# Supplementary material for: Structure-Activity Investigations and Optimisations of Non-metabolite Agonists for the Succinate Receptor 1
Source: Sci Rep. 2018 Jul 3;8:10010. doi: 10.1038/s41598-018-28263-7 (PMC6030209; doi:10.1038/s41598-018-28263-7)
Supplement: Supplementary file 2 — Dataset 1 [file 41598_2018_28263_MOESM2_ESM.zip]

Archive with 3 entries (3 files):
- mSUCNR1cmpd24.pdb
- mSUCNR1cmpd3.pdb
- mSUCNR1cmpd31.pdb
