# Supplementary material for: Structure-Activity Investigations and Optimisations of Non-metabolite Agonists for the Succinate Receptor 1
Source: Sci Rep. 2018 Jul 3;8:10010. doi: 10.1038/s41598-018-28263-7 (PMC6030209; doi:10.1038/s41598-018-28263-7)
Supplement: Supplementary file 2 — Dataset 1 [file 41598_2018_28263_MOESM2_ESM.zip › mSUCNR1cmpd3.pdb]

ATOM      1  N   ALA A   2      15.117  32.447  28.745  1.00 20.00           N  
ATOM      2  CA  ALA A   2      13.773  32.639  28.645  1.00 20.00           C  
ATOM      3  C   ALA A   2      13.376  32.649  27.072  1.00 20.00           C  
ATOM      4  O   ALA A   2      14.127  33.164  26.251  1.00 20.00           O  
ATOM      5  CB  ALA A   2      13.332  33.934  29.308  1.00 20.00           C  
ATOM      6  HN  ALA A   2      15.738  32.734  27.994  1.00 20.00           H  
ATOM      7  HA  ALA A   2      13.295  31.781  29.128  1.00 20.00           H  
ATOM      8 1HB  ALA A   2      13.640  33.965  30.358  1.00 20.00           H  
ATOM      9 2HB  ALA A   2      13.767  34.805  28.808  1.00 20.00           H  
ATOM     10 3HB  ALA A   2      12.243  34.040  29.272  1.00 20.00           H  
ATOM     11  N   GLN A   3      12.216  31.973  26.758  1.00 20.00           N  
ATOM     12  CA  GLN A   3      12.288  31.194  25.642  1.00 20.00           C  
ATOM     13  C   GLN A   3      10.777  30.901  25.127  1.00 20.00           C  
ATOM     14  O   GLN A   3       9.853  30.812  25.928  1.00 20.00           O  
ATOM     15  CB  GLN A   3      12.989  29.842  25.929  1.00 20.00           C  
ATOM     16  CG  GLN A   3      14.321  29.566  25.210  1.00 20.00           C  
ATOM     17  CD  GLN A   3      14.430  29.859  23.723  1.00 20.00           C  
ATOM     18  NE2 GLN A   3      15.683  29.583  23.234  1.00 20.00           N  
ATOM     19  OE1 GLN A   3      13.527  30.284  23.017  1.00 20.00           O  
ATOM     20  HN  GLN A   3      11.450  31.889  27.420  1.00 20.00           H  
ATOM     21  HA  GLN A   3      12.791  31.764  24.856  1.00 20.00           H  
ATOM     22 1HB  GLN A   3      13.170  29.716  27.002  1.00 20.00           H  
ATOM     23 2HB  GLN A   3      12.312  29.023  25.662  1.00 20.00           H  
ATOM     24 1HG  GLN A   3      15.111  30.141  25.705  1.00 20.00           H  
ATOM     25 2HG  GLN A   3      14.572  28.508  25.348  1.00 20.00           H  
ATOM     26 1HE2 GLN A   3      16.434  29.232  23.820  1.00 20.00           H  
ATOM     27 2HE2 GLN A   3      15.898  29.726  22.252  1.00 20.00           H  
ATOM     28  N   ASN A   4      10.660  30.677  23.765  1.00 20.00           N  
ATOM     29  CA  ASN A   4       9.546  29.786  23.365  1.00 20.00           C  
ATOM     30  C   ASN A   4      10.136  28.303  23.149  1.00 20.00           C  
ATOM     31  O   ASN A   4      11.317  28.188  22.846  1.00 20.00           O  
ATOM     32  CB  ASN A   4       8.869  30.414  22.124  1.00 20.00           C  
ATOM     33  CG  ASN A   4       7.721  29.671  21.461  1.00 20.00           C  
ATOM     34  ND2 ASN A   4       8.036  28.471  20.880  1.00 20.00           N  
ATOM     35  OD1 ASN A   4       6.612  30.176  21.358  1.00 20.00           O  
ATOM     36  HN  ASN A   4      11.354  31.008  23.101  1.00 20.00           H  
ATOM     37  HA  ASN A   4       8.797  29.724  24.162  1.00 20.00           H  
ATOM     38 1HB  ASN A   4       8.491  31.405  22.398  1.00 20.00           H  
ATOM     39 2HB  ASN A   4       9.617  30.586  21.341  1.00 20.00           H  
ATOM     40 1HD2 ASN A   4       8.976  28.088  20.876  1.00 20.00           H  
ATOM     41 2HD2 ASN A   4       7.318  27.911  20.432  1.00 20.00           H  
ATOM     42  N   LEU A   5       9.282  27.328  23.388  1.00 20.00           N  
ATOM     43  CA  LEU A   5       9.844  25.971  23.339  1.00 20.00           C  
ATOM     44  C   LEU A   5      10.663  25.795  21.903  1.00 20.00           C  
ATOM     45  O   LEU A   5      10.387  26.494  20.936  1.00 20.00           O  
ATOM     46  CB  LEU A   5       8.732  24.915  23.439  1.00 20.00           C  
ATOM     47  CG  LEU A   5       8.156  24.636  24.854  1.00 20.00           C  
ATOM     48  CD1 LEU A   5       7.744  23.168  24.974  1.00 20.00           C  
ATOM     49  CD2 LEU A   5       9.100  24.948  26.019  1.00 20.00           C  
ATOM     50  HN  LEU A   5       8.316  27.503  23.648  1.00 20.00           H  
ATOM     51  HA  LEU A   5      10.594  25.872  24.130  1.00 20.00           H  
ATOM     52 1HB  LEU A   5       7.902  25.188  22.777  1.00 20.00           H  
ATOM     53 2HB  LEU A   5       9.117  23.979  23.027  1.00 20.00           H  
ATOM     54  HG  LEU A   5       7.260  25.251  24.991  1.00 20.00           H  
ATOM     55 1HD1 LEU A   5       7.002  22.907  24.214  1.00 20.00           H  
ATOM     56 2HD1 LEU A   5       8.603  22.500  24.857  1.00 20.00           H  
ATOM     57 3HD1 LEU A   5       7.301  22.959  25.953  1.00 20.00           H  
ATOM     58 1HD2 LEU A   5      10.065  24.444  25.903  1.00 20.00           H  
ATOM     59 2HD2 LEU A   5       9.279  26.024  26.112  1.00 20.00           H  
ATOM     60 3HD2 LEU A   5       8.676  24.614  26.971  1.00 20.00           H  
ATOM     61  N   SER A   6      11.586  24.804  21.894  1.00 20.00           N  
ATOM     62  CA  SER A   6      12.426  24.805  20.833  1.00 20.00           C  
ATOM     63  C   SER A   6      13.121  23.338  20.730  1.00 20.00           C  
ATOM     64  O   SER A   6      13.537  22.778  21.737  1.00 20.00           O  
ATOM     65  CB  SER A   6      13.529  25.874  20.916  1.00 20.00           C  
ATOM     66  OG  SER A   6      14.274  25.765  22.128  1.00 20.00           O  
ATOM     67  HN  SER A   6      11.732  24.198  22.697  1.00 20.00           H  
ATOM     68  HA  SER A   6      11.855  24.951  19.906  1.00 20.00           H  
ATOM     69 1HB  SER A   6      14.230  25.785  20.080  1.00 20.00           H  
ATOM     70 2HB  SER A   6      13.108  26.884  20.884  1.00 20.00           H  
ATOM     71  HG  SER A   6      14.790  24.942  22.085  1.00 20.00           H  
ATOM     72  N   CYS A   7      13.111  22.769  19.446  1.00 20.00           N  
ATOM     73  CA  CYS A   7      12.884  21.264  19.403  1.00 20.00           C  
ATOM     74  C   CYS A   7      14.164  20.562  19.908  1.00 20.00           C  
ATOM     75  O   CYS A   7      15.234  21.159  19.952  1.00 20.00           O  
ATOM     76  CB  CYS A   7      12.068  20.375  18.250  1.00 20.00           C  
ATOM     77  SG  CYS A   7      10.843  20.516  16.767  1.00 20.00           S  
ATOM     78  HN  CYS A   7      13.187  23.325  18.600  1.00 20.00           H  
ATOM     79  HA  CYS A   7      12.209  21.134  20.259  1.00 20.00           H  
ATOM     80 1HB  CYS A   7      12.862  19.813  17.773  1.00 20.00           H  
ATOM     81 2HB  CYS A   7      11.541  19.634  18.860  1.00 20.00           H  
ATOM     82  N   GLU A   8      14.024  19.207  20.139  1.00 20.00           N  
ATOM     83  CA  GLU A   8      15.184  18.448  19.975  1.00 20.00           C  
ATOM     84  C   GLU A   8      15.432  18.181  18.280  1.00 20.00           C  
ATOM     85  O   GLU A   8      14.476  18.231  17.515  1.00 20.00           O  
ATOM     86  CB  GLU A   8      15.122  17.131  20.760  1.00 20.00           C  
ATOM     87  CG  GLU A   8      14.077  16.115  20.275  1.00 20.00           C  
ATOM     88  CD  GLU A   8      14.371  14.718  20.836  1.00 20.00           C  
ATOM     89  OE1 GLU A   8      14.077  14.554  22.053  1.00 20.00           O  
ATOM     90  OE2 GLU A   8      14.860  13.895  20.009  1.00 20.00           O1-
ATOM     91  HN  GLU A   8      13.115  18.768  20.244  1.00 20.00           H  
ATOM     92  HA  GLU A   8      16.050  19.001  20.360  1.00 20.00           H  
ATOM     93 1HB  GLU A   8      16.112  16.664  20.718  1.00 20.00           H  
ATOM     94 2HB  GLU A   8      14.934  17.339  21.820  1.00 20.00           H  
ATOM     95 1HG  GLU A   8      13.074  16.434  20.577  1.00 20.00           H  
ATOM     96 2HG  GLU A   8      14.044  16.036  19.186  1.00 20.00           H  
ATOM     97  N   ASN A   9      16.654  17.824  17.956  1.00 20.00           N  
ATOM     98  CA  ASN A   9      16.810  17.329  16.668  1.00 20.00           C  
ATOM     99  C   ASN A   9      17.902  16.137  16.714  1.00 20.00           C  
ATOM    100  O   ASN A   9      17.552  15.013  17.049  1.00 20.00           O  
ATOM    101  CB  ASN A   9      17.205  18.408  15.634  1.00 20.00           C  
ATOM    102  CG  ASN A   9      16.055  19.261  15.155  1.00 20.00           C  
ATOM    103  ND2 ASN A   9      15.809  20.366  15.934  1.00 20.00           N  
ATOM    104  OD1 ASN A   9      15.417  18.975  14.152  1.00 20.00           O  
ATOM    105  HN  ASN A   9      17.421  17.867  18.619  1.00 20.00           H  
ATOM    106  HA  ASN A   9      15.889  16.839  16.325  1.00 20.00           H  
ATOM    107 1HB  ASN A   9      17.984  19.067  16.037  1.00 20.00           H  
ATOM    108 2HB  ASN A   9      17.628  17.949  14.734  1.00 20.00           H  
ATOM    109 1HD2 ASN A   9      16.364  20.591  16.754  1.00 20.00           H  
ATOM    110 2HD2 ASN A   9      15.058  21.007  15.702  1.00 20.00           H  
ATOM    111  N   TRP A  10      19.186  16.512  16.386  1.00 20.00           N  
ATOM    112  CA  TRP A  10      20.116  15.391  16.098  1.00 20.00           C  
ATOM    113  C   TRP A  10      20.503  14.708  17.466  1.00 20.00           C  
ATOM    114  O   TRP A  10      21.138  15.337  18.305  1.00 20.00           O  
ATOM    115  CB  TRP A  10      21.423  15.761  15.389  1.00 20.00           C  
ATOM    116  CG  TRP A  10      21.322  16.126  13.951  1.00 20.00           C  
ATOM    117  CD1 TRP A  10      21.775  17.276  13.332  1.00 20.00           C  
ATOM    118  CD2 TRP A  10      20.783  15.267  12.899  1.00 20.00           C  
ATOM    119  CE2 TRP A  10      21.000  15.945  11.711  1.00 20.00           C  
ATOM    120  CE3 TRP A  10      20.183  14.002  12.868  1.00 20.00           C  
ATOM    121  NE1 TRP A  10      21.601  17.155  11.971  1.00 20.00           N  
ATOM    122  CZ2 TRP A  10      20.641  15.454  10.460  1.00 20.00           C  
ATOM    123  CZ3 TRP A  10      19.785  13.500  11.630  1.00 20.00           C  
ATOM    124  CH2 TRP A  10      20.011  14.211  10.451  1.00 20.00           C  
ATOM    125  HN  TRP A  10      19.477  17.478  16.285  1.00 20.00           H  
ATOM    126  HA  TRP A  10      19.561  14.662  15.498  1.00 20.00           H  
ATOM    127 1HB  TRP A  10      21.900  16.585  15.933  1.00 20.00           H  
ATOM    128 2HB  TRP A  10      22.123  14.922  15.473  1.00 20.00           H  
ATOM    129  HD1 TRP A  10      22.237  18.145  13.780  1.00 20.00           H  
ATOM    130  HE1 TRP A  10      21.878  17.840  11.279  1.00 20.00           H  
ATOM    131  HE3 TRP A  10      20.024  13.410  13.763  1.00 20.00           H  
ATOM    132  HZ2 TRP A  10      20.831  16.001   9.542  1.00 20.00           H  
ATOM    133  HZ3 TRP A  10      19.303  12.529  11.581  1.00 20.00           H  
ATOM    134  HH2 TRP A  10      19.696  13.783   9.505  1.00 20.00           H  
ATOM    135  N   LEU A  11      20.054  13.456  17.613  1.00 20.00           N  
ATOM    136  CA  LEU A  11      20.620  12.724  18.722  1.00 20.00           C  
ATOM    137  C   LEU A  11      22.145  12.219  18.298  1.00 20.00           C  
ATOM    138  O   LEU A  11      22.532  12.339  17.142  1.00 20.00           O  
ATOM    139  CB  LEU A  11      19.765  11.507  19.101  1.00 20.00           C  
ATOM    140  CG  LEU A  11      18.308  11.846  19.474  1.00 20.00           C  
ATOM    141  CD1 LEU A  11      17.495  10.562  19.628  1.00 20.00           C  
ATOM    142  CD2 LEU A  11      18.225  12.674  20.757  1.00 20.00           C  
ATOM    143  HN  LEU A  11      19.450  13.007  16.931  1.00 20.00           H  
ATOM    144  HA  LEU A  11      20.731  13.382  19.592  1.00 20.00           H  
ATOM    145 1HB  LEU A  11      19.771  10.803  18.261  1.00 20.00           H  
ATOM    146 2HB  LEU A  11      20.237  10.968  19.930  1.00 20.00           H  
ATOM    147  HG  LEU A  11      17.847  12.428  18.671  1.00 20.00           H  
ATOM    148 1HD1 LEU A  11      16.453  10.785  19.878  1.00 20.00           H  
ATOM    149 2HD1 LEU A  11      17.492   9.982  18.700  1.00 20.00           H  
ATOM    150 3HD1 LEU A  11      17.901   9.924  20.419  1.00 20.00           H  
ATOM    151 1HD2 LEU A  11      18.756  12.190  21.583  1.00 20.00           H  
ATOM    152 2HD2 LEU A  11      18.656  13.670  20.617  1.00 20.00           H  
ATOM    153 3HD2 LEU A  11      17.186  12.812  21.071  1.00 20.00           H  
ATOM    154  N   ALA A  12      22.885  11.721  19.337  1.00 20.00           N  
ATOM    155  CA  ALA A  12      24.184  11.415  19.041  1.00 20.00           C  
ATOM    156  C   ALA A  12      24.191  10.201  17.919  1.00 20.00           C  
ATOM    157  O   ALA A  12      25.012  10.244  17.012  1.00 20.00           O  
ATOM    158  CB  ALA A  12      24.953  10.976  20.283  1.00 20.00           C  
ATOM    159  HN  ALA A  12      22.538  11.739  20.291  1.00 20.00           H  
ATOM    160  HA  ALA A  12      24.663  12.297  18.600  1.00 20.00           H  
ATOM    161 1HB  ALA A  12      24.983  11.778  21.028  1.00 20.00           H  
ATOM    162 2HB  ALA A  12      24.495  10.102  20.757  1.00 20.00           H  
ATOM    163 3HB  ALA A  12      25.984  10.711  20.027  1.00 20.00           H  
ATOM    164  N   THR A  13      23.467   9.140  18.235  1.00 20.00           N  
ATOM    165  CA  THR A  13      23.618   7.967  17.310  1.00 20.00           C  
ATOM    166  C   THR A  13      23.182   8.418  15.862  1.00 20.00           C  
ATOM    167  O   THR A  13      23.659   7.844  14.891  1.00 20.00           O  
ATOM    168  CB  THR A  13      22.796   6.750  17.764  1.00 20.00           C  
ATOM    169  CG2 THR A  13      23.357   6.121  19.033  1.00 20.00           C  
ATOM    170  OG1 THR A  13      21.445   7.133  18.024  1.00 20.00           O  
ATOM    171  HN  THR A  13      22.854   9.120  19.044  1.00 20.00           H  
ATOM    172  HA  THR A  13      24.682   7.710  17.262  1.00 20.00           H  
ATOM    173  HB  THR A  13      22.780   5.989  16.976  1.00 20.00           H  
ATOM    174  HG1 THR A  13      20.979   7.167  17.171  1.00 20.00           H  
ATOM    175 1HG2 THR A  13      23.326   6.819  19.875  1.00 20.00           H  
ATOM    176 2HG2 THR A  13      24.390   5.790  18.892  1.00 20.00           H  
ATOM    177 3HG2 THR A  13      22.753   5.258  19.329  1.00 20.00           H  
ATOM    178  N   GLU A  14      22.162   9.258  15.818  1.00 20.00           N  
ATOM    179  CA  GLU A  14      21.667   9.584  14.443  1.00 20.00           C  
ATOM    180  C   GLU A  14      22.784  10.468  13.699  1.00 20.00           C  
ATOM    181  O   GLU A  14      22.804  10.495  12.475  1.00 20.00           O  
ATOM    182  CB  GLU A  14      20.332  10.329  14.482  1.00 20.00           C  
ATOM    183  CG  GLU A  14      19.229   9.495  15.139  1.00 20.00           C  
ATOM    184  CD  GLU A  14      17.957  10.340  15.221  1.00 20.00           C  
ATOM    185  OE1 GLU A  14      17.014   9.983  14.461  1.00 20.00           O  
ATOM    186  OE2 GLU A  14      18.005  11.296  16.043  1.00 20.00           O1-
ATOM    187  HN  GLU A  14      21.776   9.695  16.650  1.00 20.00           H  
ATOM    188  HA  GLU A  14      21.559   8.650  13.877  1.00 20.00           H  
ATOM    189 1HB  GLU A  14      20.455  11.276  15.021  1.00 20.00           H  
ATOM    190 2HB  GLU A  14      20.032  10.602  13.465  1.00 20.00           H  
ATOM    191 1HG  GLU A  14      19.051   8.577  14.567  1.00 20.00           H  
ATOM    192 2HG  GLU A  14      19.508   9.189  16.153  1.00 20.00           H  
ATOM    193  N   ALA A  15      23.534  11.230  14.508  1.00 20.00           N  
ATOM    194  CA  ALA A  15      24.608  11.920  13.870  1.00 20.00           C  
ATOM    195  C   ALA A  15      25.570  10.817  13.147  1.00 20.00           C  
ATOM    196  O   ALA A  15      26.065  11.102  12.064  1.00 20.00           O  
ATOM    197  CB  ALA A  15      25.412  12.775  14.842  1.00 20.00           C  
ATOM    198  HN  ALA A  15      23.355  11.304  15.505  1.00 20.00           H  
ATOM    199  HA  ALA A  15      24.185  12.564  13.089  1.00 20.00           H  
ATOM    200 1HB  ALA A  15      24.764  13.489  15.360  1.00 20.00           H  
ATOM    201 2HB  ALA A  15      25.915  12.173  15.601  1.00 20.00           H  
ATOM    202 3HB  ALA A  15      26.189  13.335  14.313  1.00 20.00           H  
ATOM    203  N   ILE A  16      25.884   9.777  13.894  1.00 20.00           N  
ATOM    204  CA  ILE A  16      26.776   8.776  13.241  1.00 20.00           C  
ATOM    205  C   ILE A  16      26.169   8.414  11.834  1.00 20.00           C  
ATOM    206  O   ILE A  16      26.946   8.234  10.904  1.00 20.00           O  
ATOM    207  CB  ILE A  16      27.004   7.531  14.135  1.00 20.00           C  
ATOM    208  CG1 ILE A  16      27.799   7.919  15.401  1.00 20.00           C  
ATOM    209  CG2 ILE A  16      27.731   6.410  13.380  1.00 20.00           C  
ATOM    210  CD1 ILE A  16      27.811   6.838  16.473  1.00 20.00           C  
ATOM    211  HN  ILE A  16      25.556   9.679  14.850  1.00 20.00           H  
ATOM    212  HA  ILE A  16      27.735   9.277  13.057  1.00 20.00           H  
ATOM    213  HB  ILE A  16      26.033   7.135  14.446  1.00 20.00           H  
ATOM    214 1HG1 ILE A  16      28.831   8.175  15.138  1.00 20.00           H  
ATOM    215 2HG1 ILE A  16      27.371   8.818  15.855  1.00 20.00           H  
ATOM    216 1HG2 ILE A  16      27.146   6.052  12.528  1.00 20.00           H  
ATOM    217 2HG2 ILE A  16      28.701   6.750  13.003  1.00 20.00           H  
ATOM    218 3HG2 ILE A  16      27.909   5.540  14.016  1.00 20.00           H  
ATOM    219 1HD1 ILE A  16      26.800   6.475  16.684  1.00 20.00           H  
ATOM    220 2HD1 ILE A  16      28.429   5.984  16.183  1.00 20.00           H  
ATOM    221 3HD1 ILE A  16      28.221   7.237  17.406  1.00 20.00           H  
ATOM    222  N   LEU A  17      24.853   8.144  11.836  1.00 20.00           N  
ATOM    223  CA  LEU A  17      24.304   7.658  10.536  1.00 20.00           C  
ATOM    224  C   LEU A  17      24.787   8.638   9.395  1.00 20.00           C  
ATOM    225  O   LEU A  17      25.412   8.165   8.453  1.00 20.00           O  
ATOM    226  CB  LEU A  17      22.775   7.502  10.645  1.00 20.00           C  
ATOM    227  CG  LEU A  17      22.074   6.728   9.509  1.00 20.00           C  
ATOM    228  CD1 LEU A  17      20.637   6.414   9.929  1.00 20.00           C  
ATOM    229  CD2 LEU A  17      22.038   7.474   8.174  1.00 20.00           C  
ATOM    230  HN  LEU A  17      24.288   8.206  12.678  1.00 20.00           H  
ATOM    231  HA  LEU A  17      24.758   6.678  10.350  1.00 20.00           H  
ATOM    232 1HB  LEU A  17      22.565   6.982  11.587  1.00 20.00           H  
ATOM    233 2HB  LEU A  17      22.304   8.485  10.753  1.00 20.00           H  
ATOM    234  HG  LEU A  17      22.593   5.776   9.355  1.00 20.00           H  
ATOM    235 1HD1 LEU A  17      20.617   5.808  10.840  1.00 20.00           H  
ATOM    236 2HD1 LEU A  17      20.066   7.328  10.122  1.00 20.00           H  
ATOM    237 3HD1 LEU A  17      20.110   5.851   9.152  1.00 20.00           H  
ATOM    238 1HD2 LEU A  17      21.665   8.496   8.294  1.00 20.00           H  
ATOM    239 2HD2 LEU A  17      23.022   7.516   7.708  1.00 20.00           H  
ATOM    240 3HD2 LEU A  17      21.383   6.967   7.458  1.00 20.00           H  
ATOM    241  N   ASN A  18      24.304   9.898   9.481  1.00 20.00           N  
ATOM    242  CA  ASN A  18      24.383  10.701   8.211  1.00 20.00           C  
ATOM    243  C   ASN A  18      25.876  10.750   7.752  1.00 20.00           C  
ATOM    244  O   ASN A  18      26.128  10.981   6.579  1.00 20.00           O  
ATOM    245  CB  ASN A  18      23.817  12.108   8.388  1.00 20.00           C  
ATOM    246  CG  ASN A  18      22.348  12.042   8.725  1.00 20.00           C  
ATOM    247  ND2 ASN A  18      21.523  12.105   7.628  1.00 20.00           N  
ATOM    248  OD1 ASN A  18      21.951  11.950   9.878  1.00 20.00           O  
ATOM    249  HN  ASN A  18      23.793  10.226  10.297  1.00 20.00           H  
ATOM    250  HA  ASN A  18      23.825  10.148   7.445  1.00 20.00           H  
ATOM    251 1HB  ASN A  18      24.340  12.654   9.181  1.00 20.00           H  
ATOM    252 2HB  ASN A  18      23.946  12.692   7.469  1.00 20.00           H  
ATOM    253 1HD2 ASN A  18      21.876  12.185   6.680  1.00 20.00           H  
ATOM    254 2HD2 ASN A  18      20.515  12.081   7.740  1.00 20.00           H  
ATOM    255  N   LYS A  19      26.777  10.747   8.747  1.00 20.00           N  
ATOM    256  CA  LYS A  19      28.064  11.416   8.431  1.00 20.00           C  
ATOM    257  C   LYS A  19      28.941  10.423   7.553  1.00 20.00           C  
ATOM    258  O   LYS A  19      29.853  10.856   6.862  1.00 20.00           O  
ATOM    259  CB  LYS A  19      28.707  11.797   9.781  1.00 20.00           C  
ATOM    260  CG  LYS A  19      28.074  13.098  10.296  1.00 20.00           C  
ATOM    261  CD  LYS A  19      28.786  13.662  11.535  1.00 20.00           C  
ATOM    262  CE  LYS A  19      29.192  15.130  11.368  1.00 20.00           C  
ATOM    263  NZ  LYS A  19      30.172  15.271  10.244  1.00 20.00           N1+
ATOM    264  HN  LYS A  19      26.532  10.476   9.695  1.00 20.00           H  
ATOM    265  HA  LYS A  19      27.874  12.297   7.805  1.00 20.00           H  
ATOM    266 1HB  LYS A  19      28.581  11.002  10.526  1.00 20.00           H  
ATOM    267 2HB  LYS A  19      29.785  11.910   9.686  1.00 20.00           H  
ATOM    268 1HG  LYS A  19      28.074  13.834   9.488  1.00 20.00           H  
ATOM    269 2HG  LYS A  19      27.019  12.932  10.536  1.00 20.00           H  
ATOM    270 1HD  LYS A  19      28.116  13.577  12.398  1.00 20.00           H  
ATOM    271 2HD  LYS A  19      29.671  13.069  11.779  1.00 20.00           H  
ATOM    272 1HE  LYS A  19      28.343  15.786  11.148  1.00 20.00           H  
ATOM    273 2HE  LYS A  19      29.700  15.491  12.269  1.00 20.00           H  
ATOM    274 1HZ  LYS A  19      30.647  16.184  10.276  1.00 20.00           H  
ATOM    275 2HZ  LYS A  19      30.918  14.561  10.278  1.00 20.00           H  
ATOM    276 3HZ  LYS A  19      29.722  15.210   9.322  1.00 20.00           H  
ATOM    277  N   TYR A  20      28.659   9.136   7.712  1.00 20.00           N  
ATOM    278  CA  TYR A  20      29.635   8.221   7.164  1.00 20.00           C  
ATOM    279  C   TYR A  20      29.241   7.918   5.625  1.00 20.00           C  
ATOM    280  O   TYR A  20      30.092   8.034   4.754  1.00 20.00           O  
ATOM    281  CB  TYR A  20      29.691   6.935   8.011  1.00 20.00           C  
ATOM    282  CG  TYR A  20      30.446   5.769   7.409  1.00 20.00           C  
ATOM    283  CD1 TYR A  20      31.721   5.928   6.844  1.00 20.00           C  
ATOM    284  CD2 TYR A  20      29.883   4.487   7.446  1.00 20.00           C  
ATOM    285  CE1 TYR A  20      32.405   4.842   6.305  1.00 20.00           C  
ATOM    286  CE2 TYR A  20      30.569   3.391   6.928  1.00 20.00           C  
ATOM    287  CZ  TYR A  20      31.820   3.576   6.349  1.00 20.00           C  
ATOM    288  OH  TYR A  20      32.472   2.473   5.827  1.00 20.00           O  
ATOM    289  HN  TYR A  20      27.875   8.817   8.275  1.00 20.00           H  
ATOM    290  HA  TYR A  20      30.631   8.683   7.162  1.00 20.00           H  
ATOM    291 1HB  TYR A  20      30.130   7.165   8.988  1.00 20.00           H  
ATOM    292 2HB  TYR A  20      28.664   6.614   8.223  1.00 20.00           H  
ATOM    293  HD1 TYR A  20      32.193   6.904   6.813  1.00 20.00           H  
ATOM    294  HD2 TYR A  20      28.911   4.325   7.901  1.00 20.00           H  
ATOM    295  HE1 TYR A  20      33.383   4.990   5.859  1.00 20.00           H  
ATOM    296  HE2 TYR A  20      30.125   2.401   6.980  1.00 20.00           H  
ATOM    297  HH  TYR A  20      33.326   2.768   5.464  1.00 20.00           H  
ATOM    298  N   TYR A  21      28.025   7.385   5.447  1.00 20.00           N  
ATOM    299  CA  TYR A  21      27.797   6.763   4.113  1.00 20.00           C  
ATOM    300  C   TYR A  21      27.554   7.935   3.046  1.00 20.00           C  
ATOM    301  O   TYR A  21      27.721   7.699   1.856  1.00 20.00           O  
ATOM    302  CB  TYR A  21      26.560   5.862   4.120  1.00 20.00           C  
ATOM    303  CG  TYR A  21      26.592   4.777   5.167  1.00 20.00           C  
ATOM    304  CD1 TYR A  21      27.303   3.592   4.937  1.00 20.00           C  
ATOM    305  CD2 TYR A  21      25.918   4.937   6.386  1.00 20.00           C  
ATOM    306  CE1 TYR A  21      27.332   2.582   5.895  1.00 20.00           C  
ATOM    307  CE2 TYR A  21      25.934   3.928   7.345  1.00 20.00           C  
ATOM    308  CZ  TYR A  21      26.642   2.758   7.094  1.00 20.00           C  
ATOM    309  OH  TYR A  21      26.650   1.774   8.068  1.00 20.00           O  
ATOM    310  HN  TYR A  21      27.327   7.367   6.184  1.00 20.00           H  
ATOM    311  HA  TYR A  21      28.697   6.211   3.814  1.00 20.00           H  
ATOM    312 1HB  TYR A  21      25.659   6.473   4.259  1.00 20.00           H  
ATOM    313 2HB  TYR A  21      26.430   5.402   3.133  1.00 20.00           H  
ATOM    314  HD1 TYR A  21      27.846   3.452   4.007  1.00 20.00           H  
ATOM    315  HD2 TYR A  21      25.366   5.849   6.592  1.00 20.00           H  
ATOM    316  HE1 TYR A  21      27.890   1.672   5.702  1.00 20.00           H  
ATOM    317  HE2 TYR A  21      25.399   4.062   8.280  1.00 20.00           H  
ATOM    318  HH  TYR A  21      27.219   1.046   7.759  1.00 20.00           H  
ATOM    319  N   LEU A  22      27.058   9.070   3.551  1.00 20.00           N  
ATOM    320  CA  LEU A  22      27.096  10.237   2.631  1.00 20.00           C  
ATOM    321  C   LEU A  22      28.581  10.364   2.040  1.00 20.00           C  
ATOM    322  O   LEU A  22      28.718  10.582   0.843  1.00 20.00           O  
ATOM    323  CB  LEU A  22      26.624  11.459   3.426  1.00 20.00           C  
ATOM    324  CG  LEU A  22      26.698  12.801   2.701  1.00 20.00           C  
ATOM    325  CD1 LEU A  22      25.827  12.829   1.455  1.00 20.00           C  
ATOM    326  CD2 LEU A  22      26.231  13.897   3.653  1.00 20.00           C  
ATOM    327  HN  LEU A  22      26.761   9.150   4.519  1.00 20.00           H  
ATOM    328  HA  LEU A  22      26.419  10.005   1.802  1.00 20.00           H  
ATOM    329 1HB  LEU A  22      25.597  11.285   3.770  1.00 20.00           H  
ATOM    330 2HB  LEU A  22      27.232  11.532   4.337  1.00 20.00           H  
ATOM    331  HG  LEU A  22      27.734  12.998   2.418  1.00 20.00           H  
ATOM    332 1HD1 LEU A  22      26.202  12.147   0.687  1.00 20.00           H  
ATOM    333 2HD1 LEU A  22      24.795  12.548   1.686  1.00 20.00           H  
ATOM    334 3HD1 LEU A  22      25.816  13.833   1.022  1.00 20.00           H  
ATOM    335 1HD2 LEU A  22      25.197  13.735   3.964  1.00 20.00           H  
ATOM    336 2HD2 LEU A  22      26.836  13.905   4.561  1.00 20.00           H  
ATOM    337 3HD2 LEU A  22      26.289  14.884   3.185  1.00 20.00           H  
ATOM    338  N   SER A  23      29.547  10.432   2.953  1.00 20.00           N  
ATOM    339  CA  SER A  23      30.898  10.808   2.420  1.00 20.00           C  
ATOM    340  C   SER A  23      31.359   9.690   1.389  1.00 20.00           C  
ATOM    341  O   SER A  23      32.127  10.006   0.489  1.00 20.00           O  
ATOM    342  CB  SER A  23      31.910  11.026   3.545  1.00 20.00           C  
ATOM    343  OG  SER A  23      32.298   9.804   4.163  1.00 20.00           O  
ATOM    344  HN  SER A  23      29.375  10.282   3.942  1.00 20.00           H  
ATOM    345  HA  SER A  23      30.776  11.744   1.867  1.00 20.00           H  
ATOM    346 1HB  SER A  23      32.815  11.486   3.148  1.00 20.00           H  
ATOM    347 2HB  SER A  23      31.511  11.689   4.319  1.00 20.00           H  
ATOM    348  HG  SER A  23      31.497   9.404   4.543  1.00 20.00           H  
ATOM    349  N   ALA A  24      30.994   8.449   1.704  1.00 20.00           N  
ATOM    350  CA  ALA A  24      31.454   7.438   0.813  1.00 20.00           C  
ATOM    351  C   ALA A  24      30.897   7.784  -0.697  1.00 20.00           C  
ATOM    352  O   ALA A  24      31.625   7.541  -1.649  1.00 20.00           O  
ATOM    353  CB  ALA A  24      30.988   6.056   1.254  1.00 20.00           C  
ATOM    354  HN  ALA A  24      30.488   8.234   2.559  1.00 20.00           H  
ATOM    355  HA  ALA A  24      32.550   7.475   0.791  1.00 20.00           H  
ATOM    356 1HB  ALA A  24      31.366   5.815   2.252  1.00 20.00           H  
ATOM    357 2HB  ALA A  24      29.895   5.989   1.288  1.00 20.00           H  
ATOM    358 3HB  ALA A  24      31.342   5.290   0.558  1.00 20.00           H  
ATOM    359  N   PHE A  25      29.630   8.058  -0.763  1.00 20.00           N  
ATOM    360  CA  PHE A  25      29.099   8.321  -2.158  1.00 20.00           C  
ATOM    361  C   PHE A  25      30.085   9.374  -2.890  1.00 20.00           C  
ATOM    362  O   PHE A  25      30.390   9.169  -4.054  1.00 20.00           O  
ATOM    363  CB  PHE A  25      27.646   8.808  -2.115  1.00 20.00           C  
ATOM    364  CG  PHE A  25      27.274   9.648  -3.307  1.00 20.00           C  
ATOM    365  CD1 PHE A  25      27.174   9.065  -4.575  1.00 20.00           C  
ATOM    366  CD2 PHE A  25      27.147  11.038  -3.191  1.00 20.00           C  
ATOM    367  CE1 PHE A  25      26.970   9.856  -5.700  1.00 20.00           C  
ATOM    368  CE2 PHE A  25      26.923  11.823  -4.314  1.00 20.00           C  
ATOM    369  CZ  PHE A  25      26.851  11.238  -5.571  1.00 20.00           C  
ATOM    370  HN  PHE A  25      29.032   8.074   0.058  1.00 20.00           H  
ATOM    371  HA  PHE A  25      29.165   7.379  -2.715  1.00 20.00           H  
ATOM    372 1HB  PHE A  25      26.971   7.948  -2.038  1.00 20.00           H  
ATOM    373 2HB  PHE A  25      27.466   9.382  -1.200  1.00 20.00           H  
ATOM    374  HD1 PHE A  25      27.305   7.994  -4.697  1.00 20.00           H  
ATOM    375  HD2 PHE A  25      27.234  11.519  -2.221  1.00 20.00           H  
ATOM    376  HE1 PHE A  25      26.931   9.397  -6.679  1.00 20.00           H  
ATOM    377  HE2 PHE A  25      26.825  12.899  -4.214  1.00 20.00           H  
ATOM    378  HZ  PHE A  25      26.709  11.858  -6.449  1.00 20.00           H  
ATOM    379  N   TYR A  26      30.291  10.512  -2.226  1.00 20.00           N  
ATOM    380  CA  TYR A  26      31.078  11.581  -2.993  1.00 20.00           C  
ATOM    381  C   TYR A  26      32.483  10.959  -3.425  1.00 20.00           C  
ATOM    382  O   TYR A  26      33.058  11.428  -4.396  1.00 20.00           O  
ATOM    383  CB  TYR A  26      31.331  12.804  -2.103  1.00 20.00           C  
ATOM    384  CG  TYR A  26      30.090  13.602  -1.774  1.00 20.00           C  
ATOM    385  CD1 TYR A  26      29.280  14.134  -2.786  1.00 20.00           C  
ATOM    386  CD2 TYR A  26      29.758  13.883  -0.443  1.00 20.00           C  
ATOM    387  CE1 TYR A  26      28.149  14.883  -2.482  1.00 20.00           C  
ATOM    388  CE2 TYR A  26      28.627  14.635  -0.134  1.00 20.00           C  
ATOM    389  CZ  TYR A  26      27.831  15.137  -1.154  1.00 20.00           C  
ATOM    390  OH  TYR A  26      26.714  15.883  -0.817  1.00 20.00           O  
ATOM    391  HN  TYR A  26      29.895  10.681  -1.306  1.00 20.00           H  
ATOM    392  HA  TYR A  26      30.519  11.832  -3.900  1.00 20.00           H  
ATOM    393 1HB  TYR A  26      31.801  12.472  -1.173  1.00 20.00           H  
ATOM    394 2HB  TYR A  26      32.060  13.467  -2.578  1.00 20.00           H  
ATOM    395  HD1 TYR A  26      29.531  13.965  -3.824  1.00 20.00           H  
ATOM    396  HD2 TYR A  26      30.377  13.515   0.367  1.00 20.00           H  
ATOM    397  HE1 TYR A  26      27.520  15.253  -3.281  1.00 20.00           H  
ATOM    398  HE2 TYR A  26      28.373  14.830   0.899  1.00 20.00           H  
ATOM    399  HH  TYR A  26      26.357  16.274  -1.634  1.00 20.00           H  
ATOM    400  N   ALA A  27      33.016  10.111  -2.552  1.00 20.00           N  
ATOM    401  CA  ALA A  27      34.294   9.549  -2.946  1.00 20.00           C  
ATOM    402  C   ALA A  27      34.115   8.830  -4.393  1.00 20.00           C  
ATOM    403  O   ALA A  27      35.054   8.850  -5.177  1.00 20.00           O  
ATOM    404  CB  ALA A  27      34.823   8.560  -1.915  1.00 20.00           C  
ATOM    405  HN  ALA A  27      32.568   9.879  -1.671  1.00 20.00           H  
ATOM    406  HA  ALA A  27      35.007  10.365  -3.081  1.00 20.00           H  
ATOM    407 1HB  ALA A  27      34.894   9.022  -0.926  1.00 20.00           H  
ATOM    408 2HB  ALA A  27      34.179   7.680  -1.828  1.00 20.00           H  
ATOM    409 3HB  ALA A  27      35.817   8.204  -2.201  1.00 20.00           H  
ATOM    410  N   ILE A  28      33.023   8.145  -4.532  1.00 20.00           N  
ATOM    411  CA  ILE A  28      32.884   7.453  -5.819  1.00 20.00           C  
ATOM    412  C   ILE A  28      32.501   8.531  -6.931  1.00 20.00           C  
ATOM    413  O   ILE A  28      33.001   8.420  -8.042  1.00 20.00           O  
ATOM    414  CB  ILE A  28      31.828   6.324  -5.724  1.00 20.00           C  
ATOM    415  CG1 ILE A  28      32.237   5.266  -4.676  1.00 20.00           C  
ATOM    416  CG2 ILE A  28      31.594   5.657  -7.086  1.00 20.00           C  
ATOM    417  CD1 ILE A  28      31.083   4.375  -4.238  1.00 20.00           C  
ATOM    418  HN  ILE A  28      32.281   8.157  -3.840  1.00 20.00           H  
ATOM    419  HA  ILE A  28      33.853   7.021  -6.102  1.00 20.00           H  
ATOM    420  HB  ILE A  28      30.876   6.767  -5.410  1.00 20.00           H  
ATOM    421 1HG1 ILE A  28      33.052   4.644  -5.061  1.00 20.00           H  
ATOM    422 2HG1 ILE A  28      32.626   5.748  -3.775  1.00 20.00           H  
ATOM    423 1HG2 ILE A  28      31.211   6.367  -7.824  1.00 20.00           H  
ATOM    424 2HG2 ILE A  28      32.520   5.229  -7.484  1.00 20.00           H  
ATOM    425 3HG2 ILE A  28      30.856   4.854  -7.021  1.00 20.00           H  
ATOM    426 1HD1 ILE A  28      30.245   4.970  -3.862  1.00 20.00           H  
ATOM    427 2HD1 ILE A  28      30.720   3.748  -5.056  1.00 20.00           H  
ATOM    428 3HD1 ILE A  28      31.406   3.710  -3.432  1.00 20.00           H  
ATOM    429  N   GLU A  29      31.496   9.345  -6.604  1.00 20.00           N  
ATOM    430  CA  GLU A  29      31.209  10.442  -7.593  1.00 20.00           C  
ATOM    431  C   GLU A  29      32.624  11.029  -8.132  1.00 20.00           C  
ATOM    432  O   GLU A  29      32.730  11.338  -9.306  1.00 20.00           O  
ATOM    433  CB  GLU A  29      30.377  11.549  -6.960  1.00 20.00           C  
ATOM    434  CG  GLU A  29      29.808  12.513  -8.012  1.00 20.00           C  
ATOM    435  CD  GLU A  29      29.750  13.940  -7.462  1.00 20.00           C  
ATOM    436  OE1 GLU A  29      29.519  14.044  -6.226  1.00 20.00           O  
ATOM    437  OE2 GLU A  29      29.952  14.851  -8.314  1.00 20.00           O1-
ATOM    438  HN  GLU A  29      30.970   9.246  -5.743  1.00 20.00           H  
ATOM    439  HA  GLU A  29      30.683   9.975  -8.435  1.00 20.00           H  
ATOM    440 1HB  GLU A  29      29.548  11.113  -6.394  1.00 20.00           H  
ATOM    441 2HB  GLU A  29      30.994  12.081  -6.229  1.00 20.00           H  
ATOM    442 1HG  GLU A  29      30.411  12.519  -8.926  1.00 20.00           H  
ATOM    443 2HG  GLU A  29      28.798  12.205  -8.301  1.00 20.00           H  
ATOM    444  N   PHE A  30      33.488  11.353  -7.192  1.00 20.00           N  
ATOM    445  CA  PHE A  30      34.772  11.984  -7.692  1.00 20.00           C  
ATOM    446  C   PHE A  30      35.517  10.932  -8.648  1.00 20.00           C  
ATOM    447  O   PHE A  30      35.851  11.318  -9.754  1.00 20.00           O  
ATOM    448  CB  PHE A  30      35.677  12.329  -6.488  1.00 20.00           C  
ATOM    449  CG  PHE A  30      37.065  12.797  -6.860  1.00 20.00           C  
ATOM    450  CD1 PHE A  30      37.260  14.066  -7.406  1.00 20.00           C  
ATOM    451  CD2 PHE A  30      38.186  11.983  -6.648  1.00 20.00           C  
ATOM    452  CE1 PHE A  30      38.533  14.515  -7.744  1.00 20.00           C  
ATOM    453  CE2 PHE A  30      39.462  12.428  -6.987  1.00 20.00           C  
ATOM    454  CZ  PHE A  30      39.636  13.694  -7.536  1.00 20.00           C  
ATOM    455  HN  PHE A  30      33.279  11.252  -6.205  1.00 20.00           H  
ATOM    456  HA  PHE A  30      34.523  12.877  -8.278  1.00 20.00           H  
ATOM    457 1HB  PHE A  30      35.205  13.089  -5.859  1.00 20.00           H  
ATOM    458 2HB  PHE A  30      35.762  11.464  -5.822  1.00 20.00           H  
ATOM    459  HD1 PHE A  30      36.405  14.705  -7.575  1.00 20.00           H  
ATOM    460  HD2 PHE A  30      38.072  10.994  -6.218  1.00 20.00           H  
ATOM    461  HE1 PHE A  30      38.665  15.504  -8.170  1.00 20.00           H  
ATOM    462  HE2 PHE A  30      40.321  11.786  -6.824  1.00 20.00           H  
ATOM    463  HZ  PHE A  30      40.629  14.041  -7.800  1.00 20.00           H  
ATOM    464  N   ILE A  31      35.907   9.819  -8.055  1.00 20.00           N  
ATOM    465  CA  ILE A  31      36.675   8.857  -8.933  1.00 20.00           C  
ATOM    466  C   ILE A  31      35.954   8.791 -10.365  1.00 20.00           C  
ATOM    467  O   ILE A  31      36.612   9.006 -11.376  1.00 20.00           O  
ATOM    468  CB  ILE A  31      36.834   7.470  -8.265  1.00 20.00           C  
ATOM    469  CG1 ILE A  31      37.717   7.569  -7.002  1.00 20.00           C  
ATOM    470  CG2 ILE A  31      37.423   6.440  -9.238  1.00 20.00           C  
ATOM    471  CD1 ILE A  31      37.562   6.379  -6.066  1.00 20.00           C  
ATOM    472  HN  ILE A  31      35.696   9.615  -7.083  1.00 20.00           H  
ATOM    473  HA  ILE A  31      37.661   9.310  -9.097  1.00 20.00           H  
ATOM    474  HB  ILE A  31      35.840   7.117  -7.966  1.00 20.00           H  
ATOM    475 1HG1 ILE A  31      38.771   7.673  -7.283  1.00 20.00           H  
ATOM    476 2HG1 ILE A  31      37.472   8.465  -6.428  1.00 20.00           H  
ATOM    477 1HG2 ILE A  31      36.764   6.269 -10.094  1.00 20.00           H  
ATOM    478 2HG2 ILE A  31      38.394   6.766  -9.623  1.00 20.00           H  
ATOM    479 3HG2 ILE A  31      37.565   5.468  -8.760  1.00 20.00           H  
ATOM    480 1HD1 ILE A  31      36.518   6.244  -5.767  1.00 20.00           H  
ATOM    481 2HD1 ILE A  31      37.909   5.450  -6.527  1.00 20.00           H  
ATOM    482 3HD1 ILE A  31      38.151   6.535  -5.157  1.00 20.00           H  
ATOM    483  N   PHE A  32      34.729   8.345 -10.346  1.00 20.00           N  
ATOM    484  CA  PHE A  32      34.125   8.062 -11.710  1.00 20.00           C  
ATOM    485  C   PHE A  32      33.858   9.454 -12.442  1.00 20.00           C  
ATOM    486  O   PHE A  32      34.032   9.522 -13.646  1.00 20.00           O  
ATOM    487  CB  PHE A  32      32.833   7.244 -11.560  1.00 20.00           C  
ATOM    488  CG  PHE A  32      32.231   6.838 -12.885  1.00 20.00           C  
ATOM    489  CD1 PHE A  32      32.604   5.632 -13.491  1.00 20.00           C  
ATOM    490  CD2 PHE A  32      31.303   7.660 -13.539  1.00 20.00           C  
ATOM    491  CE1 PHE A  32      32.068   5.261 -14.721  1.00 20.00           C  
ATOM    492  CE2 PHE A  32      30.768   7.287 -14.769  1.00 20.00           C  
ATOM    493  CZ  PHE A  32      31.151   6.088 -15.361  1.00 20.00           C  
ATOM    494  HN  PHE A  32      34.218   8.185  -9.483  1.00 20.00           H  
ATOM    495  HA  PHE A  32      34.861   7.508 -12.307  1.00 20.00           H  
ATOM    496 1HB  PHE A  32      33.025   6.350 -10.955  1.00 20.00           H  
ATOM    497 2HB  PHE A  32      32.088   7.812 -10.992  1.00 20.00           H  
ATOM    498  HD1 PHE A  32      33.323   4.976 -13.009  1.00 20.00           H  
ATOM    499  HD2 PHE A  32      30.994   8.602 -13.097  1.00 20.00           H  
ATOM    500  HE1 PHE A  32      32.369   4.326 -15.183  1.00 20.00           H  
ATOM    501  HE2 PHE A  32      30.054   7.934 -15.268  1.00 20.00           H  
ATOM    502  HZ  PHE A  32      30.735   5.799 -16.321  1.00 20.00           H  
ATOM    503  N   GLY A  33      33.245  10.367 -11.703  1.00 20.00           N  
ATOM    504  CA  GLY A  33      32.969  11.699 -12.410  1.00 20.00           C  
ATOM    505  C   GLY A  33      34.344  12.217 -13.074  1.00 20.00           C  
ATOM    506  O   GLY A  33      34.288  12.851 -14.117  1.00 20.00           O  
ATOM    507  HN  GLY A  33      33.001  10.208 -10.731  1.00 20.00           H  
ATOM    508 1HA  GLY A  33      32.226  11.533 -13.197  1.00 20.00           H  
ATOM    509 2HA  GLY A  33      32.595  12.425 -11.685  1.00 20.00           H  
ATOM    510  N   LEU A  34      35.421  12.090 -12.310  1.00 20.00           N  
ATOM    511  CA  LEU A  34      36.706  12.561 -12.936  1.00 20.00           C  
ATOM    512  C   LEU A  34      36.869  11.844 -14.347  1.00 20.00           C  
ATOM    513  O   LEU A  34      37.142  12.518 -15.325  1.00 20.00           O  
ATOM    514  CB  LEU A  34      37.899  12.287 -12.006  1.00 20.00           C  
ATOM    515  CG  LEU A  34      39.238  12.873 -12.483  1.00 20.00           C  
ATOM    516  CD1 LEU A  34      39.241  14.401 -12.424  1.00 20.00           C  
ATOM    517  CD2 LEU A  34      40.379  12.327 -11.626  1.00 20.00           C  
ATOM    518  HN  LEU A  34      35.380  11.689 -11.380  1.00 20.00           H  
ATOM    519  HA  LEU A  34      36.591  13.635 -13.116  1.00 20.00           H  
ATOM    520 1HB  LEU A  34      37.674  12.681 -11.009  1.00 20.00           H  
ATOM    521 2HB  LEU A  34      38.010  11.206 -11.876  1.00 20.00           H  
ATOM    522  HG  LEU A  34      39.425  12.567 -13.517  1.00 20.00           H  
ATOM    523 1HD1 LEU A  34      38.496  14.829 -13.099  1.00 20.00           H  
ATOM    524 2HD1 LEU A  34      39.026  14.764 -11.414  1.00 20.00           H  
ATOM    525 3HD1 LEU A  34      40.216  14.801 -12.719  1.00 20.00           H  
ATOM    526 1HD2 LEU A  34      40.249  12.588 -10.571  1.00 20.00           H  
ATOM    527 2HD2 LEU A  34      40.435  11.236 -11.697  1.00 20.00           H  
ATOM    528 3HD2 LEU A  34      41.344  12.728 -11.952  1.00 20.00           H  
ATOM    529  N   LEU A  35      36.798  10.535 -14.317  1.00 20.00           N  
ATOM    530  CA  LEU A  35      37.021   9.860 -15.621  1.00 20.00           C  
ATOM    531  C   LEU A  35      35.884  10.314 -16.617  1.00 20.00           C  
ATOM    532  O   LEU A  35      36.220  10.680 -17.730  1.00 20.00           O  
ATOM    533  CB  LEU A  35      37.049   8.330 -15.476  1.00 20.00           C  
ATOM    534  CG  LEU A  35      38.200   7.787 -14.606  1.00 20.00           C  
ATOM    535  CD1 LEU A  35      38.043   6.279 -14.422  1.00 20.00           C  
ATOM    536  CD2 LEU A  35      39.574   8.098 -15.201  1.00 20.00           C  
ATOM    537  HN  LEU A  35      36.609  10.019 -13.462  1.00 20.00           H  
ATOM    538  HA  LEU A  35      37.970  10.223 -16.033  1.00 20.00           H  
ATOM    539 1HB  LEU A  35      36.100   7.991 -15.047  1.00 20.00           H  
ATOM    540 2HB  LEU A  35      37.098   7.879 -16.474  1.00 20.00           H  
ATOM    541  HG  LEU A  35      38.151   8.244 -13.613  1.00 20.00           H  
ATOM    542 1HD1 LEU A  35      37.089   6.040 -13.942  1.00 20.00           H  
ATOM    543 2HD1 LEU A  35      38.077   5.752 -15.381  1.00 20.00           H  
ATOM    544 3HD1 LEU A  35      38.839   5.874 -13.791  1.00 20.00           H  
ATOM    545 1HD2 LEU A  35      39.654   7.739 -16.233  1.00 20.00           H  
ATOM    546 2HD2 LEU A  35      39.778   9.172 -15.201  1.00 20.00           H  
ATOM    547 3HD2 LEU A  35      40.370   7.621 -14.621  1.00 20.00           H  
ATOM    548  N   GLY A  36      34.635  10.041 -16.211  1.00 20.00           N  
ATOM    549  CA  GLY A  36      33.516  10.516 -17.160  1.00 20.00           C  
ATOM    550  C   GLY A  36      33.960  11.911 -17.811  1.00 20.00           C  
ATOM    551  O   GLY A  36      34.069  11.989 -19.024  1.00 20.00           O  
ATOM    552  HN  GLY A  36      34.431   9.586 -15.330  1.00 20.00           H  
ATOM    553 1HA  GLY A  36      33.373   9.762 -17.941  1.00 20.00           H  
ATOM    554 2HA  GLY A  36      32.605  10.628 -16.573  1.00 20.00           H  
ATOM    555  N   ASN A  37      34.003  12.941 -16.965  1.00 20.00           N  
ATOM    556  CA  ASN A  37      33.984  14.308 -17.618  1.00 20.00           C  
ATOM    557  C   ASN A  37      35.365  14.551 -18.287  1.00 20.00           C  
ATOM    558  O   ASN A  37      35.441  15.350 -19.208  1.00 20.00           O  
ATOM    559  CB  ASN A  37      33.655  15.420 -16.621  1.00 20.00           C  
ATOM    560  CG  ASN A  37      32.200  15.317 -16.223  1.00 20.00           C  
ATOM    561  ND2 ASN A  37      32.002  14.731 -14.999  1.00 20.00           N  
ATOM    562  OD1 ASN A  37      31.294  15.705 -16.945  1.00 20.00           O  
ATOM    563  HN  ASN A  37      33.919  12.820 -15.961  1.00 20.00           H  
ATOM    564  HA  ASN A  37      33.227  14.290 -18.410  1.00 20.00           H  
ATOM    565 1HB  ASN A  37      34.305  15.372 -15.739  1.00 20.00           H  
ATOM    566 2HB  ASN A  37      33.806  16.408 -17.068  1.00 20.00           H  
ATOM    567 1HD2 ASN A  37      32.765  14.386 -14.426  1.00 20.00           H  
ATOM    568 2HD2 ASN A  37      31.063  14.598 -14.639  1.00 20.00           H  
ATOM    569  N   VAL A  38      36.390  13.988 -17.675  1.00 20.00           N  
ATOM    570  CA  VAL A  38      37.700  14.185 -18.334  1.00 20.00           C  
ATOM    571  C   VAL A  38      37.639  13.516 -19.791  1.00 20.00           C  
ATOM    572  O   VAL A  38      38.062  14.146 -20.751  1.00 20.00           O  
ATOM    573  CB  VAL A  38      38.903  13.691 -17.503  1.00 20.00           C  
ATOM    574  CG1 VAL A  38      40.200  13.628 -18.314  1.00 20.00           C  
ATOM    575  CG2 VAL A  38      39.132  14.610 -16.299  1.00 20.00           C  
ATOM    576  HN  VAL A  38      36.285  13.417 -16.841  1.00 20.00           H  
ATOM    577  HA  VAL A  38      37.816  15.264 -18.503  1.00 20.00           H  
ATOM    578  HB  VAL A  38      38.702  12.677 -17.146  1.00 20.00           H  
ATOM    579 1HG1 VAL A  38      40.429  14.597 -18.772  1.00 20.00           H  
ATOM    580 2HG1 VAL A  38      41.048  13.351 -17.681  1.00 20.00           H  
ATOM    581 3HG1 VAL A  38      40.142  12.881 -19.111  1.00 20.00           H  
ATOM    582 1HG2 VAL A  38      39.468  15.602 -16.618  1.00 20.00           H  
ATOM    583 2HG2 VAL A  38      38.224  14.750 -15.709  1.00 20.00           H  
ATOM    584 3HG2 VAL A  38      39.898  14.200 -15.634  1.00 20.00           H  
ATOM    585  N   THR A  39      37.295  12.227 -19.804  1.00 20.00           N  
ATOM    586  CA  THR A  39      37.316  11.575 -21.155  1.00 20.00           C  
ATOM    587  C   THR A  39      36.305  12.365 -22.112  1.00 20.00           C  
ATOM    588  O   THR A  39      36.431  12.220 -23.314  1.00 20.00           O  
ATOM    589  CB  THR A  39      36.976  10.076 -21.120  1.00 20.00           C  
ATOM    590  CG2 THR A  39      38.012   9.258 -20.355  1.00 20.00           C  
ATOM    591  OG1 THR A  39      35.689   9.861 -20.540  1.00 20.00           O  
ATOM    592  HN  THR A  39      37.032  11.729 -18.960  1.00 20.00           H  
ATOM    593  HA  THR A  39      38.322  11.717 -21.571  1.00 20.00           H  
ATOM    594  HB  THR A  39      36.922   9.691 -22.143  1.00 20.00           H  
ATOM    595  HG1 THR A  39      35.726  10.148 -19.612  1.00 20.00           H  
ATOM    596 1HG2 THR A  39      38.087   9.572 -19.310  1.00 20.00           H  
ATOM    597 2HG2 THR A  39      39.002   9.343 -20.812  1.00 20.00           H  
ATOM    598 3HG2 THR A  39      37.726   8.202 -20.336  1.00 20.00           H  
ATOM    599  N   VAL A  40      35.213  12.827 -21.517  1.00 20.00           N  
ATOM    600  CA  VAL A  40      34.277  13.553 -22.404  1.00 20.00           C  
ATOM    601  C   VAL A  40      35.010  14.860 -22.946  1.00 20.00           C  
ATOM    602  O   VAL A  40      34.800  15.216 -24.091  1.00 20.00           O  
ATOM    603  CB  VAL A  40      32.989  13.902 -21.658  1.00 20.00           C  
ATOM    604  CG1 VAL A  40      32.195  14.996 -22.367  1.00 20.00           C  
ATOM    605  CG2 VAL A  40      32.150  12.634 -21.485  1.00 20.00           C  
ATOM    606  HN  VAL A  40      35.058  12.739 -20.517  1.00 20.00           H  
ATOM    607  HA  VAL A  40      34.059  12.920 -23.274  1.00 20.00           H  
ATOM    608  HB  VAL A  40      33.245  14.278 -20.663  1.00 20.00           H  
ATOM    609 1HG1 VAL A  40      32.777  15.903 -22.546  1.00 20.00           H  
ATOM    610 2HG1 VAL A  40      31.791  14.650 -23.323  1.00 20.00           H  
ATOM    611 3HG1 VAL A  40      31.376  15.325 -21.738  1.00 20.00           H  
ATOM    612 1HG2 VAL A  40      31.681  12.327 -22.425  1.00 20.00           H  
ATOM    613 2HG2 VAL A  40      32.740  11.788 -21.129  1.00 20.00           H  
ATOM    614 3HG2 VAL A  40      31.364  12.802 -20.749  1.00 20.00           H  
ATOM    615  N   VAL A  41      35.597  15.598 -22.016  1.00 20.00           N  
ATOM    616  CA  VAL A  41      36.249  16.826 -22.510  1.00 20.00           C  
ATOM    617  C   VAL A  41      37.276  16.419 -23.688  1.00 20.00           C  
ATOM    618  O   VAL A  41      37.230  17.018 -24.749  1.00 20.00           O  
ATOM    619  CB  VAL A  41      36.943  17.591 -21.354  1.00 20.00           C  
ATOM    620  CG1 VAL A  41      37.997  18.592 -21.828  1.00 20.00           C  
ATOM    621  CG2 VAL A  41      35.909  18.345 -20.514  1.00 20.00           C  
ATOM    622  HN  VAL A  41      35.571  15.352 -21.032  1.00 20.00           H  
ATOM    623  HA  VAL A  41      35.475  17.467 -22.952  1.00 20.00           H  
ATOM    624  HB  VAL A  41      37.453  16.874 -20.702  1.00 20.00           H  
ATOM    625 1HG1 VAL A  41      38.860  18.092 -22.276  1.00 20.00           H  
ATOM    626 2HG1 VAL A  41      37.587  19.281 -22.568  1.00 20.00           H  
ATOM    627 3HG1 VAL A  41      38.380  19.189 -20.995  1.00 20.00           H  
ATOM    628 1HG2 VAL A  41      35.430  19.141 -21.094  1.00 20.00           H  
ATOM    629 2HG2 VAL A  41      35.120  17.685 -20.150  1.00 20.00           H  
ATOM    630 3HG2 VAL A  41      36.375  18.808 -19.639  1.00 20.00           H  
ATOM    631  N   PHE A  42      38.191  15.524 -23.349  1.00 20.00           N  
ATOM    632  CA  PHE A  42      39.056  15.021 -24.490  1.00 20.00           C  
ATOM    633  C   PHE A  42      38.087  14.483 -25.667  1.00 20.00           C  
ATOM    634  O   PHE A  42      38.420  14.702 -26.824  1.00 20.00           O  
ATOM    635  CB  PHE A  42      40.020  13.913 -24.042  1.00 20.00           C  
ATOM    636  CG  PHE A  42      41.012  14.264 -22.952  1.00 20.00           C  
ATOM    637  CD1 PHE A  42      41.536  13.236 -22.155  1.00 20.00           C  
ATOM    638  CD2 PHE A  42      41.495  15.567 -22.744  1.00 20.00           C  
ATOM    639  CE1 PHE A  42      42.495  13.500 -21.180  1.00 20.00           C  
ATOM    640  CE2 PHE A  42      42.444  15.831 -21.761  1.00 20.00           C  
ATOM    641  CZ  PHE A  42      42.945  14.799 -20.979  1.00 20.00           C  
ATOM    642  HN  PHE A  42      38.285  15.171 -22.401  1.00 20.00           H  
ATOM    643  HA  PHE A  42      39.605  15.881 -24.891  1.00 20.00           H  
ATOM    644 1HB  PHE A  42      39.424  13.057 -23.706  1.00 20.00           H  
ATOM    645 2HB  PHE A  42      40.583  13.560 -24.914  1.00 20.00           H  
ATOM    646  HD1 PHE A  42      41.205  12.212 -22.295  1.00 20.00           H  
ATOM    647  HD2 PHE A  42      41.143  16.394 -23.350  1.00 20.00           H  
ATOM    648  HE1 PHE A  42      42.889  12.691 -20.574  1.00 20.00           H  
ATOM    649  HE2 PHE A  42      42.800  16.845 -21.611  1.00 20.00           H  
ATOM    650  HZ  PHE A  42      43.689  15.005 -20.216  1.00 20.00           H  
ATOM    651  N   GLY A  43      37.127  13.657 -25.270  1.00 20.00           N  
ATOM    652  CA  GLY A  43      36.184  13.176 -26.376  1.00 20.00           C  
ATOM    653  C   GLY A  43      35.813  14.442 -27.320  1.00 20.00           C  
ATOM    654  O   GLY A  43      36.085  14.410 -28.505  1.00 20.00           O  
ATOM    655  HN  GLY A  43      37.017  13.401 -24.300  1.00 20.00           H  
ATOM    656 1HA  GLY A  43      36.690  12.399 -26.958  1.00 20.00           H  
ATOM    657 2HA  GLY A  43      35.279  12.767 -25.918  1.00 20.00           H  
ATOM    658  N   TYR A  44      35.078  15.377 -26.739  1.00 20.00           N  
ATOM    659  CA  TYR A  44      34.579  16.524 -27.694  1.00 20.00           C  
ATOM    660  C   TYR A  44      35.819  17.215 -28.317  1.00 20.00           C  
ATOM    661  O   TYR A  44      35.861  17.375 -29.523  1.00 20.00           O  
ATOM    662  CB  TYR A  44      33.705  17.519 -26.912  1.00 20.00           C  
ATOM    663  CG  TYR A  44      32.271  17.059 -26.804  1.00 20.00           C  
ATOM    664  CD1 TYR A  44      31.615  17.033 -25.569  1.00 20.00           C  
ATOM    665  CD2 TYR A  44      31.564  16.676 -27.952  1.00 20.00           C  
ATOM    666  CE1 TYR A  44      30.295  16.608 -25.480  1.00 20.00           C  
ATOM    667  CE2 TYR A  44      30.264  16.203 -27.865  1.00 20.00           C  
ATOM    668  CZ  TYR A  44      29.634  16.187 -26.629  1.00 20.00           C  
ATOM    669  OH  TYR A  44      28.322  15.766 -26.540  1.00 20.00           O  
ATOM    670  HN  TYR A  44      34.793  15.322 -25.769  1.00 20.00           H  
ATOM    671  HA  TYR A  44      34.044  16.037 -28.510  1.00 20.00           H  
ATOM    672 1HB  TYR A  44      34.129  17.662 -25.912  1.00 20.00           H  
ATOM    673 2HB  TYR A  44      33.715  18.515 -27.364  1.00 20.00           H  
ATOM    674  HD1 TYR A  44      32.128  17.352 -24.667  1.00 20.00           H  
ATOM    675  HD2 TYR A  44      32.018  16.707 -28.931  1.00 20.00           H  
ATOM    676  HE1 TYR A  44      29.798  16.600 -24.517  1.00 20.00           H  
ATOM    677  HE2 TYR A  44      29.758  15.851 -28.757  1.00 20.00           H  
ATOM    678  HH  TYR A  44      27.994  15.584 -27.439  1.00 20.00           H  
ATOM    679  N   LEU A  45      36.779  17.527 -27.456  1.00 20.00           N  
ATOM    680  CA  LEU A  45      37.959  18.394 -28.054  1.00 20.00           C  
ATOM    681  C   LEU A  45      38.411  17.757 -29.342  1.00 20.00           C  
ATOM    682  O   LEU A  45      38.802  18.471 -30.257  1.00 20.00           O  
ATOM    683  CB  LEU A  45      39.136  18.532 -27.079  1.00 20.00           C  
ATOM    684  CG  LEU A  45      38.916  19.540 -25.938  1.00 20.00           C  
ATOM    685  CD1 LEU A  45      40.092  19.469 -24.965  1.00 20.00           C  
ATOM    686  CD2 LEU A  45      38.762  20.975 -26.447  1.00 20.00           C  
ATOM    687  HN  LEU A  45      36.649  17.426 -26.455  1.00 20.00           H  
ATOM    688  HA  LEU A  45      37.549  19.369 -28.311  1.00 20.00           H  
ATOM    689 1HB  LEU A  45      39.354  17.548 -26.652  1.00 20.00           H  
ATOM    690 2HB  LEU A  45      40.035  18.825 -27.634  1.00 20.00           H  
ATOM    691  HG  LEU A  45      38.007  19.279 -25.390  1.00 20.00           H  
ATOM    692 1HD1 LEU A  45      40.211  18.457 -24.566  1.00 20.00           H  
ATOM    693 2HD1 LEU A  45      41.033  19.749 -25.451  1.00 20.00           H  
ATOM    694 3HD1 LEU A  45      39.942  20.142 -24.115  1.00 20.00           H  
ATOM    695 1HD2 LEU A  45      39.576  21.248 -27.126  1.00 20.00           H  
ATOM    696 2HD2 LEU A  45      37.817  21.114 -26.980  1.00 20.00           H  
ATOM    697 3HD2 LEU A  45      38.771  21.690 -25.619  1.00 20.00           H  
ATOM    698  N   PHE A  46      38.523  16.414 -29.301  1.00 20.00           N  
ATOM    699  CA  PHE A  46      39.439  15.794 -30.374  1.00 20.00           C  
ATOM    700  C   PHE A  46      38.621  14.837 -31.194  1.00 20.00           C  
ATOM    701  O   PHE A  46      39.146  14.238 -32.125  1.00 20.00           O  
ATOM    702  CB  PHE A  46      40.645  15.079 -29.744  1.00 20.00           C  
ATOM    703  CG  PHE A  46      41.537  15.979 -28.921  1.00 20.00           C  
ATOM    704  CD1 PHE A  46      41.732  15.732 -27.555  1.00 20.00           C  
ATOM    705  CD2 PHE A  46      42.197  17.070 -29.504  1.00 20.00           C  
ATOM    706  CE1 PHE A  46      42.546  16.562 -26.790  1.00 20.00           C  
ATOM    707  CE2 PHE A  46      43.013  17.898 -28.738  1.00 20.00           C  
ATOM    708  CZ  PHE A  46      43.186  17.647 -27.381  1.00 20.00           C  
ATOM    709  HN  PHE A  46      38.191  15.867 -28.511  1.00 20.00           H  
ATOM    710  HA  PHE A  46      39.782  16.565 -31.069  1.00 20.00           H  
ATOM    711 1HB  PHE A  46      40.290  14.249 -29.123  1.00 20.00           H  
ATOM    712 2HB  PHE A  46      41.259  14.612 -30.522  1.00 20.00           H  
ATOM    713  HD1 PHE A  46      41.244  14.890 -27.076  1.00 20.00           H  
ATOM    714  HD2 PHE A  46      42.080  17.282 -30.562  1.00 20.00           H  
ATOM    715  HE1 PHE A  46      42.681  16.364 -25.732  1.00 20.00           H  
ATOM    716  HE2 PHE A  46      43.514  18.742 -29.201  1.00 20.00           H  
ATOM    717  HZ  PHE A  46      43.818  18.296 -26.785  1.00 20.00           H  
ATOM    718  N   CYS A  47      37.322  14.728 -30.808  1.00 20.00           N  
ATOM    719  CA  CYS A  47      36.568  13.613 -31.412  1.00 20.00           C  
ATOM    720  C   CYS A  47      35.234  14.133 -31.833  1.00 20.00           C  
ATOM    721  O   CYS A  47      34.307  13.359 -32.041  1.00 20.00           O  
ATOM    722  CB  CYS A  47      36.481  12.299 -30.611  1.00 20.00           C  
ATOM    723  SG  CYS A  47      38.042  11.738 -29.866  1.00 20.00           S  
ATOM    724  HN  CYS A  47      36.944  15.245 -30.021  1.00 20.00           H  
ATOM    725  HA  CYS A  47      37.044  13.368 -32.369  1.00 20.00           H  
ATOM    726 1HB  CYS A  47      35.755  12.394 -29.799  1.00 20.00           H  
ATOM    727 2HB  CYS A  47      36.102  11.496 -31.251  1.00 20.00           H  
ATOM    728  HG  CYS A  47      38.147  12.726 -28.965  1.00 20.00           H  
ATOM    729  N   MET A  48      35.206  15.452 -32.058  1.00 20.00           N  
ATOM    730  CA  MET A  48      33.885  16.014 -32.520  1.00 20.00           C  
ATOM    731  C   MET A  48      34.112  16.731 -33.828  1.00 20.00           C  
ATOM    732  O   MET A  48      33.124  17.224 -34.351  1.00 20.00           O  
ATOM    733  CB  MET A  48      33.403  17.063 -31.502  1.00 20.00           C  
ATOM    734  CG  MET A  48      34.215  18.376 -31.552  1.00 20.00           C  
ATOM    735  SD  MET A  48      33.859  19.441 -30.114  1.00 20.00           S  
ATOM    736  CE  MET A  48      35.361  20.458 -30.159  1.00 20.00           C  
ATOM    737  HN  MET A  48      36.003  16.049 -31.855  1.00 20.00           H  
ATOM    738  HA  MET A  48      33.144  15.226 -32.687  1.00 20.00           H  
ATOM    739 1HB  MET A  48      32.350  17.282 -31.694  1.00 20.00           H  
ATOM    740 2HB  MET A  48      33.453  16.606 -30.516  1.00 20.00           H  
ATOM    741 1HG  MET A  48      35.290  18.191 -31.617  1.00 20.00           H  
ATOM    742 2HG  MET A  48      33.975  18.944 -32.452  1.00 20.00           H  
ATOM    743 1HE  MET A  48      36.201  19.900 -29.770  1.00 20.00           H  
ATOM    744 2HE  MET A  48      35.602  20.767 -31.177  1.00 20.00           H  
ATOM    745 3HE  MET A  48      35.230  21.340 -29.531  1.00 20.00           H  
ATOM    746  N   LYS A  49      35.420  16.848 -34.183  1.00 20.00           N  
ATOM    747  CA  LYS A  49      35.800  18.130 -34.968  1.00 20.00           C  
ATOM    748  C   LYS A  49      34.647  18.472 -35.944  1.00 20.00           C  
ATOM    749  O   LYS A  49      34.104  17.588 -36.596  1.00 20.00           O  
ATOM    750  CB  LYS A  49      37.097  17.970 -35.771  1.00 20.00           C  
ATOM    751  CG  LYS A  49      38.342  17.621 -34.953  1.00 20.00           C  
ATOM    752  CD  LYS A  49      38.735  18.705 -33.948  1.00 20.00           C  
ATOM    753  CE  LYS A  49      40.188  18.542 -33.510  1.00 20.00           C  
ATOM    754  NZ  LYS A  49      40.512  19.573 -32.481  1.00 20.00           N1+
ATOM    755  HN  LYS A  49      36.140  16.307 -33.721  1.00 20.00           H  
ATOM    756  HA  LYS A  49      35.889  18.937 -34.233  1.00 20.00           H  
ATOM    757 1HB  LYS A  49      36.958  17.181 -36.519  1.00 20.00           H  
ATOM    758 2HB  LYS A  49      37.289  18.885 -36.342  1.00 20.00           H  
ATOM    759 1HG  LYS A  49      38.216  16.668 -34.430  1.00 20.00           H  
ATOM    760 2HG  LYS A  49      39.168  17.471 -35.656  1.00 20.00           H  
ATOM    761 1HD  LYS A  49      38.604  19.697 -34.396  1.00 20.00           H  
ATOM    762 2HD  LYS A  49      38.064  18.660 -33.082  1.00 20.00           H  
ATOM    763 1HE  LYS A  49      40.376  17.563 -33.057  1.00 20.00           H  
ATOM    764 2HE  LYS A  49      40.885  18.692 -34.342  1.00 20.00           H  
ATOM    765 1HZ  LYS A  49      41.490  19.494 -32.169  1.00 20.00           H  
ATOM    766 2HZ  LYS A  49      40.382  20.529 -32.836  1.00 20.00           H  
ATOM    767 3HZ  LYS A  49      39.922  19.467 -31.643  1.00 20.00           H  
ATOM    768  N   ASN A  50      34.452  19.841 -36.153  1.00 20.00           N  
ATOM    769  CA  ASN A  50      33.197  20.207 -36.781  1.00 20.00           C  
ATOM    770  C   ASN A  50      32.084  19.871 -35.847  1.00 20.00           C  
ATOM    771  O   ASN A  50      31.453  18.829 -35.982  1.00 20.00           O  
ATOM    772  CB  ASN A  50      32.972  19.708 -38.222  1.00 20.00           C  
ATOM    773  CG  ASN A  50      34.105  20.123 -39.135  1.00 20.00           C  
ATOM    774  ND2 ASN A  50      34.947  19.092 -39.476  1.00 20.00           N  
ATOM    775  OD1 ASN A  50      34.255  21.276 -39.510  1.00 20.00           O  
ATOM    776  HN  ASN A  50      35.037  20.536 -35.701  1.00 20.00           H  
ATOM    777  HA  ASN A  50      33.242  21.302 -36.837  1.00 20.00           H  
ATOM    778 1HB  ASN A  50      32.818  18.626 -38.277  1.00 20.00           H  
ATOM    779 2HB  ASN A  50      32.052  20.144 -38.626  1.00 20.00           H  
ATOM    780 1HD2 ASN A  50      34.818  18.145 -39.132  1.00 20.00           H  
ATOM    781 2HD2 ASN A  50      35.747  19.255 -40.078  1.00 20.00           H  
ATOM    782  N   TRP A  51      31.862  20.850 -34.795  1.00 20.00           N  
ATOM    783  CA  TRP A  51      31.053  20.456 -33.807  1.00 20.00           C  
ATOM    784  C   TRP A  51      29.685  21.402 -33.851  1.00 20.00           C  
ATOM    785  O   TRP A  51      29.787  22.558 -34.239  1.00 20.00           O  
ATOM    786  CB  TRP A  51      31.682  20.739 -32.425  1.00 20.00           C  
ATOM    787  CG  TRP A  51      32.735  21.820 -32.268  1.00 20.00           C  
ATOM    788  CD1 TRP A  51      33.848  22.107 -33.047  1.00 20.00           C  
ATOM    789  CD2 TRP A  51      32.886  22.663 -31.099  1.00 20.00           C  
ATOM    790  CE2 TRP A  51      34.024  23.401 -31.250  1.00 20.00           C  
ATOM    791  CE3 TRP A  51      32.229  22.691 -29.863  1.00 20.00           C  
ATOM    792  NE1 TRP A  51      34.594  23.099 -32.456  1.00 20.00           N  
ATOM    793  CZ2 TRP A  51      34.554  24.265 -30.298  1.00 20.00           C  
ATOM    794  CZ3 TRP A  51      32.752  23.517 -28.864  1.00 20.00           C  
ATOM    795  CH2 TRP A  51      33.877  24.307 -29.084  1.00 20.00           C  
ATOM    796  HN  TRP A  51      32.183  21.807 -34.891  1.00 20.00           H  
ATOM    797  HA  TRP A  51      30.746  19.406 -33.874  1.00 20.00           H  
ATOM    798 1HB  TRP A  51      30.886  20.927 -31.701  1.00 20.00           H  
ATOM    799 2HB  TRP A  51      32.102  19.790 -32.115  1.00 20.00           H  
ATOM    800  HD1 TRP A  51      34.164  21.652 -33.971  1.00 20.00           H  
ATOM    801  HE1 TRP A  51      35.475  23.459 -32.801  1.00 20.00           H  
ATOM    802  HE3 TRP A  51      31.364  22.069 -29.660  1.00 20.00           H  
ATOM    803  HZ2 TRP A  51      35.457  24.843 -30.468  1.00 20.00           H  
ATOM    804  HZ3 TRP A  51      32.280  23.552 -27.889  1.00 20.00           H  
ATOM    805  HH2 TRP A  51      34.247  24.947 -28.290  1.00 20.00           H  
ATOM    806  N   ASN A  52      28.575  20.805 -33.468  1.00 20.00           N  
ATOM    807  CA  ASN A  52      27.356  21.579 -33.683  1.00 20.00           C  
ATOM    808  C   ASN A  52      26.931  22.267 -32.275  1.00 20.00           C  
ATOM    809  O   ASN A  52      27.659  22.146 -31.298  1.00 20.00           O  
ATOM    810  CB  ASN A  52      26.231  20.755 -34.320  1.00 20.00           C  
ATOM    811  CG  ASN A  52      25.677  19.669 -33.432  1.00 20.00           C  
ATOM    812  ND2 ASN A  52      24.600  19.030 -33.995  1.00 20.00           N  
ATOM    813  OD1 ASN A  52      26.120  19.410 -32.323  1.00 20.00           O  
ATOM    814  HN  ASN A  52      28.561  19.875 -33.060  1.00 20.00           H  
ATOM    815  HA  ASN A  52      27.546  22.410 -34.372  1.00 20.00           H  
ATOM    816 1HB  ASN A  52      25.402  21.410 -34.607  1.00 20.00           H  
ATOM    817 2HB  ASN A  52      26.600  20.279 -35.235  1.00 20.00           H  
ATOM    818 1HD2 ASN A  52      24.253  19.256 -34.922  1.00 20.00           H  
ATOM    819 2HD2 ASN A  52      24.154  18.256 -33.514  1.00 20.00           H  
ATOM    820  N   SER A  53      25.818  23.041 -32.333  1.00 20.00           N  
ATOM    821  CA  SER A  53      25.551  23.839 -31.141  1.00 20.00           C  
ATOM    822  C   SER A  53      25.388  22.860 -29.912  1.00 20.00           C  
ATOM    823  O   SER A  53      25.680  23.260 -28.793  1.00 20.00           O  
ATOM    824  CB  SER A  53      24.322  24.736 -31.270  1.00 20.00           C  
ATOM    825  OG  SER A  53      23.302  24.088 -32.022  1.00 20.00           O  
ATOM    826  HN  SER A  53      25.302  23.191 -33.195  1.00 20.00           H  
ATOM    827  HA  SER A  53      26.433  24.458 -30.936  1.00 20.00           H  
ATOM    828 1HB  SER A  53      23.921  25.022 -30.294  1.00 20.00           H  
ATOM    829 2HB  SER A  53      24.579  25.655 -31.798  1.00 20.00           H  
ATOM    830  HG  SER A  53      22.492  24.079 -31.484  1.00 20.00           H  
ATOM    831  N   SER A  54      24.744  21.706 -30.183  1.00 20.00           N  
ATOM    832  CA  SER A  54      24.605  20.766 -29.020  1.00 20.00           C  
ATOM    833  C   SER A  54      26.037  20.547 -28.379  1.00 20.00           C  
ATOM    834  O   SER A  54      26.161  20.717 -27.179  1.00 20.00           O  
ATOM    835  CB  SER A  54      23.932  19.433 -29.367  1.00 20.00           C  
ATOM    836  OG  SER A  54      24.809  18.498 -29.983  1.00 20.00           O  
ATOM    837  HN  SER A  54      24.323  21.518 -31.088  1.00 20.00           H  
ATOM    838  HA  SER A  54      23.979  21.289 -28.287  1.00 20.00           H  
ATOM    839 1HB  SER A  54      23.569  18.959 -28.450  1.00 20.00           H  
ATOM    840 2HB  SER A  54      23.088  19.566 -30.039  1.00 20.00           H  
ATOM    841  HG  SER A  54      24.807  18.678 -30.939  1.00 20.00           H  
ATOM    842  N   ASN A  55      26.962  20.069 -29.211  1.00 20.00           N  
ATOM    843  CA  ASN A  55      28.254  19.656 -28.560  1.00 20.00           C  
ATOM    844  C   ASN A  55      28.828  20.895 -27.761  1.00 20.00           C  
ATOM    845  O   ASN A  55      29.593  20.683 -26.834  1.00 20.00           O  
ATOM    846  CB  ASN A  55      29.226  19.254 -29.672  1.00 20.00           C  
ATOM    847  CG  ASN A  55      28.793  18.001 -30.407  1.00 20.00           C  
ATOM    848  ND2 ASN A  55      29.594  17.731 -31.486  1.00 20.00           N  
ATOM    849  OD1 ASN A  55      27.827  17.319 -30.094  1.00 20.00           O  
ATOM    850  HN  ASN A  55      26.760  19.885 -30.190  1.00 20.00           H  
ATOM    851  HA  ASN A  55      28.046  18.839 -27.864  1.00 20.00           H  
ATOM    852 1HB  ASN A  55      29.318  20.064 -30.401  1.00 20.00           H  
ATOM    853 2HB  ASN A  55      30.224  19.081 -29.256  1.00 20.00           H  
ATOM    854 1HD2 ASN A  55      30.381  18.319 -31.736  1.00 20.00           H  
ATOM    855 2HD2 ASN A  55      29.428  16.919 -32.071  1.00 20.00           H  
ATOM    856  N   VAL A  56      28.607  22.077 -28.323  1.00 20.00           N  
ATOM    857  CA  VAL A  56      29.142  23.236 -27.576  1.00 20.00           C  
ATOM    858  C   VAL A  56      28.536  23.205 -26.096  1.00 20.00           C  
ATOM    859  O   VAL A  56      29.280  23.376 -25.141  1.00 20.00           O  
ATOM    860  CB  VAL A  56      28.830  24.582 -28.276  1.00 20.00           C  
ATOM    861  CG1 VAL A  56      29.279  25.779 -27.436  1.00 20.00           C  
ATOM    862  CG2 VAL A  56      29.472  24.692 -29.661  1.00 20.00           C  
ATOM    863  HN  VAL A  56      28.107  22.178 -29.201  1.00 20.00           H  
ATOM    864  HA  VAL A  56      30.221  23.092 -27.477  1.00 20.00           H  
ATOM    865  HB  VAL A  56      27.748  24.667 -28.410  1.00 20.00           H  
ATOM    866 1HG1 VAL A  56      28.704  25.862 -26.510  1.00 20.00           H  
ATOM    867 2HG1 VAL A  56      30.338  25.707 -27.170  1.00 20.00           H  
ATOM    868 3HG1 VAL A  56      29.137  26.714 -27.983  1.00 20.00           H  
ATOM    869 1HG2 VAL A  56      29.064  25.532 -30.221  1.00 20.00           H  
ATOM    870 2HG2 VAL A  56      30.546  24.868 -29.592  1.00 20.00           H  
ATOM    871 3HG2 VAL A  56      29.306  23.802 -30.269  1.00 20.00           H  
ATOM    872  N   TYR A  57      27.202  23.174 -26.032  1.00 20.00           N  
ATOM    873  CA  TYR A  57      26.626  23.281 -24.643  1.00 20.00           C  
ATOM    874  C   TYR A  57      26.997  21.951 -23.837  1.00 20.00           C  
ATOM    875  O   TYR A  57      27.068  22.005 -22.618  1.00 20.00           O  
ATOM    876  CB  TYR A  57      25.109  23.472 -24.724  1.00 20.00           C  
ATOM    877  CG  TYR A  57      24.653  24.636 -25.579  1.00 20.00           C  
ATOM    878  CD1 TYR A  57      25.188  25.922 -25.419  1.00 20.00           C  
ATOM    879  CD2 TYR A  57      23.648  24.443 -26.538  1.00 20.00           C  
ATOM    880  CE1 TYR A  57      24.748  26.984 -26.202  1.00 20.00           C  
ATOM    881  CE2 TYR A  57      23.216  25.494 -27.341  1.00 20.00           C  
ATOM    882  CZ  TYR A  57      23.769  26.762 -27.165  1.00 20.00           C  
ATOM    883  OH  TYR A  57      23.353  27.830 -27.940  1.00 20.00           O  
ATOM    884  HN  TYR A  57      26.622  23.061 -26.859  1.00 20.00           H  
ATOM    885  HA  TYR A  57      27.105  24.125 -24.133  1.00 20.00           H  
ATOM    886 1HB  TYR A  57      24.687  22.551 -25.132  1.00 20.00           H  
ATOM    887 2HB  TYR A  57      24.693  23.586 -23.718  1.00 20.00           H  
ATOM    888  HD1 TYR A  57      25.954  26.108 -24.676  1.00 20.00           H  
ATOM    889  HD2 TYR A  57      23.206  23.462 -26.683  1.00 20.00           H  
ATOM    890  HE1 TYR A  57      25.172  27.973 -26.060  1.00 20.00           H  
ATOM    891  HE2 TYR A  57      22.450  25.319 -28.090  1.00 20.00           H  
ATOM    892  HH  TYR A  57      22.686  27.506 -28.571  1.00 20.00           H  
ATOM    893  N   LEU A  58      27.025  20.841 -24.566  1.00 20.00           N  
ATOM    894  CA  LEU A  58      27.408  19.617 -23.829  1.00 20.00           C  
ATOM    895  C   LEU A  58      28.890  19.800 -23.287  1.00 20.00           C  
ATOM    896  O   LEU A  58      29.228  19.225 -22.262  1.00 20.00           O  
ATOM    897  CB  LEU A  58      27.189  18.410 -24.760  1.00 20.00           C  
ATOM    898  CG  LEU A  58      25.728  18.224 -25.244  1.00 20.00           C  
ATOM    899  CD1 LEU A  58      25.608  17.156 -26.327  1.00 20.00           C  
ATOM    900  CD2 LEU A  58      24.729  17.914 -24.138  1.00 20.00           C  
ATOM    901  HN  LEU A  58      26.831  20.847 -25.560  1.00 20.00           H  
ATOM    902  HA  LEU A  58      26.769  19.537 -22.943  1.00 20.00           H  
ATOM    903 1HB  LEU A  58      27.831  18.535 -25.635  1.00 20.00           H  
ATOM    904 2HB  LEU A  58      27.549  17.507 -24.274  1.00 20.00           H  
ATOM    905  HG  LEU A  58      25.380  19.156 -25.683  1.00 20.00           H  
ATOM    906 1HD1 LEU A  58      26.229  17.396 -27.193  1.00 20.00           H  
ATOM    907 2HD1 LEU A  58      25.902  16.172 -25.950  1.00 20.00           H  
ATOM    908 3HD1 LEU A  58      24.575  17.064 -26.676  1.00 20.00           H  
ATOM    909 1HD2 LEU A  58      24.769  16.872 -23.825  1.00 20.00           H  
ATOM    910 2HD2 LEU A  58      24.877  18.534 -23.255  1.00 20.00           H  
ATOM    911 3HD2 LEU A  58      23.713  18.092 -24.497  1.00 20.00           H  
ATOM    912  N   PHE A  59      29.719  20.428 -24.118  1.00 20.00           N  
ATOM    913  CA  PHE A  59      31.124  20.578 -23.619  1.00 20.00           C  
ATOM    914  C   PHE A  59      31.104  21.540 -22.329  1.00 20.00           C  
ATOM    915  O   PHE A  59      31.899  21.335 -21.427  1.00 20.00           O  
ATOM    916  CB  PHE A  59      31.986  21.135 -24.768  1.00 20.00           C  
ATOM    917  CG  PHE A  59      33.341  21.681 -24.403  1.00 20.00           C  
ATOM    918  CD1 PHE A  59      34.439  20.828 -24.276  1.00 20.00           C  
ATOM    919  CD2 PHE A  59      33.524  23.061 -24.243  1.00 20.00           C  
ATOM    920  CE1 PHE A  59      35.702  21.347 -24.014  1.00 20.00           C  
ATOM    921  CE2 PHE A  59      34.790  23.575 -23.977  1.00 20.00           C  
ATOM    922  CZ  PHE A  59      35.880  22.719 -23.864  1.00 20.00           C  
ATOM    923  HN  PHE A  59      29.412  20.797 -25.011  1.00 20.00           H  
ATOM    924  HA  PHE A  59      31.501  19.597 -23.307  1.00 20.00           H  
ATOM    925 1HB  PHE A  59      32.108  20.355 -25.528  1.00 20.00           H  
ATOM    926 2HB  PHE A  59      31.441  21.926 -25.292  1.00 20.00           H  
ATOM    927  HD1 PHE A  59      34.319  19.755 -24.395  1.00 20.00           H  
ATOM    928  HD2 PHE A  59      32.689  23.747 -24.340  1.00 20.00           H  
ATOM    929  HE1 PHE A  59      36.552  20.683 -23.933  1.00 20.00           H  
ATOM    930  HE2 PHE A  59      34.926  24.645 -23.860  1.00 20.00           H  
ATOM    931  HZ  PHE A  59      36.867  23.120 -23.660  1.00 20.00           H  
ATOM    932  N   ASN A  60      30.315  22.612 -22.435  1.00 20.00           N  
ATOM    933  CA  ASN A  60      30.291  23.499 -21.236  1.00 20.00           C  
ATOM    934  C   ASN A  60      29.756  22.660 -20.008  1.00 20.00           C  
ATOM    935  O   ASN A  60      30.148  22.951 -18.888  1.00 20.00           O  
ATOM    936  CB  ASN A  60      29.467  24.759 -21.465  1.00 20.00           C  
ATOM    937  CG  ASN A  60      30.309  25.842 -22.101  1.00 20.00           C  
ATOM    938  ND2 ASN A  60      30.443  25.713 -23.461  1.00 20.00           N  
ATOM    939  OD1 ASN A  60      30.827  26.736 -21.449  1.00 20.00           O  
ATOM    940  HN  ASN A  60      29.761  22.799 -23.266  1.00 20.00           H  
ATOM    941  HA  ASN A  60      31.330  23.770 -21.015  1.00 20.00           H  
ATOM    942 1HB  ASN A  60      28.577  24.566 -22.075  1.00 20.00           H  
ATOM    943 2HB  ASN A  60      29.128  25.146 -20.503  1.00 20.00           H  
ATOM    944 1HD2 ASN A  60      30.005  24.961 -23.984  1.00 20.00           H  
ATOM    945 2HD2 ASN A  60      30.989  26.383 -23.993  1.00 20.00           H  
ATOM    946  N   LEU A  61      28.733  21.849 -20.280  1.00 20.00           N  
ATOM    947  CA  LEU A  61      28.248  21.041 -19.136  1.00 20.00           C  
ATOM    948  C   LEU A  61      29.485  20.253 -18.521  1.00 20.00           C  
ATOM    949  O   LEU A  61      29.631  20.240 -17.308  1.00 20.00           O  
ATOM    950  CB  LEU A  61      27.115  20.070 -19.479  1.00 20.00           C  
ATOM    951  CG  LEU A  61      25.722  20.694 -19.614  1.00 20.00           C  
ATOM    952  CD1 LEU A  61      24.737  19.627 -20.085  1.00 20.00           C  
ATOM    953  CD2 LEU A  61      25.233  21.269 -18.287  1.00 20.00           C  
ATOM    954  HN  LEU A  61      28.308  21.794 -21.200  1.00 20.00           H  
ATOM    955  HA  LEU A  61      27.927  21.749 -18.365  1.00 20.00           H  
ATOM    956 1HB  LEU A  61      27.364  19.554 -20.411  1.00 20.00           H  
ATOM    957 2HB  LEU A  61      27.067  19.303 -18.698  1.00 20.00           H  
ATOM    958  HG  LEU A  61      25.743  21.497 -20.357  1.00 20.00           H  
ATOM    959 1HD1 LEU A  61      25.024  19.239 -21.064  1.00 20.00           H  
ATOM    960 2HD1 LEU A  61      24.694  18.782 -19.391  1.00 20.00           H  
ATOM    961 3HD1 LEU A  61      23.728  20.035 -20.171  1.00 20.00           H  
ATOM    962 1HD2 LEU A  61      25.327  20.542 -17.474  1.00 20.00           H  
ATOM    963 2HD2 LEU A  61      25.800  22.161 -18.009  1.00 20.00           H  
ATOM    964 3HD2 LEU A  61      24.179  21.552 -18.351  1.00 20.00           H  
ATOM    965  N   SER A  62      30.184  19.520 -19.398  1.00 20.00           N  
ATOM    966  CA  SER A  62      31.295  18.706 -18.805  1.00 20.00           C  
ATOM    967  C   SER A  62      32.320  19.691 -18.107  1.00 20.00           C  
ATOM    968  O   SER A  62      33.021  19.260 -17.205  1.00 20.00           O  
ATOM    969  CB  SER A  62      31.981  17.812 -19.836  1.00 20.00           C  
ATOM    970  OG  SER A  62      32.689  18.568 -20.811  1.00 20.00           O  
ATOM    971  HN  SER A  62      29.914  19.443 -20.374  1.00 20.00           H  
ATOM    972  HA  SER A  62      30.850  18.081 -18.023  1.00 20.00           H  
ATOM    973 1HB  SER A  62      32.704  17.149 -19.352  1.00 20.00           H  
ATOM    974 2HB  SER A  62      31.250  17.196 -20.361  1.00 20.00           H  
ATOM    975  HG  SER A  62      32.108  19.292 -21.098  1.00 20.00           H  
ATOM    976  N   ILE A  63      32.486  20.865 -18.724  1.00 20.00           N  
ATOM    977  CA  ILE A  63      33.492  21.756 -18.111  1.00 20.00           C  
ATOM    978  C   ILE A  63      32.985  22.163 -16.662  1.00 20.00           C  
ATOM    979  O   ILE A  63      33.797  22.246 -15.752  1.00 20.00           O  
ATOM    980  CB  ILE A  63      33.831  22.976 -19.000  1.00 20.00           C  
ATOM    981  CG1 ILE A  63      34.689  22.574 -20.217  1.00 20.00           C  
ATOM    982  CG2 ILE A  63      34.497  24.120 -18.224  1.00 20.00           C  
ATOM    983  CD1 ILE A  63      36.140  22.214 -19.914  1.00 20.00           C  
ATOM    984  HN  ILE A  63      31.956  21.129 -19.547  1.00 20.00           H  
ATOM    985  HA  ILE A  63      34.397  21.160 -17.947  1.00 20.00           H  
ATOM    986  HB  ILE A  63      32.891  23.377 -19.390  1.00 20.00           H  
ATOM    987 1HG1 ILE A  63      34.234  21.726 -20.733  1.00 20.00           H  
ATOM    988 2HG1 ILE A  63      34.686  23.400 -20.935  1.00 20.00           H  
ATOM    989 1HG2 ILE A  63      33.800  24.581 -17.519  1.00 20.00           H  
ATOM    990 2HG2 ILE A  63      35.366  23.775 -17.656  1.00 20.00           H  
ATOM    991 3HG2 ILE A  63      34.831  24.912 -18.902  1.00 20.00           H  
ATOM    992 1HD1 ILE A  63      36.700  23.078 -19.546  1.00 20.00           H  
ATOM    993 2HD1 ILE A  63      36.220  21.413 -19.175  1.00 20.00           H  
ATOM    994 3HD1 ILE A  63      36.638  21.867 -20.823  1.00 20.00           H  
ATOM    995  N   SER A  64      31.719  22.580 -16.604  1.00 20.00           N  
ATOM    996  CA  SER A  64      31.255  23.004 -15.254  1.00 20.00           C  
ATOM    997  C   SER A  64      31.365  21.756 -14.269  1.00 20.00           C  
ATOM    998  O   SER A  64      31.692  21.959 -13.110  1.00 20.00           O  
ATOM    999  CB  SER A  64      29.853  23.618 -15.303  1.00 20.00           C  
ATOM   1000  OG  SER A  64      28.850  22.643 -15.562  1.00 20.00           O  
ATOM   1001  HN  SER A  64      31.113  22.591 -17.417  1.00 20.00           H  
ATOM   1002  HA  SER A  64      31.960  23.765 -14.901  1.00 20.00           H  
ATOM   1003 1HB  SER A  64      29.610  24.078 -14.340  1.00 20.00           H  
ATOM   1004 2HB  SER A  64      29.781  24.391 -16.073  1.00 20.00           H  
ATOM   1005  HG  SER A  64      29.090  22.190 -16.389  1.00 20.00           H  
ATOM   1006  N   ASP A  65      30.883  20.600 -14.758  1.00 20.00           N  
ATOM   1007  CA  ASP A  65      30.981  19.442 -13.839  1.00 20.00           C  
ATOM   1008  C   ASP A  65      32.509  19.228 -13.462  1.00 20.00           C  
ATOM   1009  O   ASP A  65      32.792  18.777 -12.362  1.00 20.00           O  
ATOM   1010  CB  ASP A  65      30.473  18.185 -14.545  1.00 20.00           C  
ATOM   1011  CG  ASP A  65      28.996  18.192 -14.948  1.00 20.00           C  
ATOM   1012  OD1 ASP A  65      28.243  19.013 -14.354  1.00 20.00           O  
ATOM   1013  OD2 ASP A  65      28.712  17.364 -15.856  1.00 20.00           O1-
ATOM   1014  HN  ASP A  65      30.482  20.526 -15.687  1.00 20.00           H  
ATOM   1015  HA  ASP A  65      30.409  19.660 -12.930  1.00 20.00           H  
ATOM   1016 1HB  ASP A  65      31.068  18.007 -15.447  1.00 20.00           H  
ATOM   1017 2HB  ASP A  65      30.629  17.317 -13.897  1.00 20.00           H  
ATOM   1018  N   PHE A  66      33.367  19.381 -14.472  1.00 20.00           N  
ATOM   1019  CA  PHE A  66      34.810  19.058 -14.143  1.00 20.00           C  
ATOM   1020  C   PHE A  66      35.325  20.107 -13.049  1.00 20.00           C  
ATOM   1021  O   PHE A  66      36.029  19.707 -12.132  1.00 20.00           O  
ATOM   1022  CB  PHE A  66      35.671  19.106 -15.414  1.00 20.00           C  
ATOM   1023  CG  PHE A  66      37.157  19.051 -15.153  1.00 20.00           C  
ATOM   1024  CD1 PHE A  66      37.769  17.867 -14.725  1.00 20.00           C  
ATOM   1025  CD2 PHE A  66      37.946  20.198 -15.315  1.00 20.00           C  
ATOM   1026  CE1 PHE A  66      39.136  17.838 -14.457  1.00 20.00           C  
ATOM   1027  CE2 PHE A  66      39.312  20.164 -15.050  1.00 20.00           C  
ATOM   1028  CZ  PHE A  66      39.907  18.984 -14.619  1.00 20.00           C  
ATOM   1029  HN  PHE A  66      33.068  19.660 -15.400  1.00 20.00           H  
ATOM   1030  HA  PHE A  66      34.845  18.060 -13.690  1.00 20.00           H  
ATOM   1031 1HB  PHE A  66      35.395  18.281 -16.079  1.00 20.00           H  
ATOM   1032 2HB  PHE A  66      35.445  20.013 -15.983  1.00 20.00           H  
ATOM   1033  HD1 PHE A  66      37.182  16.964 -14.588  1.00 20.00           H  
ATOM   1034  HD2 PHE A  66      37.498  21.131 -15.642  1.00 20.00           H  
ATOM   1035  HE1 PHE A  66      39.604  16.920 -14.122  1.00 20.00           H  
ATOM   1036  HE2 PHE A  66      39.912  21.059 -15.176  1.00 20.00           H  
ATOM   1037  HZ  PHE A  66      40.971  18.956 -14.410  1.00 20.00           H  
ATOM   1038  N   ALA A  67      35.018  21.383 -13.302  1.00 20.00           N  
ATOM   1039  CA  ALA A  67      35.421  22.327 -12.281  1.00 20.00           C  
ATOM   1040  C   ALA A  67      34.699  21.916 -10.893  1.00 20.00           C  
ATOM   1041  O   ALA A  67      35.248  22.193  -9.833  1.00 20.00           O  
ATOM   1042  CB  ALA A  67      35.036  23.749 -12.671  1.00 20.00           C  
ATOM   1043  HN  ALA A  67      34.515  21.665 -14.138  1.00 20.00           H  
ATOM   1044  HA  ALA A  67      36.506  22.250 -12.145  1.00 20.00           H  
ATOM   1045 1HB  ALA A  67      35.517  24.040 -13.610  1.00 20.00           H  
ATOM   1046 2HB  ALA A  67      33.955  23.848 -12.808  1.00 20.00           H  
ATOM   1047 3HB  ALA A  67      35.337  24.460 -11.896  1.00 20.00           H  
ATOM   1048  N   PHE A  68      33.484  21.474 -11.018  1.00 20.00           N  
ATOM   1049  CA  PHE A  68      32.701  21.342  -9.714  1.00 20.00           C  
ATOM   1050  C   PHE A  68      33.354  20.189  -8.857  1.00 20.00           C  
ATOM   1051  O   PHE A  68      33.449  20.330  -7.644  1.00 20.00           O  
ATOM   1052  CB  PHE A  68      31.260  20.985 -10.100  1.00 20.00           C  
ATOM   1053  CG  PHE A  68      30.263  20.604  -9.037  1.00 20.00           C  
ATOM   1054  CD1 PHE A  68      30.322  21.086  -7.728  1.00 20.00           C  
ATOM   1055  CD2 PHE A  68      29.171  19.810  -9.419  1.00 20.00           C  
ATOM   1056  CE1 PHE A  68      29.319  20.766  -6.823  1.00 20.00           C  
ATOM   1057  CE2 PHE A  68      28.144  19.537  -8.525  1.00 20.00           C  
ATOM   1058  CZ  PHE A  68      28.210  20.034  -7.231  1.00 20.00           C  
ATOM   1059  HN  PHE A  68      33.044  21.368 -11.926  1.00 20.00           H  
ATOM   1060  HA  PHE A  68      32.767  22.283  -9.156  1.00 20.00           H  
ATOM   1061 1HB  PHE A  68      30.841  21.831 -10.651  1.00 20.00           H  
ATOM   1062 2HB  PHE A  68      31.298  20.158 -10.814  1.00 20.00           H  
ATOM   1063  HD1 PHE A  68      31.139  21.719  -7.399  1.00 20.00           H  
ATOM   1064  HD2 PHE A  68      29.095  19.423 -10.431  1.00 20.00           H  
ATOM   1065  HE1 PHE A  68      29.390  21.120  -5.802  1.00 20.00           H  
ATOM   1066  HE2 PHE A  68      27.289  18.951  -8.844  1.00 20.00           H  
ATOM   1067  HZ  PHE A  68      27.394  19.850  -6.542  1.00 20.00           H  
ATOM   1068  N   LEU A  69      33.589  19.034  -9.532  1.00 20.00           N  
ATOM   1069  CA  LEU A  69      33.837  17.831  -8.671  1.00 20.00           C  
ATOM   1070  C   LEU A  69      35.296  17.902  -8.136  1.00 20.00           C  
ATOM   1071  O   LEU A  69      35.718  17.010  -7.412  1.00 20.00           O  
ATOM   1072  CB  LEU A  69      33.549  16.533  -9.447  1.00 20.00           C  
ATOM   1073  CG  LEU A  69      34.390  16.311 -10.729  1.00 20.00           C  
ATOM   1074  CD1 LEU A  69      35.688  15.547 -10.466  1.00 20.00           C  
ATOM   1075  CD2 LEU A  69      33.574  15.546 -11.768  1.00 20.00           C  
ATOM   1076  HN  LEU A  69      33.514  18.980 -10.544  1.00 20.00           H  
ATOM   1077  HA  LEU A  69      33.172  17.883  -7.801  1.00 20.00           H  
ATOM   1078 1HB  LEU A  69      33.695  15.677  -8.782  1.00 20.00           H  
ATOM   1079 2HB  LEU A  69      32.483  16.533  -9.704  1.00 20.00           H  
ATOM   1080  HG  LEU A  69      34.672  17.270 -11.171  1.00 20.00           H  
ATOM   1081 1HD1 LEU A  69      36.326  16.060  -9.745  1.00 20.00           H  
ATOM   1082 2HD1 LEU A  69      35.497  14.534 -10.098  1.00 20.00           H  
ATOM   1083 3HD1 LEU A  69      36.280  15.472 -11.384  1.00 20.00           H  
ATOM   1084 1HD2 LEU A  69      33.140  14.642 -11.335  1.00 20.00           H  
ATOM   1085 2HD2 LEU A  69      32.752  16.154 -12.154  1.00 20.00           H  
ATOM   1086 3HD2 LEU A  69      34.197  15.237 -12.613  1.00 20.00           H  
ATOM   1087  N   CYS A  70      35.959  19.025  -8.448  1.00 20.00           N  
ATOM   1088  CA  CYS A  70      37.329  19.083  -7.977  1.00 20.00           C  
ATOM   1089  C   CYS A  70      37.308  19.403  -6.454  1.00 20.00           C  
ATOM   1090  O   CYS A  70      38.342  19.289  -5.808  1.00 20.00           O  
ATOM   1091  CB  CYS A  70      38.165  20.144  -8.704  1.00 20.00           C  
ATOM   1092  SG  CYS A  70      38.707  19.564 -10.336  1.00 20.00           S  
ATOM   1093  HN  CYS A  70      35.605  19.720  -9.095  1.00 20.00           H  
ATOM   1094  HA  CYS A  70      37.792  18.092  -8.075  1.00 20.00           H  
ATOM   1095 1HB  CYS A  70      37.604  21.076  -8.827  1.00 20.00           H  
ATOM   1096 2HB  CYS A  70      39.068  20.387  -8.136  1.00 20.00           H  
ATOM   1097  HG  CYS A  70      37.482  19.426 -10.863  1.00 20.00           H  
ATOM   1098  N   THR A  71      36.102  19.929  -5.980  1.00 20.00           N  
ATOM   1099  CA  THR A  71      36.143  20.429  -4.623  1.00 20.00           C  
ATOM   1100  C   THR A  71      35.608  19.278  -3.650  1.00 20.00           C  
ATOM   1101  O   THR A  71      35.322  19.547  -2.489  1.00 20.00           O  
ATOM   1102  CB  THR A  71      35.325  21.722  -4.463  1.00 20.00           C  
ATOM   1103  CG2 THR A  71      35.784  22.848  -5.384  1.00 20.00           C  
ATOM   1104  OG1 THR A  71      33.938  21.470  -4.696  1.00 20.00           O  
ATOM   1105  HN  THR A  71      35.255  19.951  -6.539  1.00 20.00           H  
ATOM   1106  HA  THR A  71      37.177  20.635  -4.323  1.00 20.00           H  
ATOM   1107  HB  THR A  71      35.410  22.071  -3.430  1.00 20.00           H  
ATOM   1108  HG1 THR A  71      33.828  21.226  -5.631  1.00 20.00           H  
ATOM   1109 1HG2 THR A  71      35.646  22.590  -6.439  1.00 20.00           H  
ATOM   1110 2HG2 THR A  71      36.838  23.094  -5.220  1.00 20.00           H  
ATOM   1111 3HG2 THR A  71      35.185  23.748  -5.212  1.00 20.00           H  
ATOM   1112  N   LEU A  72      35.580  18.072  -4.180  1.00 20.00           N  
ATOM   1113  CA  LEU A  72      34.890  16.998  -3.332  1.00 20.00           C  
ATOM   1114  C   LEU A  72      35.791  16.685  -2.127  1.00 20.00           C  
ATOM   1115  O   LEU A  72      35.253  16.275  -1.113  1.00 20.00           O  
ATOM   1116  CB  LEU A  72      34.531  15.768  -4.173  1.00 20.00           C  
ATOM   1117  CG  LEU A  72      33.286  16.029  -5.040  1.00 20.00           C  
ATOM   1118  CD1 LEU A  72      33.045  14.866  -5.992  1.00 20.00           C  
ATOM   1119  CD2 LEU A  72      32.039  16.257  -4.183  1.00 20.00           C  
ATOM   1120  HN  LEU A  72      35.837  17.890  -5.144  1.00 20.00           H  
ATOM   1121  HA  LEU A  72      33.992  17.454  -2.901  1.00 20.00           H  
ATOM   1122 1HB  LEU A  72      35.379  15.491  -4.810  1.00 20.00           H  
ATOM   1123 2HB  LEU A  72      34.350  14.907  -3.519  1.00 20.00           H  
ATOM   1124  HG  LEU A  72      33.442  16.925  -5.649  1.00 20.00           H  
ATOM   1125 1HD1 LEU A  72      33.901  14.725  -6.655  1.00 20.00           H  
ATOM   1126 2HD1 LEU A  72      32.865  13.933  -5.449  1.00 20.00           H  
ATOM   1127 3HD1 LEU A  72      32.175  15.056  -6.623  1.00 20.00           H  
ATOM   1128 1HD2 LEU A  72      32.025  15.605  -3.308  1.00 20.00           H  
ATOM   1129 2HD2 LEU A  72      31.993  17.288  -3.821  1.00 20.00           H  
ATOM   1130 3HD2 LEU A  72      31.126  16.061  -4.747  1.00 20.00           H  
ATOM   1131  N   PRO A  73      36.964  16.603  -2.387  1.00 20.00           N  
ATOM   1132  CA  PRO A  73      37.798  15.848  -1.394  1.00 20.00           C  
ATOM   1133  C   PRO A  73      37.870  16.696   0.059  1.00 20.00           C  
ATOM   1134  O   PRO A  73      38.181  16.096   1.081  1.00 20.00           O  
ATOM   1135  CB  PRO A  73      39.157  15.616  -2.024  1.00 20.00           C  
ATOM   1136  CG  PRO A  73      39.277  16.747  -3.002  1.00 20.00           C  
ATOM   1137  CD  PRO A  73      37.861  16.975  -3.489  1.00 20.00           C  
ATOM   1138  HA  PRO A  73      37.328  14.892  -1.157  1.00 20.00           H  
ATOM   1139 1HB  PRO A  73      39.978  15.597  -1.300  1.00 20.00           H  
ATOM   1140 2HB  PRO A  73      39.157  14.665  -2.569  1.00 20.00           H  
ATOM   1141 1HG  PRO A  73      39.643  17.641  -2.484  1.00 20.00           H  
ATOM   1142 2HG  PRO A  73      39.972  16.532  -3.821  1.00 20.00           H  
ATOM   1143 1HD  PRO A  73      37.792  18.031  -3.733  1.00 20.00           H  
ATOM   1144 2HD  PRO A  73      37.635  16.359  -4.367  1.00 20.00           H  
ATOM   1145  N   ILE A  74      37.644  17.965  -0.037  1.00 20.00           N  
ATOM   1146  CA  ILE A  74      37.393  18.650   1.232  1.00 20.00           C  
ATOM   1147  C   ILE A  74      35.973  18.154   1.801  1.00 20.00           C  
ATOM   1148  O   ILE A  74      35.845  17.990   3.007  1.00 20.00           O  
ATOM   1149  CB  ILE A  74      37.400  20.184   1.001  1.00 20.00           C  
ATOM   1150  CG1 ILE A  74      38.813  20.670   0.611  1.00 20.00           C  
ATOM   1151  CG2 ILE A  74      36.864  20.956   2.209  1.00 20.00           C  
ATOM   1152  CD1 ILE A  74      38.844  22.086   0.051  1.00 20.00           C  
ATOM   1153  HN  ILE A  74      37.469  18.414  -0.931  1.00 20.00           H  
ATOM   1154  HA  ILE A  74      38.163  18.364   1.961  1.00 20.00           H  
ATOM   1155  HB  ILE A  74      36.727  20.408   0.165  1.00 20.00           H  
ATOM   1156 1HG1 ILE A  74      39.486  20.609   1.473  1.00 20.00           H  
ATOM   1157 2HG1 ILE A  74      39.238  20.013  -0.154  1.00 20.00           H  
ATOM   1158 1HG2 ILE A  74      35.814  20.720   2.406  1.00 20.00           H  
ATOM   1159 2HG2 ILE A  74      37.432  20.717   3.106  1.00 20.00           H  
ATOM   1160 3HG2 ILE A  74      36.909  22.038   2.059  1.00 20.00           H  
ATOM   1161 1HD1 ILE A  74      38.119  22.208  -0.759  1.00 20.00           H  
ATOM   1162 2HD1 ILE A  74      38.630  22.832   0.822  1.00 20.00           H  
ATOM   1163 3HD1 ILE A  74      39.835  22.309  -0.354  1.00 20.00           H  
ATOM   1164  N   LEU A  75      34.952  18.165   0.889  1.00 20.00           N  
ATOM   1165  CA  LEU A  75      33.625  17.921   1.444  1.00 20.00           C  
ATOM   1166  C   LEU A  75      33.611  16.480   2.087  1.00 20.00           C  
ATOM   1167  O   LEU A  75      32.844  16.258   3.015  1.00 20.00           O  
ATOM   1168  CB  LEU A  75      32.615  18.100   0.299  1.00 20.00           C  
ATOM   1169  CG  LEU A  75      31.139  18.109   0.714  1.00 20.00           C  
ATOM   1170  CD1 LEU A  75      30.789  19.381   1.489  1.00 20.00           C  
ATOM   1171  CD2 LEU A  75      30.265  18.028  -0.539  1.00 20.00           C  
ATOM   1172  HN  LEU A  75      35.109  18.365  -0.094  1.00 20.00           H  
ATOM   1173  HA  LEU A  75      33.459  18.657   2.239  1.00 20.00           H  
ATOM   1174 1HB  LEU A  75      32.837  19.030  -0.238  1.00 20.00           H  
ATOM   1175 2HB  LEU A  75      32.770  17.298  -0.433  1.00 20.00           H  
ATOM   1176  HG  LEU A  75      30.927  17.236   1.336  1.00 20.00           H  
ATOM   1177 1HD1 LEU A  75      31.289  19.404   2.461  1.00 20.00           H  
ATOM   1178 2HD1 LEU A  75      31.083  20.281   0.940  1.00 20.00           H  
ATOM   1179 3HD1 LEU A  75      29.714  19.452   1.674  1.00 20.00           H  
ATOM   1180 1HD2 LEU A  75      30.463  18.864  -1.217  1.00 20.00           H  
ATOM   1181 2HD2 LEU A  75      30.454  17.103  -1.091  1.00 20.00           H  
ATOM   1182 3HD2 LEU A  75      29.201  18.054  -0.286  1.00 20.00           H  
ATOM   1183  N   ILE A  76      34.291  15.545   1.401  1.00 20.00           N  
ATOM   1184  CA  ILE A  76      34.257  14.179   1.992  1.00 20.00           C  
ATOM   1185  C   ILE A  76      34.667  14.288   3.529  1.00 20.00           C  
ATOM   1186  O   ILE A  76      34.006  13.682   4.361  1.00 20.00           O  
ATOM   1187  CB  ILE A  76      35.195  13.244   1.190  1.00 20.00           C  
ATOM   1188  CG1 ILE A  76      34.577  12.953  -0.187  1.00 20.00           C  
ATOM   1189  CG2 ILE A  76      35.539  11.929   1.899  1.00 20.00           C  
ATOM   1190  CD1 ILE A  76      35.556  12.349  -1.176  1.00 20.00           C  
ATOM   1191  HN  ILE A  76      34.821  15.763   0.564  1.00 20.00           H  
ATOM   1192  HA  ILE A  76      33.219  13.824   1.951  1.00 20.00           H  
ATOM   1193  HB  ILE A  76      36.141  13.776   1.038  1.00 20.00           H  
ATOM   1194 1HG1 ILE A  76      33.720  12.282  -0.076  1.00 20.00           H  
ATOM   1195 2HG1 ILE A  76      34.187  13.873  -0.632  1.00 20.00           H  
ATOM   1196 1HG2 ILE A  76      35.920  12.090   2.911  1.00 20.00           H  
ATOM   1197 2HG2 ILE A  76      34.675  11.263   1.964  1.00 20.00           H  
ATOM   1198 3HG2 ILE A  76      36.326  11.392   1.362  1.00 20.00           H  
ATOM   1199 1HD1 ILE A  76      36.522  12.850  -1.152  1.00 20.00           H  
ATOM   1200 2HD1 ILE A  76      35.724  11.288  -0.975  1.00 20.00           H  
ATOM   1201 3HD1 ILE A  76      35.164  12.448  -2.189  1.00 20.00           H  
ATOM   1202  N   LYS A  77      35.829  14.911   3.763  1.00 20.00           N  
ATOM   1203  CA  LYS A  77      36.279  14.887   5.166  1.00 20.00           C  
ATOM   1204  C   LYS A  77      35.201  15.649   6.051  1.00 20.00           C  
ATOM   1205  O   LYS A  77      35.067  15.349   7.231  1.00 20.00           O  
ATOM   1206  CB  LYS A  77      37.668  15.540   5.276  1.00 20.00           C  
ATOM   1207  CG  LYS A  77      38.117  16.012   6.662  1.00 20.00           C  
ATOM   1208  CD  LYS A  77      38.214  14.903   7.713  1.00 20.00           C  
ATOM   1209  CE  LYS A  77      38.072  15.436   9.141  1.00 20.00           C  
ATOM   1210  NZ  LYS A  77      36.663  15.872   9.412  1.00 20.00           N1+
ATOM   1211  HN  LYS A  77      36.383  15.325   3.018  1.00 20.00           H  
ATOM   1212  HA  LYS A  77      36.320  13.843   5.497  1.00 20.00           H  
ATOM   1213 1HB  LYS A  77      38.413  14.838   4.886  1.00 20.00           H  
ATOM   1214 2HB  LYS A  77      37.715  16.408   4.609  1.00 20.00           H  
ATOM   1215 1HG  LYS A  77      39.093  16.500   6.571  1.00 20.00           H  
ATOM   1216 2HG  LYS A  77      37.435  16.797   7.002  1.00 20.00           H  
ATOM   1217 1HD  LYS A  77      37.466  14.125   7.538  1.00 20.00           H  
ATOM   1218 2HD  LYS A  77      39.186  14.410   7.606  1.00 20.00           H  
ATOM   1219 1HE  LYS A  77      38.293  14.648   9.868  1.00 20.00           H  
ATOM   1220 2HE  LYS A  77      38.723  16.295   9.341  1.00 20.00           H  
ATOM   1221 1HZ  LYS A  77      36.446  15.860  10.419  1.00 20.00           H  
ATOM   1222 2HZ  LYS A  77      36.489  16.831   9.081  1.00 20.00           H  
ATOM   1223 3HZ  LYS A  77      35.966  15.274   8.948  1.00 20.00           H  
ATOM   1224  N   SER A  78      34.628  16.706   5.460  1.00 20.00           N  
ATOM   1225  CA  SER A  78      33.642  17.450   6.310  1.00 20.00           C  
ATOM   1226  C   SER A  78      32.537  16.398   6.848  1.00 20.00           C  
ATOM   1227  O   SER A  78      32.144  16.515   8.002  1.00 20.00           O  
ATOM   1228  CB  SER A  78      32.980  18.591   5.540  1.00 20.00           C  
ATOM   1229  OG  SER A  78      32.093  19.297   6.401  1.00 20.00           O  
ATOM   1230  HN  SER A  78      34.884  17.013   4.527  1.00 20.00           H  
ATOM   1231  HA  SER A  78      34.172  17.844   7.186  1.00 20.00           H  
ATOM   1232 1HB  SER A  78      33.733  19.291   5.164  1.00 20.00           H  
ATOM   1233 2HB  SER A  78      32.401  18.222   4.688  1.00 20.00           H  
ATOM   1234  HG  SER A  78      31.694  20.013   5.878  1.00 20.00           H  
ATOM   1235  N   TYR A  79      32.025  15.664   5.963  1.00 20.00           N  
ATOM   1236  CA  TYR A  79      30.863  14.827   6.417  1.00 20.00           C  
ATOM   1237  C   TYR A  79      31.429  13.594   7.250  1.00 20.00           C  
ATOM   1238  O   TYR A  79      30.685  13.030   8.034  1.00 20.00           O  
ATOM   1239  CB  TYR A  79      29.955  14.409   5.259  1.00 20.00           C  
ATOM   1240  CG  TYR A  79      29.082  15.555   4.792  1.00 20.00           C  
ATOM   1241  CD1 TYR A  79      28.148  16.157   5.653  1.00 20.00           C  
ATOM   1242  CD2 TYR A  79      29.180  16.027   3.479  1.00 20.00           C  
ATOM   1243  CE1 TYR A  79      27.344  17.209   5.218  1.00 20.00           C  
ATOM   1244  CE2 TYR A  79      28.360  17.056   3.028  1.00 20.00           C  
ATOM   1245  CZ  TYR A  79      27.454  17.649   3.903  1.00 20.00           C  
ATOM   1246  OH  TYR A  79      26.637  18.682   3.477  1.00 20.00           O  
ATOM   1247  HN  TYR A  79      32.395  15.606   5.018  1.00 20.00           H  
ATOM   1248  HA  TYR A  79      30.284  15.405   7.144  1.00 20.00           H  
ATOM   1249 1HB  TYR A  79      30.565  14.023   4.435  1.00 20.00           H  
ATOM   1250 2HB  TYR A  79      29.306  13.580   5.563  1.00 20.00           H  
ATOM   1251  HD1 TYR A  79      28.033  15.805   6.673  1.00 20.00           H  
ATOM   1252  HD2 TYR A  79      29.891  15.579   2.793  1.00 20.00           H  
ATOM   1253  HE1 TYR A  79      26.633  17.667   5.898  1.00 20.00           H  
ATOM   1254  HE2 TYR A  79      28.430  17.390   1.999  1.00 20.00           H  
ATOM   1255  HH  TYR A  79      26.691  18.723   2.506  1.00 20.00           H  
ATOM   1256  N   ALA A  80      32.695  13.307   7.023  1.00 20.00           N  
ATOM   1257  CA  ALA A  80      33.312  12.430   7.989  1.00 20.00           C  
ATOM   1258  C   ALA A  80      33.181  13.177   9.603  1.00 20.00           C  
ATOM   1259  O   ALA A  80      32.753  14.319   9.717  1.00 20.00           O  
ATOM   1260  CB  ALA A  80      34.758  12.091   7.658  1.00 20.00           C  
ATOM   1261  HN  ALA A  80      33.234  13.764   6.295  1.00 20.00           H  
ATOM   1262  HA  ALA A  80      32.737  11.496   8.010  1.00 20.00           H  
ATOM   1263 1HB  ALA A  80      34.856  11.742   6.626  1.00 20.00           H  
ATOM   1264 2HB  ALA A  80      35.411  12.952   7.792  1.00 20.00           H  
ATOM   1265 3HB  ALA A  80      35.127  11.299   8.315  1.00 20.00           H  
ATOM   1266  N   ASN A  81      33.491  12.371  10.591  1.00 20.00           N  
ATOM   1267  CA  ASN A  81      33.017  12.757  11.895  1.00 20.00           C  
ATOM   1268  C   ASN A  81      33.669  14.231  12.283  1.00 20.00           C  
ATOM   1269  O   ASN A  81      34.700  14.623  11.747  1.00 20.00           O  
ATOM   1270  CB  ASN A  81      33.366  11.729  12.974  1.00 20.00           C  
ATOM   1271  CG  ASN A  81      32.695  10.399  12.703  1.00 20.00           C  
ATOM   1272  ND2 ASN A  81      31.375  10.359  13.084  1.00 20.00           N  
ATOM   1273  OD1 ASN A  81      33.280   9.466  12.172  1.00 20.00           O  
ATOM   1274  HN  ASN A  81      33.860  11.442  10.414  1.00 20.00           H  
ATOM   1275  HA  ASN A  81      31.930  12.877  11.835  1.00 20.00           H  
ATOM   1276 1HB  ASN A  81      34.448  11.566  13.035  1.00 20.00           H  
ATOM   1277 2HB  ASN A  81      33.051  12.086  13.961  1.00 20.00           H  
ATOM   1278 1HD2 ASN A  81      30.900  11.156  13.496  1.00 20.00           H  
ATOM   1279 2HD2 ASN A  81      30.822   9.519  12.946  1.00 20.00           H  
ATOM   1280  N   ASP A  82      32.969  14.917  13.237  1.00 20.00           N  
ATOM   1281  CA  ASP A  82      33.329  16.371  13.401  1.00 20.00           C  
ATOM   1282  C   ASP A  82      32.938  17.106  12.150  1.00 20.00           C  
ATOM   1283  O   ASP A  82      32.117  16.633  11.367  1.00 20.00           O  
ATOM   1284  CB  ASP A  82      34.774  16.566  13.911  1.00 20.00           C  
ATOM   1285  CG  ASP A  82      34.915  17.865  14.719  1.00 20.00           C  
ATOM   1286  OD1 ASP A  82      34.816  17.734  15.971  1.00 20.00           O  
ATOM   1287  OD2 ASP A  82      35.140  18.903  14.037  1.00 20.00           O1-
ATOM   1288  HN  ASP A  82      32.265  14.473  13.818  1.00 20.00           H  
ATOM   1289  HA  ASP A  82      32.633  16.729  14.165  1.00 20.00           H  
ATOM   1290 1HB  ASP A  82      35.071  15.739  14.566  1.00 20.00           H  
ATOM   1291 2HB  ASP A  82      35.489  16.581  13.080  1.00 20.00           H  
ATOM   1292  N   LYS A  83      33.463  18.446  12.051  1.00 20.00           N  
ATOM   1293  CA  LYS A  83      32.704  19.299  11.413  1.00 20.00           C  
ATOM   1294  C   LYS A  83      33.616  20.089  10.338  1.00 20.00           C  
ATOM   1295  O   LYS A  83      34.649  19.588   9.908  1.00 20.00           O  
ATOM   1296  CB  LYS A  83      31.958  20.175  12.427  1.00 20.00           C  
ATOM   1297  CG  LYS A  83      31.118  19.375  13.427  1.00 20.00           C  
ATOM   1298  CD  LYS A  83      30.187  20.267  14.239  1.00 20.00           C  
ATOM   1299  CE  LYS A  83      29.219  19.424  15.064  1.00 20.00           C  
ATOM   1300  NZ  LYS A  83      28.267  20.324  15.768  1.00 20.00           N1+
ATOM   1301  HN  LYS A  83      34.318  18.739  12.514  1.00 20.00           H  
ATOM   1302  HA  LYS A  83      31.970  18.792  10.777  1.00 20.00           H  
ATOM   1303 1HB  LYS A  83      32.660  20.817  12.972  1.00 20.00           H  
ATOM   1304 2HB  LYS A  83      31.264  20.828  11.915  1.00 20.00           H  
ATOM   1305 1HG  LYS A  83      30.533  18.625  12.882  1.00 20.00           H  
ATOM   1306 2HG  LYS A  83      31.763  18.830  14.118  1.00 20.00           H  
ATOM   1307 1HD  LYS A  83      30.767  20.918  14.902  1.00 20.00           H  
ATOM   1308 2HD  LYS A  83      29.632  20.921  13.557  1.00 20.00           H  
ATOM   1309 1HE  LYS A  83      28.615  18.756  14.441  1.00 20.00           H  
ATOM   1310 2HE  LYS A  83      29.742  18.833  15.824  1.00 20.00           H  
ATOM   1311 1HZ  LYS A  83      27.439  19.811  16.100  1.00 20.00           H  
ATOM   1312 2HZ  LYS A  83      28.699  20.762  16.594  1.00 20.00           H  
ATOM   1313 3HZ  LYS A  83      27.935  21.077  15.155  1.00 20.00           H  
ATOM   1314  N   GLY A  84      33.094  21.304   9.919  1.00 20.00           N  
ATOM   1315  CA  GLY A  84      33.952  22.088   9.071  1.00 20.00           C  
ATOM   1316  C   GLY A  84      35.394  22.474   9.953  1.00 20.00           C  
ATOM   1317  O   GLY A  84      35.290  23.122  10.988  1.00 20.00           O  
ATOM   1318  HN  GLY A  84      32.173  21.640  10.179  1.00 20.00           H  
ATOM   1319 1HA  GLY A  84      34.192  21.527   8.161  1.00 20.00           H  
ATOM   1320 2HA  GLY A  84      33.435  23.014   8.803  1.00 20.00           H  
ATOM   1321  N   THR A  85      36.514  21.993   9.422  1.00 20.00           N  
ATOM   1322  CA  THR A  85      37.673  22.311  10.096  1.00 20.00           C  
ATOM   1323  C   THR A  85      38.783  22.705   9.018  1.00 20.00           C  
ATOM   1324  O   THR A  85      39.964  22.744   9.339  1.00 20.00           O  
ATOM   1325  CB  THR A  85      38.196  21.175  11.003  1.00 20.00           C  
ATOM   1326  CG2 THR A  85      37.276  20.822  12.167  1.00 20.00           C  
ATOM   1327  OG1 THR A  85      38.422  20.002  10.220  1.00 20.00           O  
ATOM   1328  HN  THR A  85      36.508  21.373   8.617  1.00 20.00           H  
ATOM   1329  HA  THR A  85      37.546  23.219  10.698  1.00 20.00           H  
ATOM   1330  HB  THR A  85      39.165  21.469  11.423  1.00 20.00           H  
ATOM   1331  HG1 THR A  85      38.947  19.386  10.760  1.00 20.00           H  
ATOM   1332 1HG2 THR A  85      36.332  20.397  11.822  1.00 20.00           H  
ATOM   1333 2HG2 THR A  85      37.064  21.696  12.790  1.00 20.00           H  
ATOM   1334 3HG2 THR A  85      37.740  20.058  12.797  1.00 20.00           H  
ATOM   1335  N   TYR A  86      38.265  23.155   7.778  1.00 20.00           N  
ATOM   1336  CA  TYR A  86      39.181  23.956   6.975  1.00 20.00           C  
ATOM   1337  C   TYR A  86      38.852  25.450   7.210  1.00 20.00           C  
ATOM   1338  O   TYR A  86      39.473  26.315   6.605  1.00 20.00           O  
ATOM   1339  CB  TYR A  86      39.113  23.566   5.491  1.00 20.00           C  
ATOM   1340  CG  TYR A  86      39.560  22.144   5.221  1.00 20.00           C  
ATOM   1341  CD1 TYR A  86      38.735  21.049   5.519  1.00 20.00           C  
ATOM   1342  CD2 TYR A  86      40.832  21.896   4.687  1.00 20.00           C  
ATOM   1343  CE1 TYR A  86      39.166  19.745   5.297  1.00 20.00           C  
ATOM   1344  CE2 TYR A  86      41.269  20.594   4.451  1.00 20.00           C  
ATOM   1345  CZ  TYR A  86      40.429  19.525   4.759  1.00 20.00           C  
ATOM   1346  OH  TYR A  86      40.827  18.218   4.532  1.00 20.00           O  
ATOM   1347  HN  TYR A  86      37.302  22.998   7.500  1.00 20.00           H  
ATOM   1348  HA  TYR A  86      40.211  23.818   7.321  1.00 20.00           H  
ATOM   1349 1HB  TYR A  86      38.094  23.695   5.107  1.00 20.00           H  
ATOM   1350 2HB  TYR A  86      39.729  24.256   4.905  1.00 20.00           H  
ATOM   1351  HD1 TYR A  86      37.740  21.202   5.922  1.00 20.00           H  
ATOM   1352  HD2 TYR A  86      41.497  22.722   4.452  1.00 20.00           H  
ATOM   1353  HE1 TYR A  86      38.512  18.912   5.532  1.00 20.00           H  
ATOM   1354  HE2 TYR A  86      42.256  20.424   4.034  1.00 20.00           H  
ATOM   1355  HH  TYR A  86      41.684  18.239   4.071  1.00 20.00           H  
ATOM   1356  N   GLY A  87      37.876  25.684   8.146  1.00 20.00           N  
ATOM   1357  CA  GLY A  87      37.773  27.056   8.609  1.00 20.00           C  
ATOM   1358  C   GLY A  87      36.450  27.741   7.917  1.00 20.00           C  
ATOM   1359  O   GLY A  87      35.768  27.107   7.120  1.00 20.00           O  
ATOM   1360  HN  GLY A  87      37.301  24.947   8.541  1.00 20.00           H  
ATOM   1361 1HA  GLY A  87      37.635  27.037   9.694  1.00 20.00           H  
ATOM   1362 2HA  GLY A  87      38.660  27.656   8.375  1.00 20.00           H  
ATOM   1363  N   ASP A  88      36.207  29.018   8.301  1.00 20.00           N  
ATOM   1364  CA  ASP A  88      35.058  29.684   7.616  1.00 20.00           C  
ATOM   1365  C   ASP A  88      35.423  29.901   6.195  1.00 20.00           C  
ATOM   1366  O   ASP A  88      34.541  29.898   5.347  1.00 20.00           O  
ATOM   1367  CB  ASP A  88      34.785  31.028   8.312  1.00 20.00           C  
ATOM   1368  CG  ASP A  88      33.443  31.649   7.911  1.00 20.00           C  
ATOM   1369  OD1 ASP A  88      32.422  31.084   8.388  1.00 20.00           O  
ATOM   1370  OD2 ASP A  88      33.526  32.673   7.178  1.00 20.00           O1-
ATOM   1371  HN  ASP A  88      36.718  29.460   9.059  1.00 20.00           H  
ATOM   1372  HA  ASP A  88      34.179  29.030   7.670  1.00 20.00           H  
ATOM   1373 1HB  ASP A  88      34.756  30.883   9.399  1.00 20.00           H  
ATOM   1374 2HB  ASP A  88      35.596  31.743   8.129  1.00 20.00           H  
ATOM   1375  N   VAL A  89      36.689  30.337   5.989  1.00 20.00           N  
ATOM   1376  CA  VAL A  89      36.944  30.945   4.637  1.00 20.00           C  
ATOM   1377  C   VAL A  89      36.768  29.841   3.561  1.00 20.00           C  
ATOM   1378  O   VAL A  89      36.447  30.160   2.423  1.00 20.00           O  
ATOM   1379  CB  VAL A  89      38.349  31.590   4.565  1.00 20.00           C  
ATOM   1380  CG1 VAL A  89      38.607  32.255   3.210  1.00 20.00           C  
ATOM   1381  CG2 VAL A  89      38.542  32.645   5.662  1.00 20.00           C  
ATOM   1382  HN  VAL A  89      37.395  30.303   6.718  1.00 20.00           H  
ATOM   1383  HA  VAL A  89      36.169  31.702   4.464  1.00 20.00           H  
ATOM   1384  HB  VAL A  89      39.109  30.814   4.711  1.00 20.00           H  
ATOM   1385 1HG1 VAL A  89      38.661  31.517   2.405  1.00 20.00           H  
ATOM   1386 2HG1 VAL A  89      37.819  32.973   2.959  1.00 20.00           H  
ATOM   1387 3HG1 VAL A  89      39.559  32.794   3.209  1.00 20.00           H  
ATOM   1388 1HG2 VAL A  89      37.799  33.445   5.579  1.00 20.00           H  
ATOM   1389 2HG2 VAL A  89      38.461  32.217   6.664  1.00 20.00           H  
ATOM   1390 3HG2 VAL A  89      39.534  33.102   5.596  1.00 20.00           H  
ATOM   1391  N   LEU A  90      37.101  28.615   3.952  1.00 20.00           N  
ATOM   1392  CA  LEU A  90      36.996  27.583   2.913  1.00 20.00           C  
ATOM   1393  C   LEU A  90      35.484  27.138   2.806  1.00 20.00           C  
ATOM   1394  O   LEU A  90      35.081  26.688   1.742  1.00 20.00           O  
ATOM   1395  CB  LEU A  90      37.906  26.376   3.192  1.00 20.00           C  
ATOM   1396  CG  LEU A  90      39.380  26.534   2.766  1.00 20.00           C  
ATOM   1397  CD1 LEU A  90      39.533  26.499   1.245  1.00 20.00           C  
ATOM   1398  CD2 LEU A  90      40.064  27.776   3.338  1.00 20.00           C  
ATOM   1399  HN  LEU A  90      37.379  28.400   4.905  1.00 20.00           H  
ATOM   1400  HA  LEU A  90      37.243  28.020   1.939  1.00 20.00           H  
ATOM   1401 1HB  LEU A  90      37.870  26.147   4.262  1.00 20.00           H  
ATOM   1402 2HB  LEU A  90      37.499  25.489   2.695  1.00 20.00           H  
ATOM   1403  HG  LEU A  90      39.918  25.664   3.154  1.00 20.00           H  
ATOM   1404 1HD1 LEU A  90      39.053  25.611   0.821  1.00 20.00           H  
ATOM   1405 2HD1 LEU A  90      39.095  27.379   0.766  1.00 20.00           H  
ATOM   1406 3HD1 LEU A  90      40.590  26.464   0.963  1.00 20.00           H  
ATOM   1407 1HD2 LEU A  90      39.666  28.698   2.905  1.00 20.00           H  
ATOM   1408 2HD2 LEU A  90      39.950  27.829   4.424  1.00 20.00           H  
ATOM   1409 3HD2 LEU A  90      41.136  27.760   3.118  1.00 20.00           H  
ATOM   1410  N   CYS A  91      34.812  27.108   3.978  1.00 20.00           N  
ATOM   1411  CA  CYS A  91      33.397  26.765   3.872  1.00 20.00           C  
ATOM   1412  C   CYS A  91      32.741  27.689   2.768  1.00 20.00           C  
ATOM   1413  O   CYS A  91      31.911  27.209   2.007  1.00 20.00           O  
ATOM   1414  CB  CYS A  91      32.727  26.947   5.243  1.00 20.00           C  
ATOM   1415  SG  CYS A  91      30.912  26.852   5.190  1.00 20.00           S  
ATOM   1416  HN  CYS A  91      35.254  27.333   4.865  1.00 20.00           H  
ATOM   1417  HA  CYS A  91      33.339  25.724   3.531  1.00 20.00           H  
ATOM   1418 1HB  CYS A  91      33.114  26.221   5.966  1.00 20.00           H  
ATOM   1419 2HB  CYS A  91      32.962  27.931   5.654  1.00 20.00           H  
ATOM   1420  N   ILE A  92      33.063  28.988   2.852  1.00 20.00           N  
ATOM   1421  CA  ILE A  92      32.386  29.863   1.879  1.00 20.00           C  
ATOM   1422  C   ILE A  92      32.743  29.357   0.421  1.00 20.00           C  
ATOM   1423  O   ILE A  92      31.839  29.244  -0.398  1.00 20.00           O  
ATOM   1424  CB  ILE A  92      32.817  31.337   2.089  1.00 20.00           C  
ATOM   1425  CG1 ILE A  92      32.170  31.899   3.368  1.00 20.00           C  
ATOM   1426  CG2 ILE A  92      32.443  32.230   0.900  1.00 20.00           C  
ATOM   1427  CD1 ILE A  92      32.924  33.081   3.956  1.00 20.00           C  
ATOM   1428  HN  ILE A  92      33.702  29.346   3.556  1.00 20.00           H  
ATOM   1429  HA  ILE A  92      31.303  29.756   2.012  1.00 20.00           H  
ATOM   1430  HB  ILE A  92      33.906  31.379   2.206  1.00 20.00           H  
ATOM   1431 1HG1 ILE A  92      31.141  32.198   3.154  1.00 20.00           H  
ATOM   1432 2HG1 ILE A  92      32.109  31.129   4.144  1.00 20.00           H  
ATOM   1433 1HG2 ILE A  92      33.045  31.993   0.018  1.00 20.00           H  
ATOM   1434 2HG2 ILE A  92      31.391  32.099   0.631  1.00 20.00           H  
ATOM   1435 3HG2 ILE A  92      32.594  33.292   1.113  1.00 20.00           H  
ATOM   1436 1HD1 ILE A  92      33.947  32.802   4.223  1.00 20.00           H  
ATOM   1437 2HD1 ILE A  92      32.969  33.923   3.259  1.00 20.00           H  
ATOM   1438 3HD1 ILE A  92      32.422  33.431   4.862  1.00 20.00           H  
ATOM   1439  N   SER A  93      34.056  29.279   0.152  1.00 20.00           N  
ATOM   1440  CA  SER A  93      34.398  29.044  -1.285  1.00 20.00           C  
ATOM   1441  C   SER A  93      33.676  27.710  -1.760  1.00 20.00           C  
ATOM   1442  O   SER A  93      33.272  27.647  -2.914  1.00 20.00           O  
ATOM   1443  CB  SER A  93      35.910  28.924  -1.465  1.00 20.00           C  
ATOM   1444  OG  SER A  93      36.218  28.815  -2.850  1.00 20.00           O  
ATOM   1445  HN  SER A  93      34.763  29.504   0.847  1.00 20.00           H  
ATOM   1446  HA  SER A  93      33.996  29.873  -1.880  1.00 20.00           H  
ATOM   1447 1HB  SER A  93      36.417  29.808  -1.066  1.00 20.00           H  
ATOM   1448 2HB  SER A  93      36.309  28.043  -0.950  1.00 20.00           H  
ATOM   1449  HG  SER A  93      37.185  28.739  -2.924  1.00 20.00           H  
ATOM   1450  N   ASN A  94      33.766  26.679  -0.904  1.00 20.00           N  
ATOM   1451  CA  ASN A  94      33.280  25.370  -1.435  1.00 20.00           C  
ATOM   1452  C   ASN A  94      31.801  25.566  -1.969  1.00 20.00           C  
ATOM   1453  O   ASN A  94      31.428  24.910  -2.933  1.00 20.00           O  
ATOM   1454  CB  ASN A  94      33.295  24.344  -0.291  1.00 20.00           C  
ATOM   1455  CG  ASN A  94      32.869  22.962  -0.732  1.00 20.00           C  
ATOM   1456  ND2 ASN A  94      33.917  22.158  -1.103  1.00 20.00           N  
ATOM   1457  OD1 ASN A  94      31.699  22.608  -0.751  1.00 20.00           O  
ATOM   1458  HN  ASN A  94      34.223  26.765  -0.001  1.00 20.00           H  
ATOM   1459  HA  ASN A  94      33.924  25.068  -2.271  1.00 20.00           H  
ATOM   1460 1HB  ASN A  94      34.298  24.286   0.147  1.00 20.00           H  
ATOM   1461 2HB  ASN A  94      32.631  24.648   0.526  1.00 20.00           H  
ATOM   1462 1HD2 ASN A  94      34.883  22.465  -1.065  1.00 20.00           H  
ATOM   1463 2HD2 ASN A  94      33.755  21.204  -1.410  1.00 20.00           H  
ATOM   1464  N   ARG A  95      31.020  26.309  -1.199  1.00 20.00           N  
ATOM   1465  CA  ARG A  95      29.581  26.223  -1.502  1.00 20.00           C  
ATOM   1466  C   ARG A  95      29.281  27.133  -2.781  1.00 20.00           C  
ATOM   1467  O   ARG A  95      28.324  26.870  -3.495  1.00 20.00           O  
ATOM   1468  CB  ARG A  95      28.712  26.667  -0.321  1.00 20.00           C  
ATOM   1469  CG  ARG A  95      28.853  25.778   0.917  1.00 20.00           C  
ATOM   1470  CD  ARG A  95      28.243  24.391   0.756  1.00 20.00           C  
ATOM   1471  NE  ARG A  95      27.921  23.799   2.061  1.00 20.00           N  
ATOM   1472  CZ  ARG A  95      27.415  22.508   2.221  1.00 20.00           C  
ATOM   1473  NH1 ARG A  95      27.180  21.680   1.131  1.00 20.00           N1+
ATOM   1474  NH2 ARG A  95      27.149  22.040   3.496  1.00 20.00           N  
ATOM   1475  HN  ARG A  95      31.381  26.883  -0.442  1.00 20.00           H  
ATOM   1476  HA  ARG A  95      29.334  25.191  -1.781  1.00 20.00           H  
ATOM   1477 1HB  ARG A  95      28.977  27.693  -0.044  1.00 20.00           H  
ATOM   1478 2HB  ARG A  95      27.662  26.702  -0.628  1.00 20.00           H  
ATOM   1479 1HG  ARG A  95      29.900  25.678   1.217  1.00 20.00           H  
ATOM   1480 2HG  ARG A  95      28.354  26.284   1.748  1.00 20.00           H  
ATOM   1481 1HD  ARG A  95      27.313  24.444   0.179  1.00 20.00           H  
ATOM   1482 2HD  ARG A  95      28.947  23.736   0.231  1.00 20.00           H  
ATOM   1483  HE  ARG A  95      28.080  24.370   2.920  1.00 20.00           H  
ATOM   1484 1HH1 ARG A  95      27.331  21.998   0.179  1.00 20.00           H  
ATOM   1485 2HH1 ARG A  95      26.798  20.746   1.252  1.00 20.00           H  
ATOM   1486 1HH2 ARG A  95      26.785  21.103   3.650  1.00 20.00           H  
ATOM   1487 2HH2 ARG A  95      27.297  22.630   4.312  1.00 20.00           H  
ATOM   1488  N   TYR A  96      29.986  28.260  -2.847  1.00 20.00           N  
ATOM   1489  CA  TYR A  96      29.734  29.103  -4.074  1.00 20.00           C  
ATOM   1490  C   TYR A  96      29.921  28.170  -5.380  1.00 20.00           C  
ATOM   1491  O   TYR A  96      29.148  28.309  -6.318  1.00 20.00           O  
ATOM   1492  CB  TYR A  96      30.734  30.270  -4.067  1.00 20.00           C  
ATOM   1493  CG  TYR A  96      30.701  31.118  -5.311  1.00 20.00           C  
ATOM   1494  CD1 TYR A  96      29.771  32.155  -5.443  1.00 20.00           C  
ATOM   1495  CD2 TYR A  96      31.609  30.882  -6.354  1.00 20.00           C  
ATOM   1496  CE1 TYR A  96      29.741  32.929  -6.598  1.00 20.00           C  
ATOM   1497  CE2 TYR A  96      31.575  31.644  -7.516  1.00 20.00           C  
ATOM   1498  CZ  TYR A  96      30.636  32.660  -7.632  1.00 20.00           C  
ATOM   1499  OH  TYR A  96      30.611  33.402  -8.797  1.00 20.00           O  
ATOM   1500  HN  TYR A  96      30.673  28.513  -2.142  1.00 20.00           H  
ATOM   1501  HA  TYR A  96      28.697  29.462  -4.045  1.00 20.00           H  
ATOM   1502 1HB  TYR A  96      30.550  30.901  -3.191  1.00 20.00           H  
ATOM   1503 2HB  TYR A  96      31.754  29.894  -3.924  1.00 20.00           H  
ATOM   1504  HD1 TYR A  96      29.065  32.365  -4.646  1.00 20.00           H  
ATOM   1505  HD2 TYR A  96      32.348  30.092  -6.270  1.00 20.00           H  
ATOM   1506  HE1 TYR A  96      29.016  33.727  -6.693  1.00 20.00           H  
ATOM   1507  HE2 TYR A  96      32.276  31.441  -8.321  1.00 20.00           H  
ATOM   1508  HH  TYR A  96      29.795  33.934  -8.794  1.00 20.00           H  
ATOM   1509  N   VAL A  97      31.030  27.426  -5.390  1.00 20.00           N  
ATOM   1510  CA  VAL A  97      31.231  26.609  -6.622  1.00 20.00           C  
ATOM   1511  C   VAL A  97      30.020  25.612  -6.758  1.00 20.00           C  
ATOM   1512  O   VAL A  97      29.657  25.277  -7.879  1.00 20.00           O  
ATOM   1513  CB  VAL A  97      32.589  25.869  -6.573  1.00 20.00           C  
ATOM   1514  CG1 VAL A  97      32.784  24.930  -7.766  1.00 20.00           C  
ATOM   1515  CG2 VAL A  97      33.758  26.858  -6.532  1.00 20.00           C  
ATOM   1516  HN  VAL A  97      31.680  27.410  -4.609  1.00 20.00           H  
ATOM   1517  HA  VAL A  97      31.197  27.289  -7.483  1.00 20.00           H  
ATOM   1518  HB  VAL A  97      32.634  25.262  -5.661  1.00 20.00           H  
ATOM   1519 1HG1 VAL A  97      32.049  24.122  -7.760  1.00 20.00           H  
ATOM   1520 2HG1 VAL A  97      32.694  25.464  -8.717  1.00 20.00           H  
ATOM   1521 3HG1 VAL A  97      33.771  24.458  -7.739  1.00 20.00           H  
ATOM   1522 1HG2 VAL A  97      33.782  27.484  -7.430  1.00 20.00           H  
ATOM   1523 2HG2 VAL A  97      33.704  27.524  -5.667  1.00 20.00           H  
ATOM   1524 3HG2 VAL A  97      34.715  26.330  -6.469  1.00 20.00           H  
ATOM   1525  N   LEU A  98      29.591  25.083  -5.610  1.00 20.00           N  
ATOM   1526  CA  LEU A  98      28.434  24.149  -5.735  1.00 20.00           C  
ATOM   1527  C   LEU A  98      27.286  24.877  -6.585  1.00 20.00           C  
ATOM   1528  O   LEU A  98      26.821  24.308  -7.563  1.00 20.00           O  
ATOM   1529  CB  LEU A  98      27.952  23.743  -4.325  1.00 20.00           C  
ATOM   1530  CG  LEU A  98      26.954  22.576  -4.198  1.00 20.00           C  
ATOM   1531  CD1 LEU A  98      26.783  22.234  -2.717  1.00 20.00           C  
ATOM   1532  CD2 LEU A  98      25.579  22.844  -4.810  1.00 20.00           C  
ATOM   1533  HN  LEU A  98      30.038  25.284  -4.720  1.00 20.00           H  
ATOM   1534  HA  LEU A  98      28.776  23.286  -6.301  1.00 20.00           H  
ATOM   1535 1HB  LEU A  98      28.838  23.479  -3.736  1.00 20.00           H  
ATOM   1536 2HB  LEU A  98      27.521  24.610  -3.819  1.00 20.00           H  
ATOM   1537  HG  LEU A  98      27.373  21.697  -4.691  1.00 20.00           H  
ATOM   1538 1HD1 LEU A  98      27.739  21.947  -2.269  1.00 20.00           H  
ATOM   1539 2HD1 LEU A  98      26.392  23.086  -2.151  1.00 20.00           H  
ATOM   1540 3HD1 LEU A  98      26.089  21.400  -2.575  1.00 20.00           H  
ATOM   1541 1HD2 LEU A  98      25.172  23.806  -4.481  1.00 20.00           H  
ATOM   1542 2HD2 LEU A  98      25.623  22.836  -5.900  1.00 20.00           H  
ATOM   1543 3HD2 LEU A  98      24.861  22.070  -4.522  1.00 20.00           H  
ATOM   1544  N   HIS A  99      26.801  26.017  -6.035  1.00 20.00           N  
ATOM   1545  CA  HIS A  99      25.532  26.476  -6.583  1.00 20.00           C  
ATOM   1546  C   HIS A  99      25.787  27.006  -8.057  1.00 20.00           C  
ATOM   1547  O   HIS A  99      24.865  26.982  -8.860  1.00 20.00           O  
ATOM   1548  CB  HIS A  99      24.833  27.543  -5.749  1.00 20.00           C  
ATOM   1549  CG  HIS A  99      24.526  27.066  -4.372  1.00 20.00           C  
ATOM   1550  CD2 HIS A  99      23.448  26.353  -3.903  1.00 20.00           C  
ATOM   1551  ND1 HIS A  99      25.378  27.234  -3.310  1.00 20.00           N  
ATOM   1552  CE1 HIS A  99      24.810  26.645  -2.204  1.00 20.00           C  
ATOM   1553  NE2 HIS A  99      23.651  26.109  -2.523  1.00 20.00           N  
ATOM   1554  HN  HIS A  99      27.277  26.499  -5.278  1.00 20.00           H  
ATOM   1555  HA  HIS A  99      24.874  25.602  -6.677  1.00 20.00           H  
ATOM   1556 1HB  HIS A  99      25.456  28.442  -5.688  1.00 20.00           H  
ATOM   1557 2HB  HIS A  99      23.904  27.854  -6.240  1.00 20.00           H  
ATOM   1558  HD1 HIS A  99      26.275  27.705  -3.335  1.00 20.00           H  
ATOM   1559  HD2 HIS A  99      22.575  26.012  -4.440  1.00 20.00           H  
ATOM   1560  HE1 HIS A  99      25.263  26.636  -1.223  1.00 20.00           H  
ATOM   1561  N   THR A 100      26.951  27.614  -8.240  1.00 20.00           N  
ATOM   1562  CA  THR A 100      27.269  27.975  -9.677  1.00 20.00           C  
ATOM   1563  C   THR A 100      26.923  26.708 -10.607  1.00 20.00           C  
ATOM   1564  O   THR A 100      26.248  26.881 -11.609  1.00 20.00           O  
ATOM   1565  CB  THR A 100      28.717  28.460  -9.843  1.00 20.00           C  
ATOM   1566  CG2 THR A 100      29.024  28.863 -11.279  1.00 20.00           C  
ATOM   1567  OG1 THR A 100      28.921  29.615  -9.032  1.00 20.00           O  
ATOM   1568  HN  THR A 100      27.609  27.769  -7.482  1.00 20.00           H  
ATOM   1569  HA  THR A 100      26.577  28.783  -9.937  1.00 20.00           H  
ATOM   1570  HB  THR A 100      29.430  27.692  -9.524  1.00 20.00           H  
ATOM   1571  HG1 THR A 100      29.017  29.314  -8.112  1.00 20.00           H  
ATOM   1572 1HG2 THR A 100      30.033  29.279 -11.348  1.00 20.00           H  
ATOM   1573 2HG2 THR A 100      28.342  29.647 -11.625  1.00 20.00           H  
ATOM   1574 3HG2 THR A 100      28.955  28.013 -11.962  1.00 20.00           H  
ATOM   1575  N   ASN A 101      27.508  25.559 -10.243  1.00 20.00           N  
ATOM   1576  CA  ASN A 101      27.305  24.412 -11.191  1.00 20.00           C  
ATOM   1577  C   ASN A 101      25.767  24.129 -11.303  1.00 20.00           C  
ATOM   1578  O   ASN A 101      25.330  23.760 -12.384  1.00 20.00           O  
ATOM   1579  CB  ASN A 101      28.038  23.158 -10.703  1.00 20.00           C  
ATOM   1580  CG  ASN A 101      27.615  21.920 -11.469  1.00 20.00           C  
ATOM   1581  ND2 ASN A 101      28.351  21.703 -12.602  1.00 20.00           N  
ATOM   1582  OD1 ASN A 101      26.671  21.221 -11.129  1.00 20.00           O  
ATOM   1583  HN  ASN A 101      28.099  25.485  -9.419  1.00 20.00           H  
ATOM   1584  HA  ASN A 101      27.673  24.711 -12.180  1.00 20.00           H  
ATOM   1585 1HB  ASN A 101      29.118  23.310 -10.785  1.00 20.00           H  
ATOM   1586 2HB  ASN A 101      27.838  22.967  -9.644  1.00 20.00           H  
ATOM   1587 1HD2 ASN A 101      29.129  22.297 -12.866  1.00 20.00           H  
ATOM   1588 2HD2 ASN A 101      28.155  20.911 -13.207  1.00 20.00           H  
ATOM   1589  N   LEU A 102      25.106  24.140 -10.145  1.00 20.00           N  
ATOM   1590  CA  LEU A 102      23.684  23.695 -10.224  1.00 20.00           C  
ATOM   1591  C   LEU A 102      22.976  24.482 -11.416  1.00 20.00           C  
ATOM   1592  O   LEU A 102      22.377  23.849 -12.277  1.00 20.00           O  
ATOM   1593  CB  LEU A 102      22.978  23.905  -8.878  1.00 20.00           C  
ATOM   1594  CG  LEU A 102      21.477  23.559  -8.863  1.00 20.00           C  
ATOM   1595  CD1 LEU A 102      21.196  22.117  -9.286  1.00 20.00           C  
ATOM   1596  CD2 LEU A 102      20.924  23.793  -7.462  1.00 20.00           C  
ATOM   1597  HN  LEU A 102      25.572  24.311  -9.259  1.00 20.00           H  
ATOM   1598  HA  LEU A 102      23.707  22.631 -10.487  1.00 20.00           H  
ATOM   1599 1HB  LEU A 102      23.500  23.315  -8.115  1.00 20.00           H  
ATOM   1600 2HB  LEU A 102      23.095  24.948  -8.566  1.00 20.00           H  
ATOM   1601  HG  LEU A 102      20.940  24.227  -9.545  1.00 20.00           H  
ATOM   1602 1HD1 LEU A 102      21.458  21.951 -10.334  1.00 20.00           H  
ATOM   1603 2HD1 LEU A 102      21.761  21.403  -8.679  1.00 20.00           H  
ATOM   1604 3HD1 LEU A 102      20.133  21.880  -9.179  1.00 20.00           H  
ATOM   1605 1HD2 LEU A 102      21.422  23.145  -6.734  1.00 20.00           H  
ATOM   1606 2HD2 LEU A 102      21.075  24.827  -7.140  1.00 20.00           H  
ATOM   1607 3HD2 LEU A 102      19.851  23.584  -7.424  1.00 20.00           H  
ATOM   1608  N   TYR A 103      22.942  25.802 -11.278  1.00 20.00           N  
ATOM   1609  CA  TYR A 103      21.981  26.505 -12.168  1.00 20.00           C  
ATOM   1610  C   TYR A 103      22.688  26.755 -13.573  1.00 20.00           C  
ATOM   1611  O   TYR A 103      21.994  26.933 -14.565  1.00 20.00           O  
ATOM   1612  CB  TYR A 103      21.592  27.862 -11.569  1.00 20.00           C  
ATOM   1613  CG  TYR A 103      20.777  27.722 -10.309  1.00 20.00           C  
ATOM   1614  CD1 TYR A 103      19.401  27.474 -10.384  1.00 20.00           C  
ATOM   1615  CD2 TYR A 103      21.389  27.782  -9.051  1.00 20.00           C  
ATOM   1616  CE1 TYR A 103      18.651  27.293  -9.229  1.00 20.00           C  
ATOM   1617  CE2 TYR A 103      20.647  27.594  -7.890  1.00 20.00           C  
ATOM   1618  CZ  TYR A 103      19.284  27.337  -7.985  1.00 20.00           C  
ATOM   1619  OH  TYR A 103      18.566  27.171  -6.814  1.00 20.00           O  
ATOM   1620  HN  TYR A 103      23.500  26.290 -10.582  1.00 20.00           H  
ATOM   1621  HA  TYR A 103      21.095  25.882 -12.337  1.00 20.00           H  
ATOM   1622 1HB  TYR A 103      22.487  28.461 -11.366  1.00 20.00           H  
ATOM   1623 2HB  TYR A 103      21.023  28.447 -12.301  1.00 20.00           H  
ATOM   1624  HD1 TYR A 103      18.911  27.403 -11.350  1.00 20.00           H  
ATOM   1625  HD2 TYR A 103      22.453  27.975  -8.969  1.00 20.00           H  
ATOM   1626  HE1 TYR A 103      17.584  27.115  -9.309  1.00 20.00           H  
ATOM   1627  HE2 TYR A 103      21.136  27.638  -6.922  1.00 20.00           H  
ATOM   1628  HH  TYR A 103      17.678  26.850  -7.052  1.00 20.00           H  
ATOM   1629  N   THR A 104      24.008  26.917 -13.518  1.00 20.00           N  
ATOM   1630  CA  THR A 104      24.726  26.786 -14.841  1.00 20.00           C  
ATOM   1631  C   THR A 104      24.093  25.530 -15.643  1.00 20.00           C  
ATOM   1632  O   THR A 104      23.879  25.641 -16.842  1.00 20.00           O  
ATOM   1633  CB  THR A 104      26.247  26.690 -14.645  1.00 20.00           C  
ATOM   1634  CG2 THR A 104      27.001  26.435 -15.930  1.00 20.00           C  
ATOM   1635  OG1 THR A 104      26.725  27.939 -14.151  1.00 20.00           O  
ATOM   1636  HN  THR A 104      24.510  26.995 -12.638  1.00 20.00           H  
ATOM   1637  HA  THR A 104      24.480  27.685 -15.417  1.00 20.00           H  
ATOM   1638  HB  THR A 104      26.507  25.902 -13.932  1.00 20.00           H  
ATOM   1639  HG1 THR A 104      26.598  27.938 -13.188  1.00 20.00           H  
ATOM   1640 1HG2 THR A 104      26.748  27.201 -16.667  1.00 20.00           H  
ATOM   1641 2HG2 THR A 104      26.782  25.444 -16.335  1.00 20.00           H  
ATOM   1642 3HG2 THR A 104      28.079  26.504 -15.765  1.00 20.00           H  
ATOM   1643  N   SER A 105      23.991  24.401 -14.936  1.00 20.00           N  
ATOM   1644  CA  SER A 105      23.572  23.193 -15.724  1.00 20.00           C  
ATOM   1645  C   SER A 105      22.096  23.421 -16.233  1.00 20.00           C  
ATOM   1646  O   SER A 105      21.789  22.984 -17.331  1.00 20.00           O  
ATOM   1647  CB  SER A 105      23.681  21.901 -14.918  1.00 20.00           C  
ATOM   1648  OG  SER A 105      25.037  21.663 -14.555  1.00 20.00           O  
ATOM   1649  HN  SER A 105      24.225  24.350 -13.949  1.00 20.00           H  
ATOM   1650  HA  SER A 105      24.233  23.152 -16.594  1.00 20.00           H  
ATOM   1651 1HB  SER A 105      23.074  21.927 -14.008  1.00 20.00           H  
ATOM   1652 2HB  SER A 105      23.335  21.050 -15.513  1.00 20.00           H  
ATOM   1653  HG  SER A 105      25.239  22.234 -13.793  1.00 20.00           H  
ATOM   1654  N   ILE A 106      21.247  23.892 -15.316  1.00 20.00           N  
ATOM   1655  CA  ILE A 106      19.823  23.995 -15.764  1.00 20.00           C  
ATOM   1656  C   ILE A 106      19.773  24.897 -17.063  1.00 20.00           C  
ATOM   1657  O   ILE A 106      18.955  24.630 -17.934  1.00 20.00           O  
ATOM   1658  CB  ILE A 106      18.926  24.519 -14.622  1.00 20.00           C  
ATOM   1659  CG1 ILE A 106      18.773  23.418 -13.555  1.00 20.00           C  
ATOM   1660  CG2 ILE A 106      17.552  24.975 -15.129  1.00 20.00           C  
ATOM   1661  CD1 ILE A 106      18.341  23.940 -12.198  1.00 20.00           C  
ATOM   1662  HN  ILE A 106      21.538  24.106 -14.367  1.00 20.00           H  
ATOM   1663  HA  ILE A 106      19.504  22.989 -16.068  1.00 20.00           H  
ATOM   1664  HB  ILE A 106      19.413  25.388 -14.166  1.00 20.00           H  
ATOM   1665 1HG1 ILE A 106      18.055  22.664 -13.894  1.00 20.00           H  
ATOM   1666 2HG1 ILE A 106      19.719  22.888 -13.408  1.00 20.00           H  
ATOM   1667 1HG2 ILE A 106      17.633  25.892 -15.719  1.00 20.00           H  
ATOM   1668 2HG2 ILE A 106      17.079  24.216 -15.757  1.00 20.00           H  
ATOM   1669 3HG2 ILE A 106      16.865  25.190 -14.309  1.00 20.00           H  
ATOM   1670 1HD1 ILE A 106      19.098  24.602 -11.772  1.00 20.00           H  
ATOM   1671 2HD1 ILE A 106      17.397  24.488 -12.248  1.00 20.00           H  
ATOM   1672 3HD1 ILE A 106      18.205  23.098 -11.517  1.00 20.00           H  
ATOM   1673  N   LEU A 107      20.531  25.980 -17.023  1.00 20.00           N  
ATOM   1674  CA  LEU A 107      20.379  26.888 -18.162  1.00 20.00           C  
ATOM   1675  C   LEU A 107      20.915  26.148 -19.470  1.00 20.00           C  
ATOM   1676  O   LEU A 107      20.285  26.256 -20.511  1.00 20.00           O  
ATOM   1677  CB  LEU A 107      21.068  28.237 -17.930  1.00 20.00           C  
ATOM   1678  CG  LEU A 107      20.257  29.157 -16.996  1.00 20.00           C  
ATOM   1679  CD1 LEU A 107      21.133  30.290 -16.472  1.00 20.00           C  
ATOM   1680  CD2 LEU A 107      19.025  29.742 -17.690  1.00 20.00           C  
ATOM   1681  HN  LEU A 107      21.144  26.188 -16.240  1.00 20.00           H  
ATOM   1682  HA  LEU A 107      19.306  27.039 -18.327  1.00 20.00           H  
ATOM   1683 1HB  LEU A 107      22.063  28.056 -17.507  1.00 20.00           H  
ATOM   1684 2HB  LEU A 107      21.236  28.740 -18.888  1.00 20.00           H  
ATOM   1685  HG  LEU A 107      19.918  28.583 -16.126  1.00 20.00           H  
ATOM   1686 1HD1 LEU A 107      21.990  29.882 -15.931  1.00 20.00           H  
ATOM   1687 2HD1 LEU A 107      21.511  30.918 -17.285  1.00 20.00           H  
ATOM   1688 3HD1 LEU A 107      20.582  30.931 -15.778  1.00 20.00           H  
ATOM   1689 1HD2 LEU A 107      19.300  30.289 -18.598  1.00 20.00           H  
ATOM   1690 2HD2 LEU A 107      18.310  28.965 -17.972  1.00 20.00           H  
ATOM   1691 3HD2 LEU A 107      18.498  30.440 -17.031  1.00 20.00           H  
ATOM   1692  N   PHE A 108      22.134  25.617 -19.356  1.00 20.00           N  
ATOM   1693  CA  PHE A 108      22.659  24.944 -20.602  1.00 20.00           C  
ATOM   1694  C   PHE A 108      21.617  23.796 -21.037  1.00 20.00           C  
ATOM   1695  O   PHE A 108      21.516  23.526 -22.221  1.00 20.00           O  
ATOM   1696  CB  PHE A 108      24.017  24.267 -20.373  1.00 20.00           C  
ATOM   1697  CG  PHE A 108      25.142  25.255 -20.434  1.00 20.00           C  
ATOM   1698  CD1 PHE A 108      26.010  25.463 -19.357  1.00 20.00           C  
ATOM   1699  CD2 PHE A 108      25.321  25.987 -21.586  1.00 20.00           C  
ATOM   1700  CE1 PHE A 108      27.010  26.429 -19.444  1.00 20.00           C  
ATOM   1701  CE2 PHE A 108      26.303  26.949 -21.668  1.00 20.00           C  
ATOM   1702  CZ  PHE A 108      27.148  27.185 -20.596  1.00 20.00           C  
ATOM   1703  HN  PHE A 108      22.674  25.666 -18.497  1.00 20.00           H  
ATOM   1704  HA  PHE A 108      22.666  25.688 -21.407  1.00 20.00           H  
ATOM   1705 1HB  PHE A 108      24.017  23.752 -19.407  1.00 20.00           H  
ATOM   1706 2HB  PHE A 108      24.203  23.494 -21.127  1.00 20.00           H  
ATOM   1707  HD1 PHE A 108      25.920  24.865 -18.457  1.00 20.00           H  
ATOM   1708  HD2 PHE A 108      24.675  25.826 -22.442  1.00 20.00           H  
ATOM   1709  HE1 PHE A 108      27.700  26.583 -18.625  1.00 20.00           H  
ATOM   1710  HE2 PHE A 108      26.393  27.496 -22.589  1.00 20.00           H  
ATOM   1711  HZ  PHE A 108      27.908  27.957 -20.647  1.00 20.00           H  
ATOM   1712  N   LEU A 109      21.076  23.108 -20.027  1.00 20.00           N  
ATOM   1713  CA  LEU A 109      20.145  22.015 -20.435  1.00 20.00           C  
ATOM   1714  C   LEU A 109      18.937  22.661 -21.233  1.00 20.00           C  
ATOM   1715  O   LEU A 109      18.351  21.985 -22.067  1.00 20.00           O  
ATOM   1716  CB  LEU A 109      19.693  21.159 -19.249  1.00 20.00           C  
ATOM   1717  CG  LEU A 109      20.785  20.162 -18.808  1.00 20.00           C  
ATOM   1718  CD1 LEU A 109      20.526  19.666 -17.392  1.00 20.00           C  
ATOM   1719  CD2 LEU A 109      20.881  18.963 -19.755  1.00 20.00           C  
ATOM   1720  HN  LEU A 109      21.283  23.313 -19.055  1.00 20.00           H  
ATOM   1721  HA  LEU A 109      20.671  21.391 -21.159  1.00 20.00           H  
ATOM   1722 1HB  LEU A 109      19.412  21.815 -18.419  1.00 20.00           H  
ATOM   1723 2HB  LEU A 109      18.785  20.607 -19.515  1.00 20.00           H  
ATOM   1724  HG  LEU A 109      21.755  20.669 -18.800  1.00 20.00           H  
ATOM   1725 1HD1 LEU A 109      20.445  20.506 -16.696  1.00 20.00           H  
ATOM   1726 2HD1 LEU A 109      19.605  19.080 -17.334  1.00 20.00           H  
ATOM   1727 3HD1 LEU A 109      21.345  19.027 -17.045  1.00 20.00           H  
ATOM   1728 1HD2 LEU A 109      19.928  18.427 -19.820  1.00 20.00           H  
ATOM   1729 2HD2 LEU A 109      21.161  19.265 -20.767  1.00 20.00           H  
ATOM   1730 3HD2 LEU A 109      21.637  18.251 -19.409  1.00 20.00           H  
ATOM   1731  N   THR A 110      18.557  23.847 -20.804  1.00 20.00           N  
ATOM   1732  CA  THR A 110      17.460  24.478 -21.584  1.00 20.00           C  
ATOM   1733  C   THR A 110      17.993  24.759 -23.073  1.00 20.00           C  
ATOM   1734  O   THR A 110      17.225  24.598 -24.008  1.00 20.00           O  
ATOM   1735  CB  THR A 110      16.939  25.753 -20.902  1.00 20.00           C  
ATOM   1736  CG2 THR A 110      15.723  26.331 -21.608  1.00 20.00           C  
ATOM   1737  OG1 THR A 110      16.544  25.446 -19.568  1.00 20.00           O  
ATOM   1738  HN  THR A 110      19.018  24.321 -20.034  1.00 20.00           H  
ATOM   1739  HA  THR A 110      16.649  23.742 -21.653  1.00 20.00           H  
ATOM   1740  HB  THR A 110      17.716  26.523 -20.853  1.00 20.00           H  
ATOM   1741  HG1 THR A 110      17.352  25.285 -19.051  1.00 20.00           H  
ATOM   1742 1HG2 THR A 110      14.916  25.594 -21.656  1.00 20.00           H  
ATOM   1743 2HG2 THR A 110      15.957  26.661 -22.624  1.00 20.00           H  
ATOM   1744 3HG2 THR A 110      15.332  27.190 -21.054  1.00 20.00           H  
ATOM   1745  N   PHE A 111      19.186  25.371 -23.141  1.00 20.00           N  
ATOM   1746  CA  PHE A 111      19.644  25.721 -24.534  1.00 20.00           C  
ATOM   1747  C   PHE A 111      19.928  24.360 -25.331  1.00 20.00           C  
ATOM   1748  O   PHE A 111      19.993  24.391 -26.551  1.00 20.00           O  
ATOM   1749  CB  PHE A 111      20.881  26.628 -24.530  1.00 20.00           C  
ATOM   1750  CG  PHE A 111      20.549  28.047 -24.134  1.00 20.00           C  
ATOM   1751  CD1 PHE A 111      20.852  28.537 -22.859  1.00 20.00           C  
ATOM   1752  CD2 PHE A 111      19.898  28.895 -25.039  1.00 20.00           C  
ATOM   1753  CE1 PHE A 111      20.492  29.830 -22.492  1.00 20.00           C  
ATOM   1754  CE2 PHE A 111      19.548  30.192 -24.676  1.00 20.00           C  
ATOM   1755  CZ  PHE A 111      19.841  30.659 -23.399  1.00 20.00           C  
ATOM   1756  HN  PHE A 111      19.744  25.574 -22.317  1.00 20.00           H  
ATOM   1757  HA  PHE A 111      18.810  26.213 -25.047  1.00 20.00           H  
ATOM   1758 1HB  PHE A 111      21.656  26.219 -23.871  1.00 20.00           H  
ATOM   1759 2HB  PHE A 111      21.327  26.652 -25.527  1.00 20.00           H  
ATOM   1760  HD1 PHE A 111      21.375  27.913 -22.143  1.00 20.00           H  
ATOM   1761  HD2 PHE A 111      19.656  28.544 -26.036  1.00 20.00           H  
ATOM   1762  HE1 PHE A 111      20.717  30.193 -21.495  1.00 20.00           H  
ATOM   1763  HE2 PHE A 111      19.043  30.837 -25.387  1.00 20.00           H  
ATOM   1764  HZ  PHE A 111      19.565  31.669 -23.112  1.00 20.00           H  
ATOM   1765  N   ILE A 112      20.205  23.304 -24.569  1.00 20.00           N  
ATOM   1766  CA  ILE A 112      20.373  22.034 -25.299  1.00 20.00           C  
ATOM   1767  C   ILE A 112      18.946  21.561 -25.815  1.00 20.00           C  
ATOM   1768  O   ILE A 112      18.859  20.972 -26.883  1.00 20.00           O  
ATOM   1769  CB  ILE A 112      21.011  20.949 -24.399  1.00 20.00           C  
ATOM   1770  CG1 ILE A 112      22.501  21.262 -24.203  1.00 20.00           C  
ATOM   1771  CG2 ILE A 112      20.850  19.529 -24.961  1.00 20.00           C  
ATOM   1772  CD1 ILE A 112      23.086  20.690 -22.927  1.00 20.00           C  
ATOM   1773  HN  ILE A 112      20.244  23.357 -23.557  1.00 20.00           H  
ATOM   1774  HA  ILE A 112      21.000  22.207 -26.183  1.00 20.00           H  
ATOM   1775  HB  ILE A 112      20.512  20.966 -23.425  1.00 20.00           H  
ATOM   1776 1HG1 ILE A 112      23.072  20.886 -25.059  1.00 20.00           H  
ATOM   1777 2HG1 ILE A 112      22.657  22.341 -24.179  1.00 20.00           H  
ATOM   1778 1HG2 ILE A 112      19.802  19.215 -24.970  1.00 20.00           H  
ATOM   1779 2HG2 ILE A 112      21.233  19.458 -25.984  1.00 20.00           H  
ATOM   1780 3HG2 ILE A 112      21.384  18.793 -24.357  1.00 20.00           H  
ATOM   1781 1HD1 ILE A 112      22.709  21.215 -22.051  1.00 20.00           H  
ATOM   1782 2HD1 ILE A 112      22.848  19.632 -22.801  1.00 20.00           H  
ATOM   1783 3HD1 ILE A 112      24.173  20.805 -22.929  1.00 20.00           H  
ATOM   1784  N   SER A 113      17.965  21.697 -24.943  1.00 20.00           N  
ATOM   1785  CA  SER A 113      16.636  21.265 -25.423  1.00 20.00           C  
ATOM   1786  C   SER A 113      16.166  22.267 -26.577  1.00 20.00           C  
ATOM   1787  O   SER A 113      15.382  21.865 -27.421  1.00 20.00           O  
ATOM   1788  CB  SER A 113      15.635  21.350 -24.279  1.00 20.00           C  
ATOM   1789  OG  SER A 113      16.075  20.546 -23.197  1.00 20.00           O  
ATOM   1790  HN  SER A 113      18.105  22.126 -24.034  1.00 20.00           H  
ATOM   1791  HA  SER A 113      16.717  20.247 -25.825  1.00 20.00           H  
ATOM   1792 1HB  SER A 113      15.515  22.374 -23.911  1.00 20.00           H  
ATOM   1793 2HB  SER A 113      14.650  20.997 -24.597  1.00 20.00           H  
ATOM   1794  HG  SER A 113      16.787  21.029 -22.745  1.00 20.00           H  
ATOM   1795  N   MET A 114      16.574  23.536 -26.427  1.00 20.00           N  
ATOM   1796  CA  MET A 114      16.262  24.443 -27.579  1.00 20.00           C  
ATOM   1797  C   MET A 114      17.009  23.877 -28.892  1.00 20.00           C  
ATOM   1798  O   MET A 114      16.430  23.929 -29.966  1.00 20.00           O  
ATOM   1799  CB  MET A 114      16.703  25.884 -27.298  1.00 20.00           C  
ATOM   1800  CG  MET A 114      16.157  26.858 -28.345  1.00 20.00           C  
ATOM   1801  SD  MET A 114      16.736  28.560 -28.046  1.00 20.00           S  
ATOM   1802  CE  MET A 114      18.382  28.441 -28.800  1.00 20.00           C  
ATOM   1803  HN  MET A 114      17.100  23.848 -25.619  1.00 20.00           H  
ATOM   1804  HA  MET A 114      15.181  24.401 -27.756  1.00 20.00           H  
ATOM   1805 1HB  MET A 114      16.353  26.183 -26.304  1.00 20.00           H  
ATOM   1806 2HB  MET A 114      17.796  25.931 -27.267  1.00 20.00           H  
ATOM   1807 1HG  MET A 114      16.437  26.567 -29.361  1.00 20.00           H  
ATOM   1808 2HG  MET A 114      15.064  26.868 -28.308  1.00 20.00           H  
ATOM   1809 1HE  MET A 114      18.976  27.654 -28.329  1.00 20.00           H  
ATOM   1810 2HE  MET A 114      18.295  28.239 -29.871  1.00 20.00           H  
ATOM   1811 3HE  MET A 114      18.907  29.390 -28.668  1.00 20.00           H  
ATOM   1812  N   ASP A 115      18.287  23.540 -28.712  1.00 20.00           N  
ATOM   1813  CA  ASP A 115      18.990  23.051 -29.935  1.00 20.00           C  
ATOM   1814  C   ASP A 115      18.174  21.813 -30.524  1.00 20.00           C  
ATOM   1815  O   ASP A 115      17.863  21.828 -31.704  1.00 20.00           O  
ATOM   1816  CB  ASP A 115      20.446  22.649 -29.592  1.00 20.00           C  
ATOM   1817  CG  ASP A 115      21.024  21.554 -30.502  1.00 20.00           C  
ATOM   1818  OD1 ASP A 115      20.909  20.377 -30.055  1.00 20.00           O  
ATOM   1819  OD2 ASP A 115      21.539  21.943 -31.583  1.00 20.00           O1-
ATOM   1820  HN  ASP A 115      18.759  23.652 -27.821  1.00 20.00           H  
ATOM   1821  HA  ASP A 115      18.950  23.857 -30.662  1.00 20.00           H  
ATOM   1822 1HB  ASP A 115      21.086  23.537 -29.630  1.00 20.00           H  
ATOM   1823 2HB  ASP A 115      20.519  22.296 -28.558  1.00 20.00           H  
ATOM   1824  N   ARG A 116      18.073  20.777 -29.716  1.00 20.00           N  
ATOM   1825  CA  ARG A 116      17.552  19.526 -30.350  1.00 20.00           C  
ATOM   1826  C   ARG A 116      16.055  19.791 -30.829  1.00 20.00           C  
ATOM   1827  O   ARG A 116      15.597  19.138 -31.759  1.00 20.00           O  
ATOM   1828  CB  ARG A 116      17.649  18.323 -29.404  1.00 20.00           C  
ATOM   1829  CG  ARG A 116      17.584  16.972 -30.138  1.00 20.00           C  
ATOM   1830  CD  ARG A 116      18.866  16.617 -30.892  1.00 20.00           C  
ATOM   1831  NE  ARG A 116      20.013  16.461 -29.980  1.00 20.00           N  
ATOM   1832  CZ  ARG A 116      21.354  16.550 -30.373  1.00 20.00           C  
ATOM   1833  NH1 ARG A 116      21.721  16.723 -31.699  1.00 20.00           N1+
ATOM   1834  NH2 ARG A 116      22.345  16.458 -29.412  1.00 20.00           N  
ATOM   1835  HN  ARG A 116      18.410  20.802 -28.758  1.00 20.00           H  
ATOM   1836  HA  ARG A 116      18.155  19.357 -31.248  1.00 20.00           H  
ATOM   1837 1HB  ARG A 116      18.572  18.381 -28.818  1.00 20.00           H  
ATOM   1838 2HB  ARG A 116      16.833  18.373 -28.677  1.00 20.00           H  
ATOM   1839 1HG  ARG A 116      17.391  16.179 -29.413  1.00 20.00           H  
ATOM   1840 2HG  ARG A 116      16.742  16.955 -30.836  1.00 20.00           H  
ATOM   1841 1HD  ARG A 116      18.728  15.662 -31.409  1.00 20.00           H  
ATOM   1842 2HD  ARG A 116      19.096  17.379 -31.641  1.00 20.00           H  
ATOM   1843  HE  ARG A 116      19.818  16.328 -28.965  1.00 20.00           H  
ATOM   1844 1HH1 ARG A 116      21.031  16.777 -32.441  1.00 20.00           H  
ATOM   1845 2HH1 ARG A 116      22.699  16.815 -31.964  1.00 20.00           H  
ATOM   1846 1HH2 ARG A 116      23.328  16.553 -29.660  1.00 20.00           H  
ATOM   1847 2HH2 ARG A 116      22.121  16.317 -28.430  1.00 20.00           H  
ATOM   1848  N   TYR A 117      15.357  20.623 -30.062  1.00 20.00           N  
ATOM   1849  CA  TYR A 117      13.988  20.999 -30.600  1.00 20.00           C  
ATOM   1850  C   TYR A 117      14.170  21.588 -32.086  1.00 20.00           C  
ATOM   1851  O   TYR A 117      13.359  21.284 -32.946  1.00 20.00           O  
ATOM   1852  CB  TYR A 117      13.340  22.049 -29.699  1.00 20.00           C  
ATOM   1853  CG  TYR A 117      12.273  22.918 -30.318  1.00 20.00           C  
ATOM   1854  CD1 TYR A 117      11.060  22.370 -30.748  1.00 20.00           C  
ATOM   1855  CD2 TYR A 117      12.479  24.298 -30.452  1.00 20.00           C  
ATOM   1856  CE1 TYR A 117      10.085  23.192 -31.304  1.00 20.00           C  
ATOM   1857  CE2 TYR A 117      11.502  25.126 -30.993  1.00 20.00           C  
ATOM   1858  CZ  TYR A 117      10.302  24.560 -31.408  1.00 20.00           C  
ATOM   1859  OH  TYR A 117       9.295  25.349 -31.931  1.00 20.00           O  
ATOM   1860  HN  TYR A 117      15.717  20.988 -29.186  1.00 20.00           H  
ATOM   1861  HA  TYR A 117      13.377  20.098 -30.681  1.00 20.00           H  
ATOM   1862 1HB  TYR A 117      12.915  21.531 -28.845  1.00 20.00           H  
ATOM   1863 2HB  TYR A 117      14.110  22.712 -29.297  1.00 20.00           H  
ATOM   1864  HD1 TYR A 117      10.873  21.304 -30.656  1.00 20.00           H  
ATOM   1865  HD2 TYR A 117      13.416  24.740 -30.130  1.00 20.00           H  
ATOM   1866  HE1 TYR A 117       9.157  22.761 -31.659  1.00 20.00           H  
ATOM   1867  HE2 TYR A 117      11.677  26.193 -31.088  1.00 20.00           H  
ATOM   1868  HH  TYR A 117       9.717  25.986 -32.538  1.00 20.00           H  
ATOM   1869  N   LEU A 118      15.140  22.503 -32.219  1.00 20.00           N  
ATOM   1870  CA  LEU A 118      15.235  23.136 -33.578  1.00 20.00           C  
ATOM   1871  C   LEU A 118      15.732  22.063 -34.581  1.00 20.00           C  
ATOM   1872  O   LEU A 118      15.335  22.115 -35.738  1.00 20.00           O  
ATOM   1873  CB  LEU A 118      16.169  24.357 -33.564  1.00 20.00           C  
ATOM   1874  CG  LEU A 118      15.663  25.555 -32.739  1.00 20.00           C  
ATOM   1875  CD1 LEU A 118      16.786  26.569 -32.533  1.00 20.00           C  
ATOM   1876  CD2 LEU A 118      14.465  26.238 -33.389  1.00 20.00           C  
ATOM   1877  HN  LEU A 118      15.766  22.752 -31.459  1.00 20.00           H  
ATOM   1878  HA  LEU A 118      14.225  23.422 -33.893  1.00 20.00           H  
ATOM   1879 1HB  LEU A 118      17.137  24.042 -33.161  1.00 20.00           H  
ATOM   1880 2HB  LEU A 118      16.364  24.678 -34.593  1.00 20.00           H  
ATOM   1881  HG  LEU A 118      15.345  25.213 -31.751  1.00 20.00           H  
ATOM   1882 1HD1 LEU A 118      17.616  26.126 -31.972  1.00 20.00           H  
ATOM   1883 2HD1 LEU A 118      17.178  26.934 -33.488  1.00 20.00           H  
ATOM   1884 3HD1 LEU A 118      16.437  27.437 -31.964  1.00 20.00           H  
ATOM   1885 1HD2 LEU A 118      14.696  26.563 -34.408  1.00 20.00           H  
ATOM   1886 2HD2 LEU A 118      13.604  25.566 -33.425  1.00 20.00           H  
ATOM   1887 3HD2 LEU A 118      14.159  27.122 -32.821  1.00 20.00           H  
ATOM   1888  N   LEU A 119      16.698  21.240 -34.109  1.00 20.00           N  
ATOM   1889  CA  LEU A 119      17.272  20.266 -35.130  1.00 20.00           C  
ATOM   1890  C   LEU A 119      16.094  19.483 -35.778  1.00 20.00           C  
ATOM   1891  O   LEU A 119      16.192  19.121 -36.943  1.00 20.00           O  
ATOM   1892  CB  LEU A 119      18.322  19.367 -34.470  1.00 20.00           C  
ATOM   1893  CG  LEU A 119      19.104  18.492 -35.472  1.00 20.00           C  
ATOM   1894  CD1 LEU A 119      20.596  18.505 -35.144  1.00 20.00           C  
ATOM   1895  CD2 LEU A 119      18.592  17.053 -35.481  1.00 20.00           C  
ATOM   1896  HN  LEU A 119      17.105  21.360 -33.189  1.00 20.00           H  
ATOM   1897  HA  LEU A 119      17.731  20.876 -35.916  1.00 20.00           H  
ATOM   1898 1HB  LEU A 119      19.018  20.017 -33.928  1.00 20.00           H  
ATOM   1899 2HB  LEU A 119      17.851  18.742 -33.704  1.00 20.00           H  
ATOM   1900  HG  LEU A 119      18.996  18.896 -36.484  1.00 20.00           H  
ATOM   1901 1HD1 LEU A 119      21.004  19.518 -35.225  1.00 20.00           H  
ATOM   1902 2HD1 LEU A 119      20.786  18.151 -34.129  1.00 20.00           H  
ATOM   1903 3HD1 LEU A 119      21.159  17.868 -35.833  1.00 20.00           H  
ATOM   1904 1HD2 LEU A 119      18.710  16.579 -34.501  1.00 20.00           H  
ATOM   1905 2HD2 LEU A 119      17.534  17.009 -35.748  1.00 20.00           H  
ATOM   1906 3HD2 LEU A 119      19.137  16.448 -36.211  1.00 20.00           H  
ATOM   1907  N   MET A 120      15.123  19.118 -34.928  1.00 20.00           N  
ATOM   1908  CA  MET A 120      14.067  18.146 -35.512  1.00 20.00           C  
ATOM   1909  C   MET A 120      12.864  18.976 -36.006  1.00 20.00           C  
ATOM   1910  O   MET A 120      12.174  18.545 -36.921  1.00 20.00           O  
ATOM   1911  CB  MET A 120      13.667  17.064 -34.500  1.00 20.00           C  
ATOM   1912  CG  MET A 120      14.732  15.970 -34.364  1.00 20.00           C  
ATOM   1913  SD  MET A 120      14.906  14.993 -35.904  1.00 20.00           S  
ATOM   1914  CE  MET A 120      16.155  13.808 -35.350  1.00 20.00           C  
ATOM   1915  HN  MET A 120      15.098  19.424 -33.959  1.00 20.00           H  
ATOM   1916  HA  MET A 120      14.469  17.689 -36.420  1.00 20.00           H  
ATOM   1917 1HB  MET A 120      13.507  17.525 -33.519  1.00 20.00           H  
ATOM   1918 2HB  MET A 120      12.708  16.612 -34.778  1.00 20.00           H  
ATOM   1919 1HG  MET A 120      15.700  16.406 -34.100  1.00 20.00           H  
ATOM   1920 2HG  MET A 120      14.443  15.289 -33.558  1.00 20.00           H  
ATOM   1921 1HE  MET A 120      17.030  14.325 -34.947  1.00 20.00           H  
ATOM   1922 2HE  MET A 120      15.734  13.150 -34.592  1.00 20.00           H  
ATOM   1923 3HE  MET A 120      16.471  13.194 -36.198  1.00 20.00           H  
ATOM   1924  N   LYS A 121      12.569  20.029 -35.253  1.00 20.00           N  
ATOM   1925  CA  LYS A 121      11.249  20.732 -35.589  1.00 20.00           C  
ATOM   1926  C   LYS A 121      11.420  21.470 -36.941  1.00 20.00           C  
ATOM   1927  O   LYS A 121      10.481  21.480 -37.728  1.00 20.00           O  
ATOM   1928  CB  LYS A 121      10.766  21.691 -34.497  1.00 20.00           C  
ATOM   1929  CG  LYS A 121       9.302  22.122 -34.672  1.00 20.00           C  
ATOM   1930  CD  LYS A 121       8.314  20.987 -34.397  1.00 20.00           C  
ATOM   1931  CE  LYS A 121       6.874  21.486 -34.367  1.00 20.00           C  
ATOM   1932  NZ  LYS A 121       5.975  20.355 -33.980  1.00 20.00           N1+
ATOM   1933  HN  LYS A 121      13.159  20.332 -34.485  1.00 20.00           H  
ATOM   1934  HA  LYS A 121      10.510  19.939 -35.744  1.00 20.00           H  
ATOM   1935 1HB  LYS A 121      10.869  21.201 -33.524  1.00 20.00           H  
ATOM   1936 2HB  LYS A 121      11.405  22.580 -34.467  1.00 20.00           H  
ATOM   1937 1HG  LYS A 121       9.102  22.950 -33.988  1.00 20.00           H  
ATOM   1938 2HG  LYS A 121       9.137  22.527 -35.674  1.00 20.00           H  
ATOM   1939 1HD  LYS A 121       8.407  20.219 -35.169  1.00 20.00           H  
ATOM   1940 2HD  LYS A 121       8.560  20.508 -33.443  1.00 20.00           H  
ATOM   1941 1HE  LYS A 121       6.735  22.274 -33.619  1.00 20.00           H  
ATOM   1942 2HE  LYS A 121       6.540  21.852 -35.344  1.00 20.00           H  
ATOM   1943 1HZ  LYS A 121       5.019  20.681 -33.782  1.00 20.00           H  
ATOM   1944 2HZ  LYS A 121       5.906  19.657 -34.732  1.00 20.00           H  
ATOM   1945 3HZ  LYS A 121       6.312  19.858 -33.144  1.00 20.00           H  
ATOM   1946  N   TYR A 122      12.572  22.200 -37.058  1.00 20.00           N  
ATOM   1947  CA  TYR A 122      12.665  23.031 -38.259  1.00 20.00           C  
ATOM   1948  C   TYR A 122      13.971  22.617 -39.047  1.00 20.00           C  
ATOM   1949  O   TYR A 122      14.890  23.418 -39.149  1.00 20.00           O  
ATOM   1950  CB  TYR A 122      12.663  24.536 -37.959  1.00 20.00           C  
ATOM   1951  CG  TYR A 122      11.448  25.042 -37.216  1.00 20.00           C  
ATOM   1952  CD1 TYR A 122      11.591  25.662 -35.970  1.00 20.00           C  
ATOM   1953  CD2 TYR A 122      10.164  24.927 -37.761  1.00 20.00           C  
ATOM   1954  CE1 TYR A 122      10.487  26.157 -35.282  1.00 20.00           C  
ATOM   1955  CE2 TYR A 122       9.048  25.404 -37.078  1.00 20.00           C  
ATOM   1956  CZ  TYR A 122       9.220  26.021 -35.838  1.00 20.00           C  
ATOM   1957  OH  TYR A 122       8.137  26.516 -35.133  1.00 20.00           O  
ATOM   1958  HN  TYR A 122      13.333  22.131 -36.389  1.00 20.00           H  
ATOM   1959  HA  TYR A 122      11.821  22.848 -38.932  1.00 20.00           H  
ATOM   1960 1HB  TYR A 122      13.562  24.786 -37.383  1.00 20.00           H  
ATOM   1961 2HB  TYR A 122      12.759  25.101 -38.893  1.00 20.00           H  
ATOM   1962  HD1 TYR A 122      12.575  25.771 -35.533  1.00 20.00           H  
ATOM   1963  HD2 TYR A 122      10.026  24.454 -38.728  1.00 20.00           H  
ATOM   1964  HE1 TYR A 122      10.628  26.652 -34.327  1.00 20.00           H  
ATOM   1965  HE2 TYR A 122       8.060  25.297 -37.515  1.00 20.00           H  
ATOM   1966  HH  TYR A 122       7.357  26.485 -35.715  1.00 20.00           H  
ATOM   1967  N   PRO A 123      13.965  21.475 -39.460  1.00 20.00           N  
ATOM   1968  CA  PRO A 123      15.292  20.923 -39.885  1.00 20.00           C  
ATOM   1969  C   PRO A 123      15.821  21.709 -41.250  1.00 20.00           C  
ATOM   1970  O   PRO A 123      17.016  21.694 -41.513  1.00 20.00           O  
ATOM   1971  CB  PRO A 123      15.010  19.470 -40.221  1.00 20.00           C  
ATOM   1972  CG  PRO A 123      13.541  19.461 -40.599  1.00 20.00           C  
ATOM   1973  CD  PRO A 123      12.908  20.509 -39.694  1.00 20.00           C  
ATOM   1974  HA  PRO A 123      16.044  21.065 -39.098  1.00 20.00           H  
ATOM   1975 1HB  PRO A 123      15.658  19.092 -41.014  1.00 20.00           H  
ATOM   1976 2HB  PRO A 123      15.154  18.845 -39.335  1.00 20.00           H  
ATOM   1977 1HG  PRO A 123      13.428  19.751 -41.646  1.00 20.00           H  
ATOM   1978 2HG  PRO A 123      13.078  18.476 -40.479  1.00 20.00           H  
ATOM   1979 1HD  PRO A 123      12.023  20.977 -40.137  1.00 20.00           H  
ATOM   1980 2HD  PRO A 123      12.646  20.050 -38.747  1.00 20.00           H  
ATOM   1981  N   PHE A 124      14.889  22.169 -42.000  1.00 20.00           N  
ATOM   1982  CA  PHE A 124      15.355  22.872 -43.246  1.00 20.00           C  
ATOM   1983  C   PHE A 124      15.751  24.339 -42.863  1.00 20.00           C  
ATOM   1984  O   PHE A 124      16.396  25.005 -43.664  1.00 20.00           O  
ATOM   1985  CB  PHE A 124      14.256  22.860 -44.322  1.00 20.00           C  
ATOM   1986  CG  PHE A 124      13.808  21.470 -44.708  1.00 20.00           C  
ATOM   1987  CD1 PHE A 124      12.674  20.891 -44.124  1.00 20.00           C  
ATOM   1988  CD2 PHE A 124      14.527  20.734 -45.656  1.00 20.00           C  
ATOM   1989  CE1 PHE A 124      12.255  19.617 -44.500  1.00 20.00           C  
ATOM   1990  CE2 PHE A 124      14.106  19.461 -46.033  1.00 20.00           C  
ATOM   1991  CZ  PHE A 124      12.967  18.905 -45.459  1.00 20.00           C  
ATOM   1992  HN  PHE A 124      13.908  22.110 -41.750  1.00 20.00           H  
ATOM   1993  HA  PHE A 124      16.239  22.368 -43.656  1.00 20.00           H  
ATOM   1994 1HB  PHE A 124      13.389  23.433 -43.981  1.00 20.00           H  
ATOM   1995 2HB  PHE A 124      14.608  23.399 -45.210  1.00 20.00           H  
ATOM   1996  HD1 PHE A 124      12.107  21.430 -43.371  1.00 20.00           H  
ATOM   1997  HD2 PHE A 124      15.417  21.154 -46.116  1.00 20.00           H  
ATOM   1998  HE1 PHE A 124      11.369  19.183 -44.051  1.00 20.00           H  
ATOM   1999  HE2 PHE A 124      14.669  18.901 -46.772  1.00 20.00           H  
ATOM   2000  HZ  PHE A 124      12.635  17.917 -45.759  1.00 20.00           H  
ATOM   2001  N   ARG A 125      15.190  24.810 -41.688  1.00 20.00           N  
ATOM   2002  CA  ARG A 125      15.194  26.238 -41.540  1.00 20.00           C  
ATOM   2003  C   ARG A 125      15.793  26.586 -40.129  1.00 20.00           C  
ATOM   2004  O   ARG A 125      15.252  27.436 -39.430  1.00 20.00           O  
ATOM   2005  CB  ARG A 125      13.795  26.853 -41.708  1.00 20.00           C  
ATOM   2006  CG  ARG A 125      13.177  26.623 -43.088  1.00 20.00           C  
ATOM   2007  CD  ARG A 125      11.791  27.244 -43.225  1.00 20.00           C  
ATOM   2008  NE  ARG A 125      10.804  26.640 -42.319  1.00 20.00           N  
ATOM   2009  CZ  ARG A 125      10.189  25.400 -42.532  1.00 20.00           C  
ATOM   2010  NH1 ARG A 125      10.483  24.616 -43.642  1.00 20.00           N1+
ATOM   2011  NH2 ARG A 125       9.262  24.941 -41.612  1.00 20.00           N  
ATOM   2012  HN  ARG A 125      14.772  24.200 -40.995  1.00 20.00           H  
ATOM   2013  HA  ARG A 125      15.855  26.716 -42.271  1.00 20.00           H  
ATOM   2014 1HB  ARG A 125      13.129  26.444 -40.941  1.00 20.00           H  
ATOM   2015 2HB  ARG A 125      13.845  27.931 -41.518  1.00 20.00           H  
ATOM   2016 1HG  ARG A 125      13.834  27.044 -43.856  1.00 20.00           H  
ATOM   2017 2HG  ARG A 125      13.100  25.552 -43.282  1.00 20.00           H  
ATOM   2018 1HD  ARG A 125      11.831  28.314 -43.000  1.00 20.00           H  
ATOM   2019 2HD  ARG A 125      11.424  27.157 -44.252  1.00 20.00           H  
ATOM   2020  HE  ARG A 125      10.516  27.191 -41.482  1.00 20.00           H  
ATOM   2021 1HH1 ARG A 125      11.145  24.916 -44.353  1.00 20.00           H  
ATOM   2022 2HH1 ARG A 125      10.024  23.720 -43.786  1.00 20.00           H  
ATOM   2023 1HH2 ARG A 125       8.797  24.045 -41.733  1.00 20.00           H  
ATOM   2024 2HH2 ARG A 125       9.017  25.491 -40.793  1.00 20.00           H  
ATOM   2025  N   GLU A 126      16.932  25.987 -39.854  1.00 20.00           N  
ATOM   2026  CA  GLU A 126      17.517  26.331 -38.601  1.00 20.00           C  
ATOM   2027  C   GLU A 126      19.072  26.490 -38.812  1.00 20.00           C  
ATOM   2028  O   GLU A 126      19.800  26.642 -37.839  1.00 20.00           O  
ATOM   2029  CB  GLU A 126      17.219  25.269 -37.526  1.00 20.00           C  
ATOM   2030  CG  GLU A 126      17.591  23.805 -37.862  1.00 20.00           C  
ATOM   2031  CD  GLU A 126      19.054  23.350 -37.825  1.00 20.00           C  
ATOM   2032  OE1 GLU A 126      19.430  22.818 -36.744  1.00 20.00           O  
ATOM   2033  OE2 GLU A 126      19.692  23.487 -38.903  1.00 20.00           O1-
ATOM   2034  HN  GLU A 126      17.297  25.234 -40.430  1.00 20.00           H  
ATOM   2035  HA  GLU A 126      17.179  27.314 -38.254  1.00 20.00           H  
ATOM   2036 1HB  GLU A 126      17.700  25.558 -36.588  1.00 20.00           H  
ATOM   2037 2HB  GLU A 126      16.142  25.289 -37.327  1.00 20.00           H  
ATOM   2038 1HG  GLU A 126      17.058  23.155 -37.167  1.00 20.00           H  
ATOM   2039 2HG  GLU A 126      17.229  23.534 -38.855  1.00 20.00           H  
ATOM   2040  N   HIS A 127      19.487  26.413 -40.138  1.00 20.00           N  
ATOM   2041  CA  HIS A 127      20.889  26.224 -40.330  1.00 20.00           C  
ATOM   2042  C   HIS A 127      21.639  27.469 -39.746  1.00 20.00           C  
ATOM   2043  O   HIS A 127      22.748  27.324 -39.246  1.00 20.00           O  
ATOM   2044  CB  HIS A 127      21.258  26.105 -41.820  1.00 20.00           C  
ATOM   2045  CG  HIS A 127      20.696  24.933 -42.556  1.00 20.00           C  
ATOM   2046  CD2 HIS A 127      20.616  24.741 -43.916  1.00 20.00           C  
ATOM   2047  ND1 HIS A 127      20.154  23.810 -41.975  1.00 20.00           N  
ATOM   2048  CE1 HIS A 127      19.769  22.949 -42.974  1.00 20.00           C  
ATOM   2049  NE2 HIS A 127      20.024  23.476 -44.151  1.00 20.00           N  
ATOM   2050  HN  HIS A 127      18.832  26.418 -40.913  1.00 20.00           H  
ATOM   2051  HA  HIS A 127      21.215  25.342 -39.770  1.00 20.00           H  
ATOM   2052 1HB  HIS A 127      20.949  27.016 -42.346  1.00 20.00           H  
ATOM   2053 2HB  HIS A 127      22.349  26.070 -41.913  1.00 20.00           H  
ATOM   2054  HD1 HIS A 127      20.062  23.639 -40.980  1.00 20.00           H  
ATOM   2055  HD2 HIS A 127      20.935  25.397 -44.714  1.00 20.00           H  
ATOM   2056  HE1 HIS A 127      19.323  21.980 -42.810  1.00 20.00           H  
ATOM   2057  N   PHE A 128      21.056  28.659 -40.003  1.00 20.00           N  
ATOM   2058  CA  PHE A 128      21.803  29.861 -39.490  1.00 20.00           C  
ATOM   2059  C   PHE A 128      21.724  29.860 -37.911  1.00 20.00           C  
ATOM   2060  O   PHE A 128      22.709  30.217 -37.278  1.00 20.00           O  
ATOM   2061  CB  PHE A 128      21.198  31.133 -40.098  1.00 20.00           C  
ATOM   2062  CG  PHE A 128      21.929  32.398 -39.721  1.00 20.00           C  
ATOM   2063  CD1 PHE A 128      23.179  32.687 -40.283  1.00 20.00           C  
ATOM   2064  CD2 PHE A 128      21.367  33.309 -38.819  1.00 20.00           C  
ATOM   2065  CE1 PHE A 128      23.851  33.859 -39.951  1.00 20.00           C  
ATOM   2066  CE2 PHE A 128      22.036  34.487 -38.497  1.00 20.00           C  
ATOM   2067  CZ  PHE A 128      23.278  34.761 -39.060  1.00 20.00           C  
ATOM   2068  HN  PHE A 128      20.148  28.732 -40.452  1.00 20.00           H  
ATOM   2069  HA  PHE A 128      22.858  29.760 -39.775  1.00 20.00           H  
ATOM   2070 1HB  PHE A 128      21.169  31.049 -41.191  1.00 20.00           H  
ATOM   2071 2HB  PHE A 128      20.148  31.220 -39.798  1.00 20.00           H  
ATOM   2072  HD1 PHE A 128      23.638  31.995 -40.983  1.00 20.00           H  
ATOM   2073  HD2 PHE A 128      20.400  33.112 -38.366  1.00 20.00           H  
ATOM   2074  HE1 PHE A 128      24.821  34.070 -40.387  1.00 20.00           H  
ATOM   2075  HE2 PHE A 128      21.587  35.191 -37.804  1.00 20.00           H  
ATOM   2076  HZ  PHE A 128      23.800  35.678 -38.806  1.00 20.00           H  
ATOM   2077  N   LEU A 129      20.492  29.693 -37.401  1.00 20.00           N  
ATOM   2078  CA  LEU A 129      20.358  30.034 -35.934  1.00 20.00           C  
ATOM   2079  C   LEU A 129      21.345  29.087 -35.106  1.00 20.00           C  
ATOM   2080  O   LEU A 129      21.797  29.488 -34.041  1.00 20.00           O  
ATOM   2081  CB  LEU A 129      18.922  29.818 -35.437  1.00 20.00           C  
ATOM   2082  CG  LEU A 129      17.881  30.752 -36.082  1.00 20.00           C  
ATOM   2083  CD1 LEU A 129      16.471  30.239 -35.797  1.00 20.00           C  
ATOM   2084  CD2 LEU A 129      18.032  32.193 -35.594  1.00 20.00           C  
ATOM   2085  HN  LEU A 129      19.703  29.404 -37.970  1.00 20.00           H  
ATOM   2086  HA  LEU A 129      20.689  31.068 -35.789  1.00 20.00           H  
ATOM   2087 1HB  LEU A 129      18.640  28.778 -35.643  1.00 20.00           H  
ATOM   2088 2HB  LEU A 129      18.888  29.919 -34.346  1.00 20.00           H  
ATOM   2089  HG  LEU A 129      18.009  30.750 -37.169  1.00 20.00           H  
ATOM   2090 1HD1 LEU A 129      16.332  29.229 -36.195  1.00 20.00           H  
ATOM   2091 2HD1 LEU A 129      16.266  30.207 -34.722  1.00 20.00           H  
ATOM   2092 3HD1 LEU A 129      15.717  30.882 -36.263  1.00 20.00           H  
ATOM   2093 1HD2 LEU A 129      17.970  32.256 -34.502  1.00 20.00           H  
ATOM   2094 2HD2 LEU A 129      18.992  32.619 -35.900  1.00 20.00           H  
ATOM   2095 3HD2 LEU A 129      17.248  32.832 -36.010  1.00 20.00           H  
ATOM   2096  N   GLN A 130      21.447  27.858 -35.561  1.00 20.00           N  
ATOM   2097  CA  GLN A 130      22.006  26.851 -34.574  1.00 20.00           C  
ATOM   2098  C   GLN A 130      23.545  26.792 -34.760  1.00 20.00           C  
ATOM   2099  O   GLN A 130      24.209  25.956 -34.161  1.00 20.00           O  
ATOM   2100  CB  GLN A 130      21.445  25.472 -34.898  1.00 20.00           C  
ATOM   2101  CG  GLN A 130      19.974  25.384 -34.500  1.00 20.00           C  
ATOM   2102  CD  GLN A 130      19.931  24.502 -33.294  1.00 20.00           C  
ATOM   2103  NE2 GLN A 130      19.652  23.188 -33.584  1.00 20.00           N  
ATOM   2104  OE1 GLN A 130      20.211  24.951 -32.191  1.00 20.00           O  
ATOM   2105  HN  GLN A 130      21.103  27.583 -36.476  1.00 20.00           H  
ATOM   2106  HA  GLN A 130      21.799  27.143 -33.537  1.00 20.00           H  
ATOM   2107 1HB  GLN A 130      21.536  25.297 -35.977  1.00 20.00           H  
ATOM   2108 2HB  GLN A 130      22.050  24.685 -34.431  1.00 20.00           H  
ATOM   2109 1HG  GLN A 130      19.524  26.353 -34.260  1.00 20.00           H  
ATOM   2110 2HG  GLN A 130      19.386  24.957 -35.311  1.00 20.00           H  
ATOM   2111 1HE2 GLN A 130      19.462  22.862 -34.527  1.00 20.00           H  
ATOM   2112 2HE2 GLN A 130      19.639  22.488 -32.849  1.00 20.00           H  
ATOM   2113  N   LYS A 131      24.046  27.676 -35.675  1.00 20.00           N  
ATOM   2114  CA  LYS A 131      25.421  27.407 -36.123  1.00 20.00           C  
ATOM   2115  C   LYS A 131      26.430  27.486 -34.806  1.00 20.00           C  
ATOM   2116  O   LYS A 131      26.112  28.162 -33.834  1.00 20.00           O  
ATOM   2117  CB  LYS A 131      25.904  28.360 -37.226  1.00 20.00           C  
ATOM   2118  CG  LYS A 131      26.113  29.802 -36.731  1.00 20.00           C  
ATOM   2119  CD  LYS A 131      26.646  30.821 -37.746  1.00 20.00           C  
ATOM   2120  CE  LYS A 131      27.582  30.258 -38.814  1.00 20.00           C  
ATOM   2121  NZ  LYS A 131      28.085  31.380 -39.661  1.00 20.00           N1+
ATOM   2122  HN  LYS A 131      23.481  28.393 -36.116  1.00 20.00           H  
ATOM   2123  HA  LYS A 131      25.439  26.375 -36.495  1.00 20.00           H  
ATOM   2124 1HB  LYS A 131      26.853  27.968 -37.605  1.00 20.00           H  
ATOM   2125 2HB  LYS A 131      25.195  28.354 -38.060  1.00 20.00           H  
ATOM   2126 1HG  LYS A 131      25.185  30.199 -36.311  1.00 20.00           H  
ATOM   2127 2HG  LYS A 131      26.826  29.794 -35.904  1.00 20.00           H  
ATOM   2128 1HD  LYS A 131      25.795  31.299 -38.245  1.00 20.00           H  
ATOM   2129 2HD  LYS A 131      27.160  31.621 -37.199  1.00 20.00           H  
ATOM   2130 1HE  LYS A 131      28.457  29.763 -38.381  1.00 20.00           H  
ATOM   2131 2HE  LYS A 131      27.067  29.566 -39.489  1.00 20.00           H  
ATOM   2132 1HZ  LYS A 131      28.617  31.025 -40.466  1.00 20.00           H  
ATOM   2133 2HZ  LYS A 131      27.326  31.969 -40.028  1.00 20.00           H  
ATOM   2134 3HZ  LYS A 131      28.732  31.984 -39.132  1.00 20.00           H  
ATOM   2135  N   LYS A 132      27.564  26.786 -34.930  1.00 20.00           N  
ATOM   2136  CA  LYS A 132      28.317  26.615 -33.717  1.00 20.00           C  
ATOM   2137  C   LYS A 132      28.782  28.043 -33.213  1.00 20.00           C  
ATOM   2138  O   LYS A 132      29.071  28.191 -32.034  1.00 20.00           O  
ATOM   2139  CB  LYS A 132      29.561  25.788 -34.091  1.00 20.00           C  
ATOM   2140  CG  LYS A 132      30.882  26.068 -33.359  1.00 20.00           C  
ATOM   2141  CD  LYS A 132      32.075  25.522 -34.144  1.00 20.00           C  
ATOM   2142  CE  LYS A 132      33.374  26.196 -33.710  1.00 20.00           C  
ATOM   2143  NZ  LYS A 132      34.489  25.718 -34.580  1.00 20.00           N1+
ATOM   2144  HN  LYS A 132      27.725  26.211 -35.752  1.00 20.00           H  
ATOM   2145  HA  LYS A 132      27.705  26.126 -32.949  1.00 20.00           H  
ATOM   2146 1HB  LYS A 132      29.300  24.739 -33.974  1.00 20.00           H  
ATOM   2147 2HB  LYS A 132      29.756  25.911 -35.162  1.00 20.00           H  
ATOM   2148 1HG  LYS A 132      31.043  27.141 -33.241  1.00 20.00           H  
ATOM   2149 2HG  LYS A 132      30.858  25.641 -32.351  1.00 20.00           H  
ATOM   2150 1HD  LYS A 132      32.135  24.437 -34.015  1.00 20.00           H  
ATOM   2151 2HD  LYS A 132      31.936  25.699 -35.216  1.00 20.00           H  
ATOM   2152 1HE  LYS A 132      33.332  27.286 -33.823  1.00 20.00           H  
ATOM   2153 2HE  LYS A 132      33.634  25.958 -32.675  1.00 20.00           H  
ATOM   2154 1HZ  LYS A 132      35.400  26.058 -34.242  1.00 20.00           H  
ATOM   2155 2HZ  LYS A 132      34.540  24.692 -34.616  1.00 20.00           H  
ATOM   2156 3HZ  LYS A 132      34.383  26.053 -35.547  1.00 20.00           H  
ATOM   2157  N   GLU A 133      29.057  28.936 -34.196  1.00 20.00           N  
ATOM   2158  CA  GLU A 133      29.849  30.126 -33.767  1.00 20.00           C  
ATOM   2159  C   GLU A 133      28.953  30.992 -32.757  1.00 20.00           C  
ATOM   2160  O   GLU A 133      29.492  31.562 -31.816  1.00 20.00           O  
ATOM   2161  CB  GLU A 133      30.287  31.007 -34.953  1.00 20.00           C  
ATOM   2162  CG  GLU A 133      30.883  30.256 -36.160  1.00 20.00           C  
ATOM   2163  CD  GLU A 133      30.942  31.069 -37.467  1.00 20.00           C  
ATOM   2164  OE1 GLU A 133      31.321  30.407 -38.473  1.00 20.00           O  
ATOM   2165  OE2 GLU A 133      30.596  32.282 -37.407  1.00 20.00           O1-
ATOM   2166  HN  GLU A 133      28.804  28.759 -35.161  1.00 20.00           H  
ATOM   2167  HA  GLU A 133      30.729  29.765 -33.222  1.00 20.00           H  
ATOM   2168 1HB  GLU A 133      29.423  31.587 -35.295  1.00 20.00           H  
ATOM   2169 2HB  GLU A 133      31.007  31.752 -34.596  1.00 20.00           H  
ATOM   2170 1HG  GLU A 133      31.901  29.932 -35.918  1.00 20.00           H  
ATOM   2171 2HG  GLU A 133      30.312  29.356 -36.399  1.00 20.00           H  
ATOM   2172  N   PHE A 134      27.687  31.158 -33.128  1.00 20.00           N  
ATOM   2173  CA  PHE A 134      26.784  31.806 -32.079  1.00 20.00           C  
ATOM   2174  C   PHE A 134      26.951  30.999 -30.696  1.00 20.00           C  
ATOM   2175  O   PHE A 134      26.809  31.625 -29.654  1.00 20.00           O  
ATOM   2176  CB  PHE A 134      25.309  31.789 -32.512  1.00 20.00           C  
ATOM   2177  CG  PHE A 134      24.870  32.842 -33.510  1.00 20.00           C  
ATOM   2178  CD1 PHE A 134      23.500  33.113 -33.625  1.00 20.00           C  
ATOM   2179  CD2 PHE A 134      25.753  33.547 -34.343  1.00 20.00           C  
ATOM   2180  CE1 PHE A 134      23.027  34.070 -34.517  1.00 20.00           C  
ATOM   2181  CE2 PHE A 134      25.281  34.512 -35.229  1.00 20.00           C  
ATOM   2182  CZ  PHE A 134      23.920  34.776 -35.314  1.00 20.00           C  
ATOM   2183  HN  PHE A 134      27.336  30.843 -34.026  1.00 20.00           H  
ATOM   2184  HA  PHE A 134      27.146  32.827 -31.903  1.00 20.00           H  
ATOM   2185 1HB  PHE A 134      25.056  30.806 -32.926  1.00 20.00           H  
ATOM   2186 2HB  PHE A 134      24.693  31.912 -31.614  1.00 20.00           H  
ATOM   2187  HD1 PHE A 134      22.784  32.574 -33.012  1.00 20.00           H  
ATOM   2188  HD2 PHE A 134      26.821  33.369 -34.316  1.00 20.00           H  
ATOM   2189  HE1 PHE A 134      21.962  34.266 -34.591  1.00 20.00           H  
ATOM   2190  HE2 PHE A 134      25.978  35.057 -35.858  1.00 20.00           H  
ATOM   2191  HZ  PHE A 134      23.556  35.535 -35.998  1.00 20.00           H  
ATOM   2192  N   ALA A 135      26.982  29.662 -30.820  1.00 20.00           N  
ATOM   2193  CA  ALA A 135      26.707  28.932 -29.613  1.00 20.00           C  
ATOM   2194  C   ALA A 135      27.813  29.354 -28.497  1.00 20.00           C  
ATOM   2195  O   ALA A 135      27.504  29.282 -27.315  1.00 20.00           O  
ATOM   2196  CB  ALA A 135      26.691  27.434 -29.846  1.00 20.00           C  
ATOM   2197  HN  ALA A 135      27.092  29.204 -31.717  1.00 20.00           H  
ATOM   2198  HA  ALA A 135      25.727  29.255 -29.243  1.00 20.00           H  
ATOM   2199 1HB  ALA A 135      27.647  27.088 -30.235  1.00 20.00           H  
ATOM   2200 2HB  ALA A 135      26.496  26.894 -28.916  1.00 20.00           H  
ATOM   2201 3HB  ALA A 135      25.920  27.167 -30.571  1.00 20.00           H  
ATOM   2202  N   ILE A 136      29.019  29.554 -28.963  1.00 20.00           N  
ATOM   2203  CA  ILE A 136      30.055  29.794 -27.937  1.00 20.00           C  
ATOM   2204  C   ILE A 136      29.663  31.093 -27.129  1.00 20.00           C  
ATOM   2205  O   ILE A 136      29.948  31.167 -25.941  1.00 20.00           O  
ATOM   2206  CB  ILE A 136      31.457  29.888 -28.587  1.00 20.00           C  
ATOM   2207  CG1 ILE A 136      31.825  28.557 -29.284  1.00 20.00           C  
ATOM   2208  CG2 ILE A 136      32.529  30.270 -27.558  1.00 20.00           C  
ATOM   2209  CD1 ILE A 136      33.026  28.660 -30.215  1.00 20.00           C  
ATOM   2210  HN  ILE A 136      29.218  29.583 -29.959  1.00 20.00           H  
ATOM   2211  HA  ILE A 136      30.029  28.955 -27.230  1.00 20.00           H  
ATOM   2212  HB  ILE A 136      31.433  30.679 -29.346  1.00 20.00           H  
ATOM   2213 1HG1 ILE A 136      32.015  27.779 -28.537  1.00 20.00           H  
ATOM   2214 2HG1 ILE A 136      30.990  28.193 -29.888  1.00 20.00           H  
ATOM   2215 1HG2 ILE A 136      32.341  31.259 -27.130  1.00 20.00           H  
ATOM   2216 2HG2 ILE A 136      32.567  29.549 -26.735  1.00 20.00           H  
ATOM   2217 3HG2 ILE A 136      33.524  30.318 -28.005  1.00 20.00           H  
ATOM   2218 1HD1 ILE A 136      32.868  29.427 -30.978  1.00 20.00           H  
ATOM   2219 2HD1 ILE A 136      33.945  28.895 -29.672  1.00 20.00           H  
ATOM   2220 3HD1 ILE A 136      33.186  27.706 -30.726  1.00 20.00           H  
ATOM   2221  N   LEU A 137      29.195  32.109 -27.877  1.00 20.00           N  
ATOM   2222  CA  LEU A 137      29.012  33.385 -27.156  1.00 20.00           C  
ATOM   2223  C   LEU A 137      27.810  33.215 -26.136  1.00 20.00           C  
ATOM   2224  O   LEU A 137      27.816  33.875 -25.105  1.00 20.00           O  
ATOM   2225  CB  LEU A 137      28.725  34.549 -28.116  1.00 20.00           C  
ATOM   2226  CG  LEU A 137      29.792  34.766 -29.207  1.00 20.00           C  
ATOM   2227  CD1 LEU A 137      29.292  35.780 -30.234  1.00 20.00           C  
ATOM   2228  CD2 LEU A 137      31.125  35.224 -28.614  1.00 20.00           C  
ATOM   2229  HN  LEU A 137      28.973  32.001 -28.863  1.00 20.00           H  
ATOM   2230  HA  LEU A 137      29.916  33.585 -26.568  1.00 20.00           H  
ATOM   2231 1HB  LEU A 137      27.758  34.371 -28.601  1.00 20.00           H  
ATOM   2232 2HB  LEU A 137      28.594  35.468 -27.534  1.00 20.00           H  
ATOM   2233  HG  LEU A 137      29.967  33.830 -29.746  1.00 20.00           H  
ATOM   2234 1HD1 LEU A 137      28.368  35.435 -30.708  1.00 20.00           H  
ATOM   2235 2HD1 LEU A 137      29.091  36.752 -29.771  1.00 20.00           H  
ATOM   2236 3HD1 LEU A 137      30.031  35.934 -31.026  1.00 20.00           H  
ATOM   2237 1HD2 LEU A 137      31.004  36.124 -28.003  1.00 20.00           H  
ATOM   2238 2HD2 LEU A 137      31.569  34.447 -27.985  1.00 20.00           H  
ATOM   2239 3HD2 LEU A 137      31.847  35.455 -29.404  1.00 20.00           H  
ATOM   2240  N   ILE A 138      26.781  32.486 -26.588  1.00 20.00           N  
ATOM   2241  CA  ILE A 138      25.681  32.294 -25.627  1.00 20.00           C  
ATOM   2242  C   ILE A 138      26.285  31.676 -24.293  1.00 20.00           C  
ATOM   2243  O   ILE A 138      25.813  32.029 -23.222  1.00 20.00           O  
ATOM   2244  CB  ILE A 138      24.566  31.416 -26.249  1.00 20.00           C  
ATOM   2245  CG1 ILE A 138      23.849  32.192 -27.377  1.00 20.00           C  
ATOM   2246  CG2 ILE A 138      23.554  30.938 -25.200  1.00 20.00           C  
ATOM   2247  CD1 ILE A 138      22.979  31.319 -28.271  1.00 20.00           C  
ATOM   2248  HN  ILE A 138      26.771  32.086 -27.522  1.00 20.00           H  
ATOM   2249  HA  ILE A 138      25.287  33.287 -25.373  1.00 20.00           H  
ATOM   2250  HB  ILE A 138      25.029  30.523 -26.685  1.00 20.00           H  
ATOM   2251 1HG1 ILE A 138      23.234  32.991 -26.950  1.00 20.00           H  
ATOM   2252 2HG1 ILE A 138      24.580  32.687 -28.023  1.00 20.00           H  
ATOM   2253 1HG2 ILE A 138      24.023  30.300 -24.446  1.00 20.00           H  
ATOM   2254 2HG2 ILE A 138      23.084  31.782 -24.684  1.00 20.00           H  
ATOM   2255 3HG2 ILE A 138      22.760  30.340 -25.652  1.00 20.00           H  
ATOM   2256 1HD1 ILE A 138      23.564  30.511 -28.719  1.00 20.00           H  
ATOM   2257 2HD1 ILE A 138      22.141  30.879 -27.725  1.00 20.00           H  
ATOM   2258 3HD1 ILE A 138      22.561  31.916 -29.086  1.00 20.00           H  
ATOM   2259  N   SER A 139      27.115  30.638 -24.474  1.00 20.00           N  
ATOM   2260  CA  SER A 139      27.542  29.941 -23.223  1.00 20.00           C  
ATOM   2261  C   SER A 139      28.172  31.024 -22.233  1.00 20.00           C  
ATOM   2262  O   SER A 139      27.959  30.921 -21.033  1.00 20.00           O  
ATOM   2263  CB  SER A 139      28.603  28.888 -23.553  1.00 20.00           C  
ATOM   2264  OG  SER A 139      28.085  27.897 -24.434  1.00 20.00           O  
ATOM   2265  HN  SER A 139      27.396  30.326 -25.399  1.00 20.00           H  
ATOM   2266  HA  SER A 139      26.637  29.535 -22.768  1.00 20.00           H  
ATOM   2267 1HB  SER A 139      29.487  29.330 -24.026  1.00 20.00           H  
ATOM   2268 2HB  SER A 139      28.952  28.397 -22.644  1.00 20.00           H  
ATOM   2269  HG  SER A 139      28.013  28.297 -25.317  1.00 20.00           H  
ATOM   2270  N   LEU A 140      29.060  31.857 -22.793  1.00 20.00           N  
ATOM   2271  CA  LEU A 140      29.719  32.812 -21.846  1.00 20.00           C  
ATOM   2272  C   LEU A 140      28.600  33.678 -21.155  1.00 20.00           C  
ATOM   2273  O   LEU A 140      28.776  34.061 -20.005  1.00 20.00           O  
ATOM   2274  CB  LEU A 140      30.724  33.717 -22.571  1.00 20.00           C  
ATOM   2275  CG  LEU A 140      31.938  32.967 -23.152  1.00 20.00           C  
ATOM   2276  CD1 LEU A 140      32.683  33.859 -24.143  1.00 20.00           C  
ATOM   2277  CD2 LEU A 140      32.889  32.491 -22.054  1.00 20.00           C  
ATOM   2278  HN  LEU A 140      29.257  31.853 -23.789  1.00 20.00           H  
ATOM   2279  HA  LEU A 140      30.204  32.228 -21.058  1.00 20.00           H  
ATOM   2280 1HB  LEU A 140      30.200  34.230 -23.386  1.00 20.00           H  
ATOM   2281 2HB  LEU A 140      31.064  34.510 -21.895  1.00 20.00           H  
ATOM   2282  HG  LEU A 140      31.596  32.086 -23.705  1.00 20.00           H  
ATOM   2283 1HD1 LEU A 140      32.032  34.154 -24.972  1.00 20.00           H  
ATOM   2284 2HD1 LEU A 140      33.049  34.772 -23.662  1.00 20.00           H  
ATOM   2285 3HD1 LEU A 140      33.545  33.338 -24.571  1.00 20.00           H  
ATOM   2286 1HD2 LEU A 140      33.239  33.326 -21.439  1.00 20.00           H  
ATOM   2287 2HD2 LEU A 140      32.410  31.764 -21.393  1.00 20.00           H  
ATOM   2288 3HD2 LEU A 140      33.771  32.006 -22.484  1.00 20.00           H  
ATOM   2289  N   ALA A 141      27.619  34.094 -21.972  1.00 20.00           N  
ATOM   2290  CA  ALA A 141      26.625  34.926 -21.360  1.00 20.00           C  
ATOM   2291  C   ALA A 141      25.953  34.103 -20.136  1.00 20.00           C  
ATOM   2292  O   ALA A 141      25.550  34.727 -19.164  1.00 20.00           O  
ATOM   2293  CB  ALA A 141      25.557  35.354 -22.359  1.00 20.00           C  
ATOM   2294  HN  ALA A 141      27.619  33.888 -22.967  1.00 20.00           H  
ATOM   2295  HA  ALA A 141      27.124  35.811 -20.947  1.00 20.00           H  
ATOM   2296 1HB  ALA A 141      26.000  35.899 -23.198  1.00 20.00           H  
ATOM   2297 2HB  ALA A 141      25.017  34.496 -22.770  1.00 20.00           H  
ATOM   2298 3HB  ALA A 141      24.818  36.004 -21.880  1.00 20.00           H  
ATOM   2299  N   VAL A 142      25.708  32.827 -20.388  1.00 20.00           N  
ATOM   2300  CA  VAL A 142      25.040  32.079 -19.278  1.00 20.00           C  
ATOM   2301  C   VAL A 142      25.928  32.210 -17.991  1.00 20.00           C  
ATOM   2302  O   VAL A 142      25.372  32.347 -16.910  1.00 20.00           O  
ATOM   2303  CB  VAL A 142      24.812  30.597 -19.673  1.00 20.00           C  
ATOM   2304  CG1 VAL A 142      24.524  29.683 -18.479  1.00 20.00           C  
ATOM   2305  CG2 VAL A 142      23.667  30.484 -20.679  1.00 20.00           C  
ATOM   2306  HN  VAL A 142      25.932  32.396 -21.280  1.00 20.00           H  
ATOM   2307  HA  VAL A 142      24.085  32.576 -19.067  1.00 20.00           H  
ATOM   2308  HB  VAL A 142      25.710  30.207 -20.160  1.00 20.00           H  
ATOM   2309 1HG1 VAL A 142      25.396  29.585 -17.825  1.00 20.00           H  
ATOM   2310 2HG1 VAL A 142      23.696  30.064 -17.878  1.00 20.00           H  
ATOM   2311 3HG1 VAL A 142      24.262  28.673 -18.809  1.00 20.00           H  
ATOM   2312 1HG2 VAL A 142      22.724  30.823 -20.239  1.00 20.00           H  
ATOM   2313 2HG2 VAL A 142      23.853  31.084 -21.574  1.00 20.00           H  
ATOM   2314 3HG2 VAL A 142      23.531  29.448 -21.003  1.00 20.00           H  
ATOM   2315  N   TRP A 143      27.236  31.950 -18.171  1.00 20.00           N  
ATOM   2316  CA  TRP A 143      28.059  32.008 -16.947  1.00 20.00           C  
ATOM   2317  C   TRP A 143      27.788  33.366 -16.240  1.00 20.00           C  
ATOM   2318  O   TRP A 143      27.770  33.393 -15.017  1.00 20.00           O  
ATOM   2319  CB  TRP A 143      29.559  31.849 -17.242  1.00 20.00           C  
ATOM   2320  CG  TRP A 143      29.976  30.450 -17.556  1.00 20.00           C  
ATOM   2321  CD1 TRP A 143      30.157  29.843 -18.786  1.00 20.00           C  
ATOM   2322  CD2 TRP A 143      30.350  29.458 -16.555  1.00 20.00           C  
ATOM   2323  CE2 TRP A 143      30.720  28.315 -17.255  1.00 20.00           C  
ATOM   2324  CE3 TRP A 143      30.423  29.459 -15.156  1.00 20.00           C  
ATOM   2325  NE1 TRP A 143      30.588  28.546 -18.603  1.00 20.00           N  
ATOM   2326  CZ2 TRP A 143      31.173  27.145 -16.659  1.00 20.00           C  
ATOM   2327  CZ3 TRP A 143      30.886  28.297 -14.534  1.00 20.00           C  
ATOM   2328  CH2 TRP A 143      31.252  27.169 -15.268  1.00 20.00           C  
ATOM   2329  HN  TRP A 143      27.616  31.670 -19.071  1.00 20.00           H  
ATOM   2330  HA  TRP A 143      27.705  31.210 -16.281  1.00 20.00           H  
ATOM   2331 1HB  TRP A 143      29.851  32.506 -18.068  1.00 20.00           H  
ATOM   2332 2HB  TRP A 143      30.137  32.204 -16.382  1.00 20.00           H  
ATOM   2333  HD1 TRP A 143      30.018  30.260 -19.769  1.00 20.00           H  
ATOM   2334  HE1 TRP A 143      30.799  27.884 -19.340  1.00 20.00           H  
ATOM   2335  HE3 TRP A 143      30.145  30.326 -14.565  1.00 20.00           H  
ATOM   2336  HZ2 TRP A 143      31.461  26.268 -17.232  1.00 20.00           H  
ATOM   2337  HZ3 TRP A 143      30.973  28.273 -13.454  1.00 20.00           H  
ATOM   2338  HH2 TRP A 143      31.609  26.291 -14.742  1.00 20.00           H  
ATOM   2339  N   ALA A 144      27.805  34.443 -17.052  1.00 20.00           N  
ATOM   2340  CA  ALA A 144      27.722  35.695 -16.394  1.00 20.00           C  
ATOM   2341  C   ALA A 144      26.322  35.744 -15.551  1.00 20.00           C  
ATOM   2342  O   ALA A 144      26.304  36.344 -14.483  1.00 20.00           O  
ATOM   2343  CB  ALA A 144      27.778  36.850 -17.387  1.00 20.00           C  
ATOM   2344  HN  ALA A 144      27.924  34.362 -18.058  1.00 20.00           H  
ATOM   2345  HA  ALA A 144      28.557  35.771 -15.686  1.00 20.00           H  
ATOM   2346 1HB  ALA A 144      28.716  36.835 -17.952  1.00 20.00           H  
ATOM   2347 2HB  ALA A 144      26.957  36.806 -18.108  1.00 20.00           H  
ATOM   2348 3HB  ALA A 144      27.706  37.811 -16.868  1.00 20.00           H  
ATOM   2349  N   LEU A 145      25.265  35.303 -16.202  1.00 20.00           N  
ATOM   2350  CA  LEU A 145      23.979  35.509 -15.516  1.00 20.00           C  
ATOM   2351  C   LEU A 145      24.011  34.716 -14.149  1.00 20.00           C  
ATOM   2352  O   LEU A 145      23.430  35.180 -13.177  1.00 20.00           O  
ATOM   2353  CB  LEU A 145      22.829  35.029 -16.416  1.00 20.00           C  
ATOM   2354  CG  LEU A 145      21.423  35.103 -15.793  1.00 20.00           C  
ATOM   2355  CD1 LEU A 145      21.028  36.534 -15.422  1.00 20.00           C  
ATOM   2356  CD2 LEU A 145      20.396  34.520 -16.762  1.00 20.00           C  
ATOM   2357  HN  LEU A 145      25.329  34.911 -17.137  1.00 20.00           H  
ATOM   2358  HA  LEU A 145      23.883  36.579 -15.293  1.00 20.00           H  
ATOM   2359 1HB  LEU A 145      22.847  35.615 -17.342  1.00 20.00           H  
ATOM   2360 2HB  LEU A 145      23.022  33.995 -16.725  1.00 20.00           H  
ATOM   2361  HG  LEU A 145      21.396  34.491 -14.886  1.00 20.00           H  
ATOM   2362 1HD1 LEU A 145      21.664  36.933 -14.627  1.00 20.00           H  
ATOM   2363 2HD1 LEU A 145      21.103  37.205 -16.283  1.00 20.00           H  
ATOM   2364 3HD1 LEU A 145      19.996  36.574 -15.059  1.00 20.00           H  
ATOM   2365 1HD2 LEU A 145      20.363  35.086 -17.698  1.00 20.00           H  
ATOM   2366 2HD2 LEU A 145      20.630  33.480 -17.008  1.00 20.00           H  
ATOM   2367 3HD2 LEU A 145      19.391  34.541 -16.328  1.00 20.00           H  
ATOM   2368  N   VAL A 146      24.567  33.504 -14.211  1.00 20.00           N  
ATOM   2369  CA  VAL A 146      24.543  32.746 -12.961  1.00 20.00           C  
ATOM   2370  C   VAL A 146      25.475  33.489 -11.907  1.00 20.00           C  
ATOM   2371  O   VAL A 146      25.112  33.514 -10.745  1.00 20.00           O  
ATOM   2372  CB  VAL A 146      24.976  31.288 -13.204  1.00 20.00           C  
ATOM   2373  CG1 VAL A 146      25.060  30.488 -11.907  1.00 20.00           C  
ATOM   2374  CG2 VAL A 146      23.986  30.595 -14.138  1.00 20.00           C  
ATOM   2375  HN  VAL A 146      24.996  33.147 -15.061  1.00 20.00           H  
ATOM   2376  HA  VAL A 146      23.518  32.771 -12.566  1.00 20.00           H  
ATOM   2377  HB  VAL A 146      25.964  31.268 -13.679  1.00 20.00           H  
ATOM   2378 1HG1 VAL A 146      25.827  30.884 -11.236  1.00 20.00           H  
ATOM   2379 2HG1 VAL A 146      24.102  30.495 -11.379  1.00 20.00           H  
ATOM   2380 3HG1 VAL A 146      25.315  29.445 -12.105  1.00 20.00           H  
ATOM   2381 1HG2 VAL A 146      22.979  30.570 -13.707  1.00 20.00           H  
ATOM   2382 2HG2 VAL A 146      23.922  31.089 -15.110  1.00 20.00           H  
ATOM   2383 3HG2 VAL A 146      24.291  29.567 -14.323  1.00 20.00           H  
ATOM   2384  N   THR A 147      26.704  33.803 -12.356  1.00 20.00           N  
ATOM   2385  CA  THR A 147      27.598  34.520 -11.352  1.00 20.00           C  
ATOM   2386  C   THR A 147      26.712  35.594 -10.565  1.00 20.00           C  
ATOM   2387  O   THR A 147      26.841  35.677  -9.353  1.00 20.00           O  
ATOM   2388  CB  THR A 147      28.789  35.172 -12.080  1.00 20.00           C  
ATOM   2389  CG2 THR A 147      29.703  35.990 -11.175  1.00 20.00           C  
ATOM   2390  OG1 THR A 147      29.586  34.156 -12.687  1.00 20.00           O  
ATOM   2391  HN  THR A 147      27.009  33.586 -13.300  1.00 20.00           H  
ATOM   2392  HA  THR A 147      27.937  33.755 -10.643  1.00 20.00           H  
ATOM   2393  HB  THR A 147      28.429  35.832 -12.876  1.00 20.00           H  
ATOM   2394  HG1 THR A 147      29.169  33.925 -13.535  1.00 20.00           H  
ATOM   2395 1HG2 THR A 147      30.297  35.350 -10.522  1.00 20.00           H  
ATOM   2396 2HG2 THR A 147      29.154  36.712 -10.565  1.00 20.00           H  
ATOM   2397 3HG2 THR A 147      30.412  36.561 -11.783  1.00 20.00           H  
ATOM   2398  N   LEU A 148      26.049  36.461 -11.342  1.00 20.00           N  
ATOM   2399  CA  LEU A 148      25.281  37.522 -10.602  1.00 20.00           C  
ATOM   2400  C   LEU A 148      24.310  36.819  -9.596  1.00 20.00           C  
ATOM   2401  O   LEU A 148      24.230  37.245  -8.450  1.00 20.00           O  
ATOM   2402  CB  LEU A 148      24.529  38.418 -11.601  1.00 20.00           C  
ATOM   2403  CG  LEU A 148      23.550  39.432 -10.980  1.00 20.00           C  
ATOM   2404  CD1 LEU A 148      24.270  40.446 -10.090  1.00 20.00           C  
ATOM   2405  CD2 LEU A 148      22.787  40.161 -12.085  1.00 20.00           C  
ATOM   2406  HN  LEU A 148      26.076  36.416 -12.356  1.00 20.00           H  
ATOM   2407  HA  LEU A 148      26.005  38.111 -10.026  1.00 20.00           H  
ATOM   2408 1HB  LEU A 148      25.272  38.946 -12.211  1.00 20.00           H  
ATOM   2409 2HB  LEU A 148      23.982  37.784 -12.307  1.00 20.00           H  
ATOM   2410  HG  LEU A 148      22.811  38.903 -10.371  1.00 20.00           H  
ATOM   2411 1HD1 LEU A 148      24.729  39.965  -9.221  1.00 20.00           H  
ATOM   2412 2HD1 LEU A 148      25.060  40.968 -10.640  1.00 20.00           H  
ATOM   2413 3HD1 LEU A 148      23.574  41.202  -9.715  1.00 20.00           H  
ATOM   2414 1HD2 LEU A 148      23.464  40.721 -12.738  1.00 20.00           H  
ATOM   2415 2HD2 LEU A 148      22.228  39.455 -12.708  1.00 20.00           H  
ATOM   2416 3HD2 LEU A 148      22.068  40.870 -11.664  1.00 20.00           H  
ATOM   2417  N   GLU A 149      23.493  35.897 -10.143  1.00 20.00           N  
ATOM   2418  CA  GLU A 149      22.381  35.403  -9.238  1.00 20.00           C  
ATOM   2419  C   GLU A 149      23.021  34.560  -8.087  1.00 20.00           C  
ATOM   2420  O   GLU A 149      22.331  34.262  -7.126  1.00 20.00           O  
ATOM   2421  CB  GLU A 149      21.322  34.634 -10.032  1.00 20.00           C  
ATOM   2422  CG  GLU A 149      20.593  35.553 -11.023  1.00 20.00           C  
ATOM   2423  CD  GLU A 149      19.411  34.838 -11.683  1.00 20.00           C  
ATOM   2424  OE1 GLU A 149      19.695  34.165 -12.712  1.00 20.00           O  
ATOM   2425  OE2 GLU A 149      18.290  35.034 -11.135  1.00 20.00           O1-
ATOM   2426  HN  GLU A 149      23.575  35.599 -11.110  1.00 20.00           H  
ATOM   2427  HA  GLU A 149      21.920  36.277  -8.762  1.00 20.00           H  
ATOM   2428 1HB  GLU A 149      21.776  33.790 -10.563  1.00 20.00           H  
ATOM   2429 2HB  GLU A 149      20.599  34.200  -9.333  1.00 20.00           H  
ATOM   2430 1HG  GLU A 149      20.220  36.445 -10.506  1.00 20.00           H  
ATOM   2431 2HG  GLU A 149      21.274  35.912 -11.801  1.00 20.00           H  
ATOM   2432  N   VAL A 150      24.304  34.142  -8.316  1.00 20.00           N  
ATOM   2433  CA  VAL A 150      24.864  33.239  -7.281  1.00 20.00           C  
ATOM   2434  C   VAL A 150      25.812  34.066  -6.378  1.00 20.00           C  
ATOM   2435  O   VAL A 150      26.392  33.527  -5.445  1.00 20.00           O  
ATOM   2436  CB  VAL A 150      25.463  31.962  -7.917  1.00 20.00           C  
ATOM   2437  CG1 VAL A 150      26.266  31.099  -6.946  1.00 20.00           C  
ATOM   2438  CG2 VAL A 150      24.333  31.099  -8.489  1.00 20.00           C  
ATOM   2439  HN  VAL A 150      24.821  34.380  -9.154  1.00 20.00           H  
ATOM   2440  HA  VAL A 150      24.072  32.921  -6.594  1.00 20.00           H  
ATOM   2441  HB  VAL A 150      26.135  32.241  -8.736  1.00 20.00           H  
ATOM   2442 1HG1 VAL A 150      27.214  31.568  -6.681  1.00 20.00           H  
ATOM   2443 2HG1 VAL A 150      25.705  30.905  -6.029  1.00 20.00           H  
ATOM   2444 3HG1 VAL A 150      26.509  30.131  -7.388  1.00 20.00           H  
ATOM   2445 1HG2 VAL A 150      23.649  30.764  -7.702  1.00 20.00           H  
ATOM   2446 2HG2 VAL A 150      23.740  31.642  -9.231  1.00 20.00           H  
ATOM   2447 3HG2 VAL A 150      24.728  30.204  -8.977  1.00 20.00           H  
ATOM   2448  N   LEU A 151      25.911  35.348  -6.699  1.00 20.00           N  
ATOM   2449  CA  LEU A 151      26.965  36.140  -5.911  1.00 20.00           C  
ATOM   2450  C   LEU A 151      26.629  36.025  -4.396  1.00 20.00           C  
ATOM   2451  O   LEU A 151      27.564  35.858  -3.621  1.00 20.00           O  
ATOM   2452  CB  LEU A 151      27.107  37.584  -6.428  1.00 20.00           C  
ATOM   2453  CG  LEU A 151      28.250  38.386  -5.778  1.00 20.00           C  
ATOM   2454  CD1 LEU A 151      29.625  37.856  -6.192  1.00 20.00           C  
ATOM   2455  CD2 LEU A 151      28.137  39.859  -6.168  1.00 20.00           C  
ATOM   2456  HN  LEU A 151      25.452  35.744  -7.512  1.00 20.00           H  
ATOM   2457  HA  LEU A 151      27.907  35.611  -6.067  1.00 20.00           H  
ATOM   2458 1HB  LEU A 151      27.256  37.561  -7.513  1.00 20.00           H  
ATOM   2459 2HB  LEU A 151      26.168  38.123  -6.284  1.00 20.00           H  
ATOM   2460  HG  LEU A 151      28.169  38.328  -4.688  1.00 20.00           H  
ATOM   2461 1HD1 LEU A 151      29.772  36.822  -5.871  1.00 20.00           H  
ATOM   2462 2HD1 LEU A 151      29.759  37.893  -7.278  1.00 20.00           H  
ATOM   2463 3HD1 LEU A 151      30.424  38.448  -5.736  1.00 20.00           H  
ATOM   2464 1HD2 LEU A 151      28.186  39.992  -7.254  1.00 20.00           H  
ATOM   2465 2HD2 LEU A 151      27.191  40.285  -5.821  1.00 20.00           H  
ATOM   2466 3HD2 LEU A 151      28.946  40.448  -5.724  1.00 20.00           H  
ATOM   2467  N   PRO A 152      25.547  36.329  -4.116  1.00 20.00           N  
ATOM   2468  CA  PRO A 152      25.322  36.684  -2.648  1.00 20.00           C  
ATOM   2469  C   PRO A 152      25.498  35.328  -1.702  1.00 20.00           C  
ATOM   2470  O   PRO A 152      25.533  35.472  -0.488  1.00 20.00           O  
ATOM   2471  CB  PRO A 152      23.923  37.270  -2.566  1.00 20.00           C  
ATOM   2472  CG  PRO A 152      23.216  36.644  -3.741  1.00 20.00           C  
ATOM   2473  CD  PRO A 152      24.277  36.554  -4.820  1.00 20.00           C  
ATOM   2474  HA  PRO A 152      26.073  37.410  -2.310  1.00 20.00           H  
ATOM   2475 1HB  PRO A 152      23.417  37.065  -1.619  1.00 20.00           H  
ATOM   2476 2HB  PRO A 152      23.965  38.356  -2.705  1.00 20.00           H  
ATOM   2477 1HG  PRO A 152      22.889  35.636  -3.462  1.00 20.00           H  
ATOM   2478 2HG  PRO A 152      22.332  37.204  -4.058  1.00 20.00           H  
ATOM   2479 1HD  PRO A 152      24.008  35.749  -5.498  1.00 20.00           H  
ATOM   2480 2HD  PRO A 152      24.332  37.495  -5.376  1.00 20.00           H  
ATOM   2481  N   MET A 153      25.490  34.200  -2.355  1.00 20.00           N  
ATOM   2482  CA  MET A 153      25.812  32.959  -1.520  1.00 20.00           C  
ATOM   2483  C   MET A 153      27.126  33.280  -0.606  1.00 20.00           C  
ATOM   2484  O   MET A 153      27.305  32.610   0.399  1.00 20.00           O  
ATOM   2485  CB  MET A 153      26.079  31.737  -2.414  1.00 20.00           C  
ATOM   2486  CG  MET A 153      24.832  31.157  -3.093  1.00 20.00           C  
ATOM   2487  SD  MET A 153      23.651  30.449  -1.893  1.00 20.00           S  
ATOM   2488  CE  MET A 153      22.431  29.771  -3.047  1.00 20.00           C  
ATOM   2489  HN  MET A 153      25.278  34.137  -3.346  1.00 20.00           H  
ATOM   2490  HA  MET A 153      24.972  32.783  -0.848  1.00 20.00           H  
ATOM   2491 1HB  MET A 153      26.799  32.016  -3.191  1.00 20.00           H  
ATOM   2492 2HB  MET A 153      26.576  30.952  -1.835  1.00 20.00           H  
ATOM   2493 1HG  MET A 153      24.328  31.918  -3.697  1.00 20.00           H  
ATOM   2494 2HG  MET A 153      25.143  30.350  -3.762  1.00 20.00           H  
ATOM   2495 1HE  MET A 153      22.004  30.554  -3.666  1.00 20.00           H  
ATOM   2496 2HE  MET A 153      22.888  29.037  -3.704  1.00 20.00           H  
ATOM   2497 3HE  MET A 153      21.621  29.299  -2.486  1.00 20.00           H  
ATOM   2498  N   LEU A 154      28.038  34.118  -1.181  1.00 20.00           N  
ATOM   2499  CA  LEU A 154      29.321  34.280  -0.421  1.00 20.00           C  
ATOM   2500  C   LEU A 154      28.971  34.587   1.086  1.00 20.00           C  
ATOM   2501  O   LEU A 154      29.306  33.792   1.955  1.00 20.00           O  
ATOM   2502  CB  LEU A 154      30.238  35.348  -1.041  1.00 20.00           C  
ATOM   2503  CG  LEU A 154      30.778  34.990  -2.439  1.00 20.00           C  
ATOM   2504  CD1 LEU A 154      31.378  36.228  -3.103  1.00 20.00           C  
ATOM   2505  CD2 LEU A 154      31.821  33.874  -2.382  1.00 20.00           C  
ATOM   2506  HN  LEU A 154      27.901  34.521  -2.103  1.00 20.00           H  
ATOM   2507  HA  LEU A 154      29.817  33.305  -0.440  1.00 20.00           H  
ATOM   2508 1HB  LEU A 154      29.681  36.289  -1.111  1.00 20.00           H  
ATOM   2509 2HB  LEU A 154      31.073  35.548  -0.360  1.00 20.00           H  
ATOM   2510  HG  LEU A 154      29.956  34.649  -3.076  1.00 20.00           H  
ATOM   2511 1HD1 LEU A 154      30.625  37.014  -3.221  1.00 20.00           H  
ATOM   2512 2HD1 LEU A 154      32.202  36.640  -2.511  1.00 20.00           H  
ATOM   2513 3HD1 LEU A 154      31.768  35.992  -4.098  1.00 20.00           H  
ATOM   2514 1HD2 LEU A 154      32.664  34.144  -1.738  1.00 20.00           H  
ATOM   2515 2HD2 LEU A 154      31.391  32.944  -2.001  1.00 20.00           H  
ATOM   2516 3HD2 LEU A 154      32.220  33.659  -3.379  1.00 20.00           H  
ATOM   2517  N   THR A 155      28.437  35.773   1.305  1.00 20.00           N  
ATOM   2518  CA  THR A 155      28.250  36.133   2.767  1.00 20.00           C  
ATOM   2519  C   THR A 155      27.031  35.304   3.331  1.00 20.00           C  
ATOM   2520  O   THR A 155      26.941  35.142   4.542  1.00 20.00           O  
ATOM   2521  CB  THR A 155      28.002  37.637   2.962  1.00 20.00           C  
ATOM   2522  CG2 THR A 155      29.225  38.475   2.606  1.00 20.00           C  
ATOM   2523  OG1 THR A 155      26.908  38.055   2.145  1.00 20.00           O  
ATOM   2524  HN  THR A 155      28.130  36.387   0.556  1.00 20.00           H  
ATOM   2525  HA  THR A 155      29.139  35.822   3.329  1.00 20.00           H  
ATOM   2526  HB  THR A 155      27.725  37.828   4.004  1.00 20.00           H  
ATOM   2527  HG1 THR A 155      26.659  38.953   2.426  1.00 20.00           H  
ATOM   2528 1HG2 THR A 155      29.479  38.383   1.546  1.00 20.00           H  
ATOM   2529 2HG2 THR A 155      30.095  38.185   3.202  1.00 20.00           H  
ATOM   2530 3HG2 THR A 155      29.024  39.536   2.784  1.00 20.00           H  
ATOM   2531  N   PHE A 156      26.117  34.985   2.445  1.00 20.00           N  
ATOM   2532  CA  PHE A 156      24.962  34.155   2.976  1.00 20.00           C  
ATOM   2533  C   PHE A 156      25.571  32.856   3.733  1.00 20.00           C  
ATOM   2534  O   PHE A 156      25.009  32.433   4.735  1.00 20.00           O  
ATOM   2535  CB  PHE A 156      23.885  33.863   1.930  1.00 20.00           C  
ATOM   2536  CG  PHE A 156      23.048  35.058   1.502  1.00 20.00           C  
ATOM   2537  CD1 PHE A 156      23.351  36.394   1.825  1.00 20.00           C  
ATOM   2538  CD2 PHE A 156      21.940  34.832   0.677  1.00 20.00           C  
ATOM   2539  CE1 PHE A 156      22.572  37.447   1.361  1.00 20.00           C  
ATOM   2540  CE2 PHE A 156      21.140  35.883   0.242  1.00 20.00           C  
ATOM   2541  CZ  PHE A 156      21.465  37.191   0.567  1.00 20.00           C  
ATOM   2542  HN  PHE A 156      26.189  35.245   1.465  1.00 20.00           H  
ATOM   2543  HA  PHE A 156      24.508  34.745   3.782  1.00 20.00           H  
ATOM   2544 1HB  PHE A 156      24.344  33.419   1.049  1.00 20.00           H  
ATOM   2545 2HB  PHE A 156      23.208  33.106   2.342  1.00 20.00           H  
ATOM   2546  HD1 PHE A 156      24.204  36.651   2.441  1.00 20.00           H  
ATOM   2547  HD2 PHE A 156      21.688  33.822   0.370  1.00 20.00           H  
ATOM   2548  HE1 PHE A 156      22.832  38.470   1.615  1.00 20.00           H  
ATOM   2549  HE2 PHE A 156      20.264  35.689  -0.365  1.00 20.00           H  
ATOM   2550  HZ  PHE A 156      20.861  38.010   0.195  1.00 20.00           H  
ATOM   2551  N   ILE A 157      26.576  32.245   3.089  1.00 20.00           N  
ATOM   2552  CA  ILE A 157      27.094  30.996   3.752  1.00 20.00           C  
ATOM   2553  C   ILE A 157      28.177  31.408   4.811  1.00 20.00           C  
ATOM   2554  O   ILE A 157      29.103  32.137   4.478  1.00 20.00           O  
ATOM   2555  CB  ILE A 157      27.644  29.987   2.712  1.00 20.00           C  
ATOM   2556  CG1 ILE A 157      26.519  29.130   2.094  1.00 20.00           C  
ATOM   2557  CG2 ILE A 157      28.690  29.043   3.308  1.00 20.00           C  
ATOM   2558  CD1 ILE A 157      25.521  29.881   1.236  1.00 20.00           C  
ATOM   2559  HN  ILE A 157      27.033  32.656   2.282  1.00 20.00           H  
ATOM   2560  HA  ILE A 157      26.272  30.508   4.288  1.00 20.00           H  
ATOM   2561  HB  ILE A 157      28.143  30.537   1.907  1.00 20.00           H  
ATOM   2562 1HG1 ILE A 157      26.958  28.350   1.466  1.00 20.00           H  
ATOM   2563 2HG1 ILE A 157      25.967  28.613   2.883  1.00 20.00           H  
ATOM   2564 1HG2 ILE A 157      29.582  29.582   3.639  1.00 20.00           H  
ATOM   2565 2HG2 ILE A 157      28.291  28.497   4.166  1.00 20.00           H  
ATOM   2566 3HG2 ILE A 157      29.033  28.316   2.568  1.00 20.00           H  
ATOM   2567 1HD1 ILE A 157      26.023  30.376   0.405  1.00 20.00           H  
ATOM   2568 2HD1 ILE A 157      24.794  29.182   0.814  1.00 20.00           H  
ATOM   2569 3HD1 ILE A 157      24.964  30.627   1.803  1.00 20.00           H  
ATOM   2570  N   ASN A 158      27.965  30.911   6.083  1.00 20.00           N  
ATOM   2571  CA  ASN A 158      28.977  31.025   6.895  1.00 20.00           C  
ATOM   2572  C   ASN A 158      28.988  29.669   7.932  1.00 20.00           C  
ATOM   2573  O   ASN A 158      28.134  28.801   7.804  1.00 20.00           O  
ATOM   2574  CB  ASN A 158      28.925  32.373   7.649  1.00 20.00           C  
ATOM   2575  CG  ASN A 158      27.617  32.609   8.379  1.00 20.00           C  
ATOM   2576  ND2 ASN A 158      27.595  32.135   9.665  1.00 20.00           N  
ATOM   2577  OD1 ASN A 158      26.666  33.172   7.856  1.00 20.00           O  
ATOM   2578  HN  ASN A 158      27.110  30.439   6.352  1.00 20.00           H  
ATOM   2579  HA  ASN A 158      29.930  30.973   6.352  1.00 20.00           H  
ATOM   2580 1HB  ASN A 158      29.751  32.443   8.363  1.00 20.00           H  
ATOM   2581 2HB  ASN A 158      29.061  33.210   6.955  1.00 20.00           H  
ATOM   2582 1HD2 ASN A 158      28.375  31.630  10.074  1.00 20.00           H  
ATOM   2583 2HD2 ASN A 158      26.755  32.211  10.229  1.00 20.00           H  
ATOM   2584  N   SER A 159      29.944  29.672   8.829  1.00 20.00           N  
ATOM   2585  CA  SER A 159      29.901  28.571   9.800  1.00 20.00           C  
ATOM   2586  C   SER A 159      29.051  29.056  11.079  1.00 20.00           C  
ATOM   2587  O   SER A 159      28.953  30.254  11.325  1.00 20.00           O  
ATOM   2588  CB  SER A 159      31.313  28.180  10.189  1.00 20.00           C  
ATOM   2589  OG  SER A 159      32.108  28.021   9.017  1.00 20.00           O  
ATOM   2590  HN  SER A 159      30.626  30.423   8.898  1.00 20.00           H  
ATOM   2591  HA  SER A 159      29.394  27.731   9.340  1.00 20.00           H  
ATOM   2592 1HB  SER A 159      31.777  28.947  10.819  1.00 20.00           H  
ATOM   2593 2HB  SER A 159      31.301  27.244  10.730  1.00 20.00           H  
ATOM   2594  HG  SER A 159      32.982  27.704   9.303  1.00 20.00           H  
ATOM   2595  N   VAL A 160      28.514  28.031  11.846  1.00 20.00           N  
ATOM   2596  CA  VAL A 160      27.542  28.373  12.616  1.00 20.00           C  
ATOM   2597  C   VAL A 160      27.766  27.638  14.102  1.00 20.00           C  
ATOM   2598  O   VAL A 160      27.979  26.436  14.141  1.00 20.00           O  
ATOM   2599  CB  VAL A 160      26.178  27.935  11.992  1.00 20.00           C  
ATOM   2600  CG1 VAL A 160      24.987  28.097  12.943  1.00 20.00           C  
ATOM   2601  CG2 VAL A 160      25.874  28.721  10.710  1.00 20.00           C  
ATOM   2602  HN  VAL A 160      28.779  27.060  11.707  1.00 20.00           H  
ATOM   2603  HA  VAL A 160      27.496  29.455  12.761  1.00 20.00           H  
ATOM   2604  HB  VAL A 160      26.225  26.869  11.736  1.00 20.00           H  
ATOM   2605 1HG1 VAL A 160      25.090  27.475  13.836  1.00 20.00           H  
ATOM   2606 2HG1 VAL A 160      24.862  29.137  13.259  1.00 20.00           H  
ATOM   2607 3HG1 VAL A 160      24.054  27.791  12.459  1.00 20.00           H  
ATOM   2608 1HG2 VAL A 160      25.909  29.801  10.882  1.00 20.00           H  
ATOM   2609 2HG2 VAL A 160      26.588  28.480   9.920  1.00 20.00           H  
ATOM   2610 3HG2 VAL A 160      24.878  28.485  10.321  1.00 20.00           H  
ATOM   2611  N   PRO A 161      27.576  28.384  15.080  1.00 20.00           N  
ATOM   2612  CA  PRO A 161      27.632  27.693  16.474  1.00 20.00           C  
ATOM   2613  C   PRO A 161      26.388  26.682  16.639  1.00 20.00           C  
ATOM   2614  O   PRO A 161      25.253  27.121  16.772  1.00 20.00           O  
ATOM   2615  CB  PRO A 161      27.590  28.871  17.437  1.00 20.00           C  
ATOM   2616  CG  PRO A 161      26.888  29.974  16.662  1.00 20.00           C  
ATOM   2617  CD  PRO A 161      27.329  29.800  15.219  1.00 20.00           C  
ATOM   2618  HA  PRO A 161      28.566  27.137  16.586  1.00 20.00           H  
ATOM   2619 1HB  PRO A 161      27.088  28.644  18.383  1.00 20.00           H  
ATOM   2620 2HB  PRO A 161      28.611  29.194  17.668  1.00 20.00           H  
ATOM   2621 1HG  PRO A 161      25.803  29.839  16.734  1.00 20.00           H  
ATOM   2622 2HG  PRO A 161      27.117  30.972  17.048  1.00 20.00           H  
ATOM   2623 1HD  PRO A 161      26.560  30.151  14.526  1.00 20.00           H  
ATOM   2624 2HD  PRO A 161      28.255  30.345  15.008  1.00 20.00           H  
ATOM   2625  N   LYS A 162      26.738  25.251  16.541  1.00 20.00           N  
ATOM   2626  CA  LYS A 162      25.703  24.358  16.859  1.00 20.00           C  
ATOM   2627  C   LYS A 162      25.829  23.954  18.474  1.00 20.00           C  
ATOM   2628  O   LYS A 162      26.518  24.713  19.148  1.00 20.00           O  
ATOM   2629  CB  LYS A 162      25.778  23.132  15.929  1.00 20.00           C  
ATOM   2630  CG  LYS A 162      24.773  23.155  14.771  1.00 20.00           C  
ATOM   2631  CD  LYS A 162      23.349  22.767  15.194  1.00 20.00           C  
ATOM   2632  CE  LYS A 162      23.182  21.251  15.279  1.00 20.00           C  
ATOM   2633  NZ  LYS A 162      21.854  20.937  15.886  1.00 20.00           N1+
ATOM   2634  HN  LYS A 162      27.700  24.946  16.435  1.00 20.00           H  
ATOM   2635  HA  LYS A 162      24.741  24.867  16.769  1.00 20.00           H  
ATOM   2636 1HB  LYS A 162      26.777  23.062  15.492  1.00 20.00           H  
ATOM   2637 2HB  LYS A 162      25.636  22.198  16.479  1.00 20.00           H  
ATOM   2638 1HG  LYS A 162      24.762  24.159  14.334  1.00 20.00           H  
ATOM   2639 2HG  LYS A 162      25.120  22.482  13.978  1.00 20.00           H  
ATOM   2640 1HD  LYS A 162      23.065  23.230  16.142  1.00 20.00           H  
ATOM   2641 2HD  LYS A 162      22.646  23.154  14.448  1.00 20.00           H  
ATOM   2642 1HE  LYS A 162      23.206  20.783  14.289  1.00 20.00           H  
ATOM   2643 2HE  LYS A 162      23.937  20.781  15.918  1.00 20.00           H  
ATOM   2644 1HZ  LYS A 162      21.701  19.922  15.948  1.00 20.00           H  
ATOM   2645 2HZ  LYS A 162      21.792  21.297  16.850  1.00 20.00           H  
ATOM   2646 3HZ  LYS A 162      21.070  21.341  15.357  1.00 20.00           H  
ATOM   2647  N   GLU A 163      25.026  22.950  18.860  1.00 20.00           N  
ATOM   2648  CA  GLU A 163      25.264  22.430  20.208  1.00 20.00           C  
ATOM   2649  C   GLU A 163      26.795  22.832  20.662  1.00 20.00           C  
ATOM   2650  O   GLU A 163      26.963  23.595  21.606  1.00 20.00           O  
ATOM   2651  CB  GLU A 163      25.058  20.904  20.264  1.00 20.00           C  
ATOM   2652  CG  GLU A 163      23.601  20.428  20.227  1.00 20.00           C  
ATOM   2653  CD  GLU A 163      23.023  20.331  18.812  1.00 20.00           C  
ATOM   2654  OE1 GLU A 163      23.404  19.329  18.146  1.00 20.00           O  
ATOM   2655  OE2 GLU A 163      22.226  21.253  18.488  1.00 20.00           O1-
ATOM   2656  HN  GLU A 163      24.250  22.631  18.290  1.00 20.00           H  
ATOM   2657  HA  GLU A 163      24.582  22.954  20.886  1.00 20.00           H  
ATOM   2658 1HB  GLU A 163      25.615  20.413  19.458  1.00 20.00           H  
ATOM   2659 2HB  GLU A 163      25.479  20.516  21.198  1.00 20.00           H  
ATOM   2660 1HG  GLU A 163      23.539  19.431  20.676  1.00 20.00           H  
ATOM   2661 2HG  GLU A 163      22.966  21.080  20.838  1.00 20.00           H  
ATOM   2662  N   GLU A 164      27.821  22.171  19.968  1.00 20.00           N  
ATOM   2663  CA  GLU A 164      29.060  22.773  20.061  1.00 20.00           C  
ATOM   2664  C   GLU A 164      29.752  22.738  18.618  1.00 20.00           C  
ATOM   2665  O   GLU A 164      29.660  21.750  17.906  1.00 20.00           O  
ATOM   2666  CB  GLU A 164      29.959  22.058  21.077  1.00 20.00           C  
ATOM   2667  CG  GLU A 164      30.111  20.563  20.788  1.00 20.00           C  
ATOM   2668  CD  GLU A 164      30.951  19.912  21.893  1.00 20.00           C  
ATOM   2669  OE1 GLU A 164      32.193  19.875  21.672  1.00 20.00           O  
ATOM   2670  OE2 GLU A 164      30.298  19.479  22.885  1.00 20.00           O1-
ATOM   2671  HN  GLU A 164      27.639  21.397  19.338  1.00 20.00           H  
ATOM   2672  HA  GLU A 164      28.949  23.826  20.346  1.00 20.00           H  
ATOM   2673 1HB  GLU A 164      30.947  22.537  21.089  1.00 20.00           H  
ATOM   2674 2HB  GLU A 164      29.558  22.202  22.087  1.00 20.00           H  
ATOM   2675 1HG  GLU A 164      29.134  20.066  20.756  1.00 20.00           H  
ATOM   2676 2HG  GLU A 164      30.586  20.401  19.814  1.00 20.00           H  
ATOM   2677  N   GLY A 165      30.484  23.897  18.287  1.00 20.00           N  
ATOM   2678  CA  GLY A 165      31.344  23.778  17.152  1.00 20.00           C  
ATOM   2679  C   GLY A 165      30.560  24.309  15.862  1.00 20.00           C  
ATOM   2680  O   GLY A 165      29.572  25.014  15.989  1.00 20.00           O  
ATOM   2681  HN  GLY A 165      30.421  24.755  18.828  1.00 20.00           H  
ATOM   2682 1HA  GLY A 165      32.220  24.412  17.318  1.00 20.00           H  
ATOM   2683 2HA  GLY A 165      31.677  22.746  16.994  1.00 20.00           H  
ATOM   2684  N   SER A 166      31.166  23.979  14.630  1.00 20.00           N  
ATOM   2685  CA  SER A 166      30.878  24.858  13.555  1.00 20.00           C  
ATOM   2686  C   SER A 166      30.427  23.989  12.315  1.00 20.00           C  
ATOM   2687  O   SER A 166      31.251  23.257  11.781  1.00 20.00           O  
ATOM   2688  CB  SER A 166      32.144  25.680  13.293  1.00 20.00           C  
ATOM   2689  OG  SER A 166      33.249  24.862  12.912  1.00 20.00           O  
ATOM   2690  HN  SER A 166      31.859  23.241  14.547  1.00 20.00           H  
ATOM   2691  HA  SER A 166      30.072  25.544  13.813  1.00 20.00           H  
ATOM   2692 1HB  SER A 166      31.991  26.407  12.509  1.00 20.00           H  
ATOM   2693 2HB  SER A 166      32.441  26.224  14.196  1.00 20.00           H  
ATOM   2694  HG  SER A 166      33.000  24.378  12.106  1.00 20.00           H  
ATOM   2695  N   ASN A 167      29.235  24.143  11.969  1.00 20.00           N  
ATOM   2696  CA  ASN A 167      28.848  23.448  10.761  1.00 20.00           C  
ATOM   2697  C   ASN A 167      29.138  24.440   9.470  1.00 20.00           C  
ATOM   2698  O   ASN A 167      29.389  25.618   9.666  1.00 20.00           O  
ATOM   2699  CB  ASN A 167      27.353  23.092  10.807  1.00 20.00           C  
ATOM   2700  CG  ASN A 167      26.974  22.152   9.683  1.00 20.00           C  
ATOM   2701  ND2 ASN A 167      26.311  22.764   8.646  1.00 20.00           N  
ATOM   2702  OD1 ASN A 167      27.259  20.964   9.693  1.00 20.00           O  
ATOM   2703  HN  ASN A 167      28.597  24.774  12.447  1.00 20.00           H  
ATOM   2704  HA  ASN A 167      29.466  22.555  10.609  1.00 20.00           H  
ATOM   2705 1HB  ASN A 167      27.081  22.587  11.741  1.00 20.00           H  
ATOM   2706 2HB  ASN A 167      26.739  23.998  10.750  1.00 20.00           H  
ATOM   2707 1HD2 ASN A 167      26.087  23.755   8.645  1.00 20.00           H  
ATOM   2708 2HD2 ASN A 167      26.015  22.231   7.836  1.00 20.00           H  
ATOM   2709  N   CYS A 168      29.099  23.807   8.232  1.00 20.00           N  
ATOM   2710  CA  CYS A 168      29.304  24.669   7.095  1.00 20.00           C  
ATOM   2711  C   CYS A 168      27.930  24.865   6.382  1.00 20.00           C  
ATOM   2712  O   CYS A 168      27.494  23.978   5.656  1.00 20.00           O  
ATOM   2713  CB  CYS A 168      30.341  24.021   6.159  1.00 20.00           C  
ATOM   2714  SG  CYS A 168      30.567  24.912   4.579  1.00 20.00           S  
ATOM   2715  HN  CYS A 168      28.900  22.817   8.131  1.00 20.00           H  
ATOM   2716  HA  CYS A 168      29.672  25.646   7.422  1.00 20.00           H  
ATOM   2717 1HB  CYS A 168      31.310  23.930   6.660  1.00 20.00           H  
ATOM   2718 2HB  CYS A 168      30.036  23.002   5.900  1.00 20.00           H  
ATOM   2719  N   ILE A 169      27.269  25.927   6.764  1.00 20.00           N  
ATOM   2720  CA  ILE A 169      25.841  25.994   6.323  1.00 20.00           C  
ATOM   2721  C   ILE A 169      25.798  26.009   4.712  1.00 20.00           C  
ATOM   2722  O   ILE A 169      26.731  26.491   4.080  1.00 20.00           O  
ATOM   2723  CB  ILE A 169      25.066  27.108   7.056  1.00 20.00           C  
ATOM   2724  CG1 ILE A 169      23.635  26.657   7.396  1.00 20.00           C  
ATOM   2725  CG2 ILE A 169      25.107  28.417   6.281  1.00 20.00           C  
ATOM   2726  CD1 ILE A 169      23.558  25.850   8.685  1.00 20.00           C  
ATOM   2727  HN  ILE A 169      27.686  26.651   7.343  1.00 20.00           H  
ATOM   2728  HA  ILE A 169      25.405  25.034   6.626  1.00 20.00           H  
ATOM   2729  HB  ILE A 169      25.569  27.303   8.010  1.00 20.00           H  
ATOM   2730 1HG1 ILE A 169      23.006  27.539   7.534  1.00 20.00           H  
ATOM   2731 2HG1 ILE A 169      23.191  26.093   6.571  1.00 20.00           H  
ATOM   2732 1HG2 ILE A 169      26.124  28.633   5.951  1.00 20.00           H  
ATOM   2733 2HG2 ILE A 169      24.483  28.380   5.389  1.00 20.00           H  
ATOM   2734 3HG2 ILE A 169      24.776  29.253   6.903  1.00 20.00           H  
ATOM   2735 1HD1 ILE A 169      24.166  24.942   8.635  1.00 20.00           H  
ATOM   2736 2HD1 ILE A 169      23.898  26.438   9.545  1.00 20.00           H  
ATOM   2737 3HD1 ILE A 169      22.528  25.541   8.878  1.00 20.00           H  
ATOM   2738  N   ASP A 170      24.675  25.473   4.177  1.00 20.00           N  
ATOM   2739  CA  ASP A 170      24.625  25.446   2.787  1.00 20.00           C  
ATOM   2740  C   ASP A 170      23.575  26.558   2.308  1.00 20.00           C  
ATOM   2741  O   ASP A 170      23.455  26.812   1.114  1.00 20.00           O  
ATOM   2742  CB  ASP A 170      24.163  24.031   2.392  1.00 20.00           C  
ATOM   2743  CG  ASP A 170      24.377  23.582   0.941  1.00 20.00           C  
ATOM   2744  OD1 ASP A 170      24.604  24.490   0.090  1.00 20.00           O  
ATOM   2745  OD2 ASP A 170      24.269  22.339   0.751  1.00 20.00           O1-
ATOM   2746  HN  ASP A 170      23.940  25.071   4.751  1.00 20.00           H  
ATOM   2747  HA  ASP A 170      25.586  25.663   2.307  1.00 20.00           H  
ATOM   2748 1HB  ASP A 170      24.673  23.296   3.027  1.00 20.00           H  
ATOM   2749 2HB  ASP A 170      23.092  23.912   2.593  1.00 20.00           H  
ATOM   2750  N   TYR A 171      22.873  27.124   3.301  1.00 20.00           N  
ATOM   2751  CA  TYR A 171      22.017  28.177   2.922  1.00 20.00           C  
ATOM   2752  C   TYR A 171      22.381  29.475   3.830  1.00 20.00           C  
ATOM   2753  O   TYR A 171      22.797  30.488   3.282  1.00 20.00           O  
ATOM   2754  CB  TYR A 171      20.524  27.806   2.854  1.00 20.00           C  
ATOM   2755  CG  TYR A 171      19.986  26.922   3.956  1.00 20.00           C  
ATOM   2756  CD1 TYR A 171      19.241  27.468   5.014  1.00 20.00           C  
ATOM   2757  CD2 TYR A 171      20.187  25.529   3.939  1.00 20.00           C  
ATOM   2758  CE1 TYR A 171      18.712  26.645   6.011  1.00 20.00           C  
ATOM   2759  CE2 TYR A 171      19.674  24.702   4.926  1.00 20.00           C  
ATOM   2760  CZ  TYR A 171      18.936  25.268   5.949  1.00 20.00           C  
ATOM   2761  OH  TYR A 171      18.430  24.420   6.916  1.00 20.00           O  
ATOM   2762  HN  TYR A 171      23.007  26.869   4.274  1.00 20.00           H  
ATOM   2763  HA  TYR A 171      22.276  28.526   1.917  1.00 20.00           H  
ATOM   2764 1HB  TYR A 171      19.929  28.725   2.809  1.00 20.00           H  
ATOM   2765 2HB  TYR A 171      20.328  27.294   1.905  1.00 20.00           H  
ATOM   2766  HD1 TYR A 171      19.050  28.536   5.058  1.00 20.00           H  
ATOM   2767  HD2 TYR A 171      20.754  25.085   3.127  1.00 20.00           H  
ATOM   2768  HE1 TYR A 171      18.128  27.086   6.812  1.00 20.00           H  
ATOM   2769  HE2 TYR A 171      19.844  23.630   4.890  1.00 20.00           H  
ATOM   2770  HH  TYR A 171      17.733  24.900   7.395  1.00 20.00           H  
ATOM   2771  N   ALA A 172      22.113  29.340   5.148  1.00 20.00           N  
ATOM   2772  CA  ALA A 172      22.053  30.530   5.866  1.00 20.00           C  
ATOM   2773  C   ALA A 172      21.669  30.177   7.397  1.00 20.00           C  
ATOM   2774  O   ALA A 172      21.077  29.136   7.660  1.00 20.00           O  
ATOM   2775  CB  ALA A 172      20.979  31.513   5.376  1.00 20.00           C  
ATOM   2776  HN  ALA A 172      21.862  28.447   5.560  1.00 20.00           H  
ATOM   2777  HA  ALA A 172      23.042  31.000   5.858  1.00 20.00           H  
ATOM   2778 1HB  ALA A 172      21.235  31.954   4.411  1.00 20.00           H  
ATOM   2779 2HB  ALA A 172      20.006  31.022   5.269  1.00 20.00           H  
ATOM   2780 3HB  ALA A 172      20.846  32.343   6.075  1.00 20.00           H  
ATOM   2781  N   SER A 173      21.981  31.121   8.285  1.00 20.00           N  
ATOM   2782  CA  SER A 173      21.585  30.824   9.696  1.00 20.00           C  
ATOM   2783  C   SER A 173      20.102  31.291   9.907  1.00 20.00           C  
ATOM   2784  O   SER A 173      19.405  31.633   8.958  1.00 20.00           O  
ATOM   2785  CB  SER A 173      22.598  31.459  10.653  1.00 20.00           C  
ATOM   2786  OG  SER A 173      22.337  32.849  10.809  1.00 20.00           O  
ATOM   2787  HN  SER A 173      22.381  32.014   8.014  1.00 20.00           H  
ATOM   2788  HA  SER A 173      21.617  29.740   9.856  1.00 20.00           H  
ATOM   2789 1HB  SER A 173      22.536  30.998  11.644  1.00 20.00           H  
ATOM   2790 2HB  SER A 173      23.622  31.336  10.285  1.00 20.00           H  
ATOM   2791  HG  SER A 173      23.026  33.208  11.395  1.00 20.00           H  
ATOM   2792  N   SER A 174      19.656  31.223  11.230  1.00 20.00           N  
ATOM   2793  CA  SER A 174      18.297  31.659  11.451  1.00 20.00           C  
ATOM   2794  C   SER A 174      18.287  33.235  11.522  1.00 20.00           C  
ATOM   2795  O   SER A 174      17.269  33.827  11.859  1.00 20.00           O  
ATOM   2796  CB  SER A 174      17.695  31.093  12.737  1.00 20.00           C  
ATOM   2797  OG  SER A 174      17.871  29.684  12.803  1.00 20.00           O  
ATOM   2798  HN  SER A 174      20.255  30.938  11.998  1.00 20.00           H  
ATOM   2799  HA  SER A 174      17.679  31.348  10.601  1.00 20.00           H  
ATOM   2800 1HB  SER A 174      18.174  31.534  13.619  1.00 20.00           H  
ATOM   2801 2HB  SER A 174      16.624  31.314  12.792  1.00 20.00           H  
ATOM   2802  HG  SER A 174      17.409  29.377  13.603  1.00 20.00           H  
ATOM   2803  N   GLY A 175      19.461  33.826  11.216  1.00 20.00           N  
ATOM   2804  CA  GLY A 175      19.454  35.359  11.275  1.00 20.00           C  
ATOM   2805  C   GLY A 175      18.741  35.886  10.020  1.00 20.00           C  
ATOM   2806  O   GLY A 175      18.167  36.966  10.082  1.00 20.00           O  
ATOM   2807  HN  GLY A 175      20.325  33.320  11.065  1.00 20.00           H  
ATOM   2808 1HA  GLY A 175      18.934  35.703  12.176  1.00 20.00           H  
ATOM   2809 2HA  GLY A 175      20.491  35.709  11.281  1.00 20.00           H  
ATOM   2810  N   ASN A 176      18.984  35.184   8.885  1.00 20.00           N  
ATOM   2811  CA  ASN A 176      18.481  35.818   7.622  1.00 20.00           C  
ATOM   2812  C   ASN A 176      17.671  34.760   6.844  1.00 20.00           C  
ATOM   2813  O   ASN A 176      17.863  34.600   5.645  1.00 20.00           O  
ATOM   2814  CB  ASN A 176      19.635  36.473   6.844  1.00 20.00           C  
ATOM   2815  CG  ASN A 176      20.708  35.505   6.380  1.00 20.00           C  
ATOM   2816  ND2 ASN A 176      20.640  35.185   5.045  1.00 20.00           N  
ATOM   2817  OD1 ASN A 176      21.568  35.070   7.133  1.00 20.00           O  
ATOM   2818  HN  ASN A 176      19.495  34.306   8.884  1.00 20.00           H  
ATOM   2819  HA  ASN A 176      17.771  36.622   7.850  1.00 20.00           H  
ATOM   2820 1HB  ASN A 176      19.237  37.013   5.978  1.00 20.00           H  
ATOM   2821 2HB  ASN A 176      20.133  37.222   7.469  1.00 20.00           H  
ATOM   2822 1HD2 ASN A 176      19.925  35.558   4.428  1.00 20.00           H  
ATOM   2823 2HD2 ASN A 176      21.320  34.558   4.629  1.00 20.00           H  
ATOM   2824  N   PRO A 177      16.809  34.173   7.524  1.00 20.00           N  
ATOM   2825  CA  PRO A 177      16.147  33.087   6.884  1.00 20.00           C  
ATOM   2826  C   PRO A 177      15.138  33.679   5.607  1.00 20.00           C  
ATOM   2827  O   PRO A 177      14.945  32.919   4.668  1.00 20.00           O  
ATOM   2828  CB  PRO A 177      15.310  32.428   7.970  1.00 20.00           C  
ATOM   2829  CG  PRO A 177      14.954  33.582   8.876  1.00 20.00           C  
ATOM   2830  CD  PRO A 177      16.198  34.444   8.813  1.00 20.00           C  
ATOM   2831  HA  PRO A 177      16.872  32.388   6.447  1.00 20.00           H  
ATOM   2832 1HB  PRO A 177      14.429  31.907   7.584  1.00 20.00           H  
ATOM   2833 2HB  PRO A 177      15.918  31.703   8.523  1.00 20.00           H  
ATOM   2834 1HG  PRO A 177      14.084  34.124   8.491  1.00 20.00           H  
ATOM   2835 2HG  PRO A 177      14.716  33.263   9.896  1.00 20.00           H  
ATOM   2836 1HD  PRO A 177      15.992  35.509   8.956  1.00 20.00           H  
ATOM   2837 2HD  PRO A 177      16.888  34.089   9.566  1.00 20.00           H  
ATOM   2838  N   GLU A 178      14.569  34.680   5.850  1.00 20.00           N  
ATOM   2839  CA  GLU A 178      13.556  35.055   4.908  1.00 20.00           C  
ATOM   2840  C   GLU A 178      14.305  35.871   3.607  1.00 20.00           C  
ATOM   2841  O   GLU A 178      13.823  35.780   2.496  1.00 20.00           O  
ATOM   2842  CB  GLU A 178      12.500  35.962   5.560  1.00 20.00           C  
ATOM   2843  CG  GLU A 178      11.078  35.553   5.159  1.00 20.00           C  
ATOM   2844  CD  GLU A 178      10.131  36.748   5.321  1.00 20.00           C  
ATOM   2845  OE1 GLU A 178       9.319  36.663   6.284  1.00 20.00           O  
ATOM   2846  OE2 GLU A 178      10.264  37.666   4.463  1.00 20.00           O1-
ATOM   2847  HN  GLU A 178      14.776  35.248   6.665  1.00 20.00           H  
ATOM   2848  HA  GLU A 178      13.067  34.160   4.510  1.00 20.00           H  
ATOM   2849 1HB  GLU A 178      12.567  35.926   6.654  1.00 20.00           H  
ATOM   2850 2HB  GLU A 178      12.689  37.006   5.290  1.00 20.00           H  
ATOM   2851 1HG  GLU A 178      11.031  35.233   4.112  1.00 20.00           H  
ATOM   2852 2HG  GLU A 178      10.740  34.707   5.770  1.00 20.00           H  
ATOM   2853  N   HIE A 179      15.127  36.776   3.956  1.00 20.00           N  
ATOM   2854  CA  HIE A 179      15.867  37.361   2.916  1.00 20.00           C  
ATOM   2855  C   HIE A 179      16.577  36.130   2.028  1.00 20.00           C  
ATOM   2856  O   HIE A 179      16.797  36.306   0.839  1.00 20.00           O  
ATOM   2857  CB  HIE A 179      16.938  38.307   3.473  1.00 20.00           C  
ATOM   2858  CG  HIE A 179      17.407  39.284   2.461  1.00 20.00           C  
ATOM   2859  CD2 HIE A 179      17.097  40.618   2.319  1.00 20.00           C  
ATOM   2860  ND1 HIE A 179      18.296  38.944   1.407  1.00 20.00           N  
ATOM   2861  CE1 HIE A 179      18.488  40.034   0.692  1.00 20.00           C  
ATOM   2862  NE2 HIE A 179      17.769  41.078   1.220  1.00 20.00           N  
ATOM   2863  HN  HIE A 179      15.258  37.032   4.930  1.00 20.00           H  
ATOM   2864  HA  HIE A 179      15.169  37.902   2.265  1.00 20.00           H  
ATOM   2865 1HB  HIE A 179      16.546  38.857   4.336  1.00 20.00           H  
ATOM   2866 2HB  HIE A 179      17.796  37.736   3.842  1.00 20.00           H  
ATOM   2867  HD2 HIE A 179      16.453  41.244   2.920  1.00 20.00           H  
ATOM   2868  HE1 HIE A 179      19.115  40.103  -0.185  1.00 20.00           H  
ATOM   2869  HE2 HIE A 179      17.740  42.023   0.859  1.00 20.00           H  
ATOM   2870  N   ASN A 180      16.975  35.018   2.782  1.00 20.00           N  
ATOM   2871  CA  ASN A 180      17.394  33.896   2.028  1.00 20.00           C  
ATOM   2872  C   ASN A 180      16.113  33.320   1.215  1.00 20.00           C  
ATOM   2873  O   ASN A 180      16.320  32.716   0.178  1.00 20.00           O  
ATOM   2874  CB  ASN A 180      17.988  32.804   2.930  1.00 20.00           C  
ATOM   2875  CG  ASN A 180      18.590  31.665   2.137  1.00 20.00           C  
ATOM   2876  ND2 ASN A 180      19.897  31.874   1.778  1.00 20.00           N  
ATOM   2877  OD1 ASN A 180      17.954  30.670   1.821  1.00 20.00           O  
ATOM   2878  HN  ASN A 180      16.940  35.013   3.797  1.00 20.00           H  
ATOM   2879  HA  ASN A 180      18.136  34.227   1.292  1.00 20.00           H  
ATOM   2880 1HB  ASN A 180      18.757  33.231   3.582  1.00 20.00           H  
ATOM   2881 2HB  ASN A 180      17.230  32.375   3.592  1.00 20.00           H  
ATOM   2882 1HD2 ASN A 180      20.421  32.686   2.087  1.00 20.00           H  
ATOM   2883 2HD2 ASN A 180      20.407  31.179   1.243  1.00 20.00           H  
ATOM   2884  N   LEU A 181      14.930  33.330   1.912  1.00 20.00           N  
ATOM   2885  CA  LEU A 181      13.804  32.719   1.222  1.00 20.00           C  
ATOM   2886  C   LEU A 181      13.424  33.635  -0.022  1.00 20.00           C  
ATOM   2887  O   LEU A 181      13.196  33.088  -1.082  1.00 20.00           O  
ATOM   2888  CB  LEU A 181      12.608  32.493   2.160  1.00 20.00           C  
ATOM   2889  CG  LEU A 181      11.415  31.750   1.530  1.00 20.00           C  
ATOM   2890  CD1 LEU A 181      11.782  30.340   1.063  1.00 20.00           C  
ATOM   2891  CD2 LEU A 181      10.268  31.675   2.537  1.00 20.00           C  
ATOM   2892  HN  LEU A 181      14.862  33.689   2.855  1.00 20.00           H  
ATOM   2893  HA  LEU A 181      14.153  31.756   0.837  1.00 20.00           H  
ATOM   2894 1HB  LEU A 181      12.952  31.934   3.038  1.00 20.00           H  
ATOM   2895 2HB  LEU A 181      12.256  33.456   2.541  1.00 20.00           H  
ATOM   2896  HG  LEU A 181      11.054  32.313   0.662  1.00 20.00           H  
ATOM   2897 1HD1 LEU A 181      12.481  30.365   0.222  1.00 20.00           H  
ATOM   2898 2HD1 LEU A 181      12.243  29.758   1.867  1.00 20.00           H  
ATOM   2899 3HD1 LEU A 181      10.896  29.794   0.724  1.00 20.00           H  
ATOM   2900 1HD2 LEU A 181      10.559  31.121   3.436  1.00 20.00           H  
ATOM   2901 2HD2 LEU A 181       9.951  32.675   2.847  1.00 20.00           H  
ATOM   2902 3HD2 LEU A 181       9.397  31.174   2.104  1.00 20.00           H  
ATOM   2903  N   ILE A 182      13.112  34.890   0.279  1.00 20.00           N  
ATOM   2904  CA  ILE A 182      12.935  35.786  -0.882  1.00 20.00           C  
ATOM   2905  C   ILE A 182      14.061  35.429  -1.976  1.00 20.00           C  
ATOM   2906  O   ILE A 182      13.726  35.281  -3.143  1.00 20.00           O  
ATOM   2907  CB  ILE A 182      12.971  37.278  -0.467  1.00 20.00           C  
ATOM   2908  CG1 ILE A 182      11.740  37.626   0.402  1.00 20.00           C  
ATOM   2909  CG2 ILE A 182      13.030  38.193  -1.698  1.00 20.00           C  
ATOM   2910  CD1 ILE A 182      11.781  39.020   1.013  1.00 20.00           C  
ATOM   2911  HN  ILE A 182      12.985  35.202   1.231  1.00 20.00           H  
ATOM   2912  HA  ILE A 182      11.962  35.540  -1.326  1.00 20.00           H  
ATOM   2913  HB  ILE A 182      13.873  37.462   0.127  1.00 20.00           H  
ATOM   2914 1HG1 ILE A 182      10.824  37.527  -0.192  1.00 20.00           H  
ATOM   2915 2HG1 ILE A 182      11.640  36.913   1.224  1.00 20.00           H  
ATOM   2916 1HG2 ILE A 182      13.941  38.032  -2.280  1.00 20.00           H  
ATOM   2917 2HG2 ILE A 182      12.175  38.024  -2.360  1.00 20.00           H  
ATOM   2918 3HG2 ILE A 182      13.030  39.250  -1.422  1.00 20.00           H  
ATOM   2919 1HD1 ILE A 182      12.693  39.165   1.599  1.00 20.00           H  
ATOM   2920 2HD1 ILE A 182      11.726  39.804   0.254  1.00 20.00           H  
ATOM   2921 3HD1 ILE A 182      10.926  39.161   1.680  1.00 20.00           H  
ATOM   2922  N   TYR A 183      15.315  35.491  -1.534  1.00 20.00           N  
ATOM   2923  CA  TYR A 183      16.373  35.275  -2.582  1.00 20.00           C  
ATOM   2924  C   TYR A 183      16.160  33.816  -3.228  1.00 20.00           C  
ATOM   2925  O   TYR A 183      16.380  33.645  -4.420  1.00 20.00           O  
ATOM   2926  CB  TYR A 183      17.762  35.407  -1.941  1.00 20.00           C  
ATOM   2927  CG  TYR A 183      18.885  34.797  -2.730  1.00 20.00           C  
ATOM   2928  CD1 TYR A 183      19.165  35.195  -4.040  1.00 20.00           C  
ATOM   2929  CD2 TYR A 183      19.628  33.766  -2.144  1.00 20.00           C  
ATOM   2930  CE1 TYR A 183      20.137  34.535  -4.776  1.00 20.00           C  
ATOM   2931  CE2 TYR A 183      20.621  33.126  -2.866  1.00 20.00           C  
ATOM   2932  CZ  TYR A 183      20.856  33.498  -4.184  1.00 20.00           C  
ATOM   2933  OH  TYR A 183      21.819  32.800  -4.886  1.00 20.00           O  
ATOM   2934  HN  TYR A 183      15.540  35.686  -0.563  1.00 20.00           H  
ATOM   2935  HA  TYR A 183      16.231  36.018  -3.377  1.00 20.00           H  
ATOM   2936 1HB  TYR A 183      17.992  36.462  -1.757  1.00 20.00           H  
ATOM   2937 2HB  TYR A 183      17.750  34.932  -0.958  1.00 20.00           H  
ATOM   2938  HD1 TYR A 183      18.603  36.000  -4.504  1.00 20.00           H  
ATOM   2939  HD2 TYR A 183      19.423  33.430  -1.132  1.00 20.00           H  
ATOM   2940  HE1 TYR A 183      20.313  34.831  -5.803  1.00 20.00           H  
ATOM   2941  HE2 TYR A 183      21.180  32.327  -2.398  1.00 20.00           H  
ATOM   2942  HH  TYR A 183      21.804  33.114  -5.807  1.00 20.00           H  
ATOM   2943  N   SER A 184      15.889  32.840  -2.349  1.00 20.00           N  
ATOM   2944  CA  SER A 184      15.741  31.462  -2.948  1.00 20.00           C  
ATOM   2945  C   SER A 184      14.482  31.465  -3.905  1.00 20.00           C  
ATOM   2946  O   SER A 184      14.499  30.754  -4.898  1.00 20.00           O  
ATOM   2947  CB  SER A 184      15.582  30.393  -1.866  1.00 20.00           C  
ATOM   2948  OG  SER A 184      15.572  29.093  -2.449  1.00 20.00           O  
ATOM   2949  HN  SER A 184      15.794  33.020  -1.359  1.00 20.00           H  
ATOM   2950  HA  SER A 184      16.623  31.250  -3.565  1.00 20.00           H  
ATOM   2951 1HB  SER A 184      16.421  30.431  -1.164  1.00 20.00           H  
ATOM   2952 2HB  SER A 184      14.662  30.522  -1.288  1.00 20.00           H  
ATOM   2953  HG  SER A 184      14.684  28.942  -2.816  1.00 20.00           H  
ATOM   2954  N   LEU A 185      13.415  32.134  -3.439  1.00 20.00           N  
ATOM   2955  CA  LEU A 185      12.182  32.025  -4.280  1.00 20.00           C  
ATOM   2956  C   LEU A 185      12.497  32.617  -5.695  1.00 20.00           C  
ATOM   2957  O   LEU A 185      11.891  32.189  -6.667  1.00 20.00           O  
ATOM   2958  CB  LEU A 185      11.014  32.761  -3.606  1.00 20.00           C  
ATOM   2959  CG  LEU A 185       9.661  32.659  -4.334  1.00 20.00           C  
ATOM   2960  CD1 LEU A 185       9.175  31.215  -4.469  1.00 20.00           C  
ATOM   2961  CD2 LEU A 185       8.613  33.489  -3.596  1.00 20.00           C  
ATOM   2962  HN  LEU A 185      13.439  32.648  -2.573  1.00 20.00           H  
ATOM   2963  HA  LEU A 185      11.964  30.957  -4.393  1.00 20.00           H  
ATOM   2964 1HB  LEU A 185      10.901  32.379  -2.584  1.00 20.00           H  
ATOM   2965 2HB  LEU A 185      11.276  33.819  -3.495  1.00 20.00           H  
ATOM   2966  HG  LEU A 185       9.759  33.082  -5.339  1.00 20.00           H  
ATOM   2967 1HD1 LEU A 185       9.831  30.628  -5.118  1.00 20.00           H  
ATOM   2968 2HD1 LEU A 185       9.129  30.716  -3.495  1.00 20.00           H  
ATOM   2969 3HD1 LEU A 185       8.173  31.178  -4.909  1.00 20.00           H  
ATOM   2970 1HD2 LEU A 185       8.458  33.125  -2.576  1.00 20.00           H  
ATOM   2971 2HD2 LEU A 185       8.915  34.539  -3.535  1.00 20.00           H  
ATOM   2972 3HD2 LEU A 185       7.648  33.454  -4.113  1.00 20.00           H  
ATOM   2973  N   CYS A 186      13.299  33.698  -5.693  1.00 20.00           N  
ATOM   2974  CA  CYS A 186      13.487  34.332  -7.000  1.00 20.00           C  
ATOM   2975  C   CYS A 186      14.231  33.324  -7.933  1.00 20.00           C  
ATOM   2976  O   CYS A 186      13.828  33.171  -9.076  1.00 20.00           O  
ATOM   2977  CB  CYS A 186      14.267  35.650  -6.915  1.00 20.00           C  
ATOM   2978  SG  CYS A 186      13.303  36.961  -6.105  1.00 20.00           S  
ATOM   2979  HN  CYS A 186      13.684  34.089  -4.839  1.00 20.00           H  
ATOM   2980  HA  CYS A 186      12.496  34.506  -7.442  1.00 20.00           H  
ATOM   2981 1HB  CYS A 186      15.203  35.524  -6.362  1.00 20.00           H  
ATOM   2982 2HB  CYS A 186      14.530  36.000  -7.918  1.00 20.00           H  
ATOM   2983  HG  CYS A 186      13.204  36.367  -4.907  1.00 20.00           H  
ATOM   2984  N   LEU A 187      15.390  32.844  -7.443  1.00 20.00           N  
ATOM   2985  CA  LEU A 187      16.161  32.007  -8.373  1.00 20.00           C  
ATOM   2986  C   LEU A 187      15.325  30.700  -8.678  1.00 20.00           C  
ATOM   2987  O   LEU A 187      15.602  30.015  -9.650  1.00 20.00           O  
ATOM   2988  CB  LEU A 187      17.522  31.719  -7.719  1.00 20.00           C  
ATOM   2989  CG  LEU A 187      18.580  31.042  -8.602  1.00 20.00           C  
ATOM   2990  CD1 LEU A 187      18.750  31.719  -9.958  1.00 20.00           C  
ATOM   2991  CD2 LEU A 187      19.919  31.047  -7.864  1.00 20.00           C  
ATOM   2992  HN  LEU A 187      15.717  33.070  -6.508  1.00 20.00           H  
ATOM   2993  HA  LEU A 187      16.274  32.568  -9.307  1.00 20.00           H  
ATOM   2994 1HB  LEU A 187      17.930  32.665  -7.341  1.00 20.00           H  
ATOM   2995 2HB  LEU A 187      17.366  31.095  -6.830  1.00 20.00           H  
ATOM   2996  HG  LEU A 187      18.282  30.007  -8.775  1.00 20.00           H  
ATOM   2997 1HD1 LEU A 187      18.865  32.797  -9.837  1.00 20.00           H  
ATOM   2998 2HD1 LEU A 187      19.628  31.340 -10.490  1.00 20.00           H  
ATOM   2999 3HD1 LEU A 187      17.888  31.540 -10.604  1.00 20.00           H  
ATOM   3000 1HD2 LEU A 187      20.707  30.578  -8.458  1.00 20.00           H  
ATOM   3001 2HD2 LEU A 187      20.248  32.069  -7.648  1.00 20.00           H  
ATOM   3002 3HD2 LEU A 187      19.848  30.521  -6.907  1.00 20.00           H  
ATOM   3003  N   THR A 188      14.491  30.312  -7.690  1.00 20.00           N  
ATOM   3004  CA  THR A 188      13.679  29.097  -7.991  1.00 20.00           C  
ATOM   3005  C   THR A 188      12.690  29.438  -9.193  1.00 20.00           C  
ATOM   3006  O   THR A 188      12.485  28.603 -10.061  1.00 20.00           O  
ATOM   3007  CB  THR A 188      12.932  28.572  -6.752  1.00 20.00           C  
ATOM   3008  CG2 THR A 188      12.023  27.388  -7.062  1.00 20.00           C  
ATOM   3009  OG1 THR A 188      13.889  28.108  -5.802  1.00 20.00           O  
ATOM   3010  HN  THR A 188      14.366  30.849  -6.839  1.00 20.00           H  
ATOM   3011  HA  THR A 188      14.377  28.328  -8.346  1.00 20.00           H  
ATOM   3012  HB  THR A 188      12.338  29.362  -6.282  1.00 20.00           H  
ATOM   3013  HG1 THR A 188      14.322  28.891  -5.420  1.00 20.00           H  
ATOM   3014 1HG2 THR A 188      12.585  26.576  -7.533  1.00 20.00           H  
ATOM   3015 2HG2 THR A 188      11.193  27.667  -7.717  1.00 20.00           H  
ATOM   3016 3HG2 THR A 188      11.603  26.977  -6.139  1.00 20.00           H  
ATOM   3017  N   LEU A 189      12.014  30.600  -9.063  1.00 20.00           N  
ATOM   3018  CA  LEU A 189      11.001  30.867 -10.130  1.00 20.00           C  
ATOM   3019  C   LEU A 189      11.756  31.144 -11.463  1.00 20.00           C  
ATOM   3020  O   LEU A 189      11.308  30.701 -12.512  1.00 20.00           O  
ATOM   3021  CB  LEU A 189      10.098  32.055  -9.770  1.00 20.00           C  
ATOM   3022  CG  LEU A 189       9.097  31.757  -8.637  1.00 20.00           C  
ATOM   3023  CD1 LEU A 189       8.421  33.052  -8.189  1.00 20.00           C  
ATOM   3024  CD2 LEU A 189       8.034  30.740  -9.058  1.00 20.00           C  
ATOM   3025  HN  LEU A 189      12.185  31.248  -8.301  1.00 20.00           H  
ATOM   3026  HA  LEU A 189      10.410  29.959 -10.283  1.00 20.00           H  
ATOM   3027 1HB  LEU A 189      10.731  32.900  -9.474  1.00 20.00           H  
ATOM   3028 2HB  LEU A 189       9.556  32.391 -10.661  1.00 20.00           H  
ATOM   3029  HG  LEU A 189       9.631  31.347  -7.775  1.00 20.00           H  
ATOM   3030 1HD1 LEU A 189       9.161  33.784  -7.849  1.00 20.00           H  
ATOM   3031 2HD1 LEU A 189       7.847  33.508  -9.002  1.00 20.00           H  
ATOM   3032 3HD1 LEU A 189       7.736  32.870  -7.355  1.00 20.00           H  
ATOM   3033 1HD2 LEU A 189       7.531  31.047  -9.981  1.00 20.00           H  
ATOM   3034 2HD2 LEU A 189       8.467  29.750  -9.224  1.00 20.00           H  
ATOM   3035 3HD2 LEU A 189       7.267  30.631  -8.285  1.00 20.00           H  
ATOM   3036  N   LEU A 190      12.792  32.004 -11.363  1.00 20.00           N  
ATOM   3037  CA  LEU A 190      13.428  32.379 -12.651  1.00 20.00           C  
ATOM   3038  C   LEU A 190      14.239  31.160 -13.165  1.00 20.00           C  
ATOM   3039  O   LEU A 190      14.430  31.050 -14.368  1.00 20.00           O  
ATOM   3040  CB  LEU A 190      14.358  33.592 -12.485  1.00 20.00           C  
ATOM   3041  CG  LEU A 190      13.655  34.890 -12.044  1.00 20.00           C  
ATOM   3042  CD1 LEU A 190      14.693  35.978 -11.773  1.00 20.00           C  
ATOM   3043  CD2 LEU A 190      12.646  35.384 -13.081  1.00 20.00           C  
ATOM   3044  HN  LEU A 190      13.078  32.405 -10.477  1.00 20.00           H  
ATOM   3045  HA  LEU A 190      12.646  32.585 -13.389  1.00 20.00           H  
ATOM   3046 1HB  LEU A 190      15.137  33.346 -11.753  1.00 20.00           H  
ATOM   3047 2HB  LEU A 190      14.890  33.767 -13.427  1.00 20.00           H  
ATOM   3048  HG  LEU A 190      13.113  34.717 -11.110  1.00 20.00           H  
ATOM   3049 1HD1 LEU A 190      15.381  35.671 -10.979  1.00 20.00           H  
ATOM   3050 2HD1 LEU A 190      15.287  36.198 -12.666  1.00 20.00           H  
ATOM   3051 3HD1 LEU A 190      14.215  36.908 -11.452  1.00 20.00           H  
ATOM   3052 1HD2 LEU A 190      13.109  35.502 -14.067  1.00 20.00           H  
ATOM   3053 2HD2 LEU A 190      11.806  34.692 -13.183  1.00 20.00           H  
ATOM   3054 3HD2 LEU A 190      12.227  36.353 -12.792  1.00 20.00           H  
ATOM   3055  N   GLY A 191      14.899  30.459 -12.201  1.00 20.00           N  
ATOM   3056  CA  GLY A 191      16.099  29.752 -12.657  1.00 20.00           C  
ATOM   3057  C   GLY A 191      15.764  28.214 -12.739  1.00 20.00           C  
ATOM   3058  O   GLY A 191      16.666  27.432 -13.014  1.00 20.00           O  
ATOM   3059  HN  GLY A 191      14.696  30.582 -11.215  1.00 20.00           H  
ATOM   3060 1HA  GLY A 191      16.456  30.100 -13.632  1.00 20.00           H  
ATOM   3061 2HA  GLY A 191      16.889  29.897 -11.916  1.00 20.00           H  
ATOM   3062  N   PHE A 192      14.482  27.898 -12.482  1.00 20.00           N  
ATOM   3063  CA  PHE A 192      14.194  26.529 -12.485  1.00 20.00           C  
ATOM   3064  C   PHE A 192      12.705  26.332 -13.035  1.00 20.00           C  
ATOM   3065  O   PHE A 192      12.487  25.465 -13.868  1.00 20.00           O  
ATOM   3066  CB  PHE A 192      14.395  25.924 -11.078  1.00 20.00           C  
ATOM   3067  CG  PHE A 192      13.700  24.602 -10.858  1.00 20.00           C  
ATOM   3068  CD1 PHE A 192      14.257  23.409 -11.331  1.00 20.00           C  
ATOM   3069  CD2 PHE A 192      12.464  24.555 -10.198  1.00 20.00           C  
ATOM   3070  CE1 PHE A 192      13.589  22.201 -11.156  1.00 20.00           C  
ATOM   3071  CE2 PHE A 192      11.796  23.348 -10.028  1.00 20.00           C  
ATOM   3072  CZ  PHE A 192      12.353  22.173 -10.518  1.00 20.00           C  
ATOM   3073  HN  PHE A 192      13.784  28.600 -12.256  1.00 20.00           H  
ATOM   3074  HA  PHE A 192      14.839  25.994 -13.191  1.00 20.00           H  
ATOM   3075 1HB  PHE A 192      15.466  25.805 -10.877  1.00 20.00           H  
ATOM   3076 2HB  PHE A 192      14.058  26.623 -10.307  1.00 20.00           H  
ATOM   3077  HD1 PHE A 192      15.210  23.415 -11.850  1.00 20.00           H  
ATOM   3078  HD2 PHE A 192      12.006  25.464  -9.821  1.00 20.00           H  
ATOM   3079  HE1 PHE A 192      14.029  21.280 -11.523  1.00 20.00           H  
ATOM   3080  HE2 PHE A 192      10.837  23.325  -9.522  1.00 20.00           H  
ATOM   3081  HZ  PHE A 192      11.825  21.235 -10.397  1.00 20.00           H  
ATOM   3082  N   LEU A 193      11.756  27.085 -12.407  1.00 20.00           N  
ATOM   3083  CA  LEU A 193      10.383  26.882 -12.886  1.00 20.00           C  
ATOM   3084  C   LEU A 193      10.313  27.341 -14.426  1.00 20.00           C  
ATOM   3085  O   LEU A 193       9.783  26.601 -15.243  1.00 20.00           O  
ATOM   3086  CB  LEU A 193       9.372  27.641 -12.003  1.00 20.00           C  
ATOM   3087  CG  LEU A 193       7.988  26.987 -11.834  1.00 20.00           C  
ATOM   3088  CD1 LEU A 193       7.258  26.781 -13.160  1.00 20.00           C  
ATOM   3089  CD2 LEU A 193       8.058  25.673 -11.052  1.00 20.00           C  
ATOM   3090  HN  LEU A 193      11.973  27.677 -11.612  1.00 20.00           H  
ATOM   3091  HA  LEU A 193      10.196  25.804 -12.857  1.00 20.00           H  
ATOM   3092 1HB  LEU A 193       9.791  27.768 -10.999  1.00 20.00           H  
ATOM   3093 2HB  LEU A 193       9.227  28.656 -12.386  1.00 20.00           H  
ATOM   3094  HG  LEU A 193       7.384  27.678 -11.235  1.00 20.00           H  
ATOM   3095 1HD1 LEU A 193       7.246  27.700 -13.753  1.00 20.00           H  
ATOM   3096 2HD1 LEU A 193       7.715  25.989 -13.759  1.00 20.00           H  
ATOM   3097 3HD1 LEU A 193       6.217  26.491 -12.984  1.00 20.00           H  
ATOM   3098 1HD2 LEU A 193       8.611  24.899 -11.590  1.00 20.00           H  
ATOM   3099 2HD2 LEU A 193       8.542  25.819 -10.082  1.00 20.00           H  
ATOM   3100 3HD2 LEU A 193       7.054  25.280 -10.865  1.00 20.00           H  
ATOM   3101  N   ILE A 194      10.691  28.604 -14.657  1.00 20.00           N  
ATOM   3102  CA  ILE A 194      10.489  29.088 -16.087  1.00 20.00           C  
ATOM   3103  C   ILE A 194      11.315  28.158 -17.044  1.00 20.00           C  
ATOM   3104  O   ILE A 194      10.799  27.793 -18.094  1.00 20.00           O  
ATOM   3105  CB  ILE A 194      10.728  30.613 -16.239  1.00 20.00           C  
ATOM   3106  CG1 ILE A 194       9.623  31.396 -15.501  1.00 20.00           C  
ATOM   3107  CG2 ILE A 194      10.802  31.030 -17.713  1.00 20.00           C  
ATOM   3108  CD1 ILE A 194       9.887  32.892 -15.403  1.00 20.00           C  
ATOM   3109  HN  ILE A 194      11.019  29.217 -13.917  1.00 20.00           H  
ATOM   3110  HA  ILE A 194       9.437  28.887 -16.328  1.00 20.00           H  
ATOM   3111  HB  ILE A 194      11.683  30.873 -15.773  1.00 20.00           H  
ATOM   3112 1HG1 ILE A 194       8.655  31.238 -15.990  1.00 20.00           H  
ATOM   3113 2HG1 ILE A 194       9.510  31.014 -14.483  1.00 20.00           H  
ATOM   3114 1HG2 ILE A 194      11.620  30.525 -18.235  1.00 20.00           H  
ATOM   3115 2HG2 ILE A 194       9.871  30.799 -18.241  1.00 20.00           H  
ATOM   3116 3HG2 ILE A 194      10.991  32.102 -17.820  1.00 20.00           H  
ATOM   3117 1HD1 ILE A 194      10.892  33.094 -15.022  1.00 20.00           H  
ATOM   3118 2HD1 ILE A 194       9.783  33.383 -16.374  1.00 20.00           H  
ATOM   3119 3HD1 ILE A 194       9.171  33.358 -14.720  1.00 20.00           H  
ATOM   3120  N   PRO A 195      12.421  28.000 -16.731  1.00 20.00           N  
ATOM   3121  CA  PRO A 195      13.287  27.201 -17.733  1.00 20.00           C  
ATOM   3122  C   PRO A 195      12.775  25.629 -17.795  1.00 20.00           C  
ATOM   3123  O   PRO A 195      13.078  24.948 -18.766  1.00 20.00           O  
ATOM   3124  CB  PRO A 195      14.728  27.364 -17.289  1.00 20.00           C  
ATOM   3125  CG  PRO A 195      14.611  27.839 -15.868  1.00 20.00           C  
ATOM   3126  CD  PRO A 195      13.343  28.668 -15.825  1.00 20.00           C  
ATOM   3127  HA  PRO A 195      13.165  27.616 -18.741  1.00 20.00           H  
ATOM   3128 1HB  PRO A 195      15.317  26.446 -17.369  1.00 20.00           H  
ATOM   3129 2HB  PRO A 195      15.219  28.136 -17.892  1.00 20.00           H  
ATOM   3130 1HG  PRO A 195      14.513  26.961 -15.228  1.00 20.00           H  
ATOM   3131 2HG  PRO A 195      15.494  28.401 -15.551  1.00 20.00           H  
ATOM   3132 1HD  PRO A 195      12.982  28.778 -14.806  1.00 20.00           H  
ATOM   3133 2HD  PRO A 195      13.535  29.663 -16.238  1.00 20.00           H  
ATOM   3134  N   LEU A 196      12.130  25.218 -16.740  1.00 20.00           N  
ATOM   3135  CA  LEU A 196      11.477  23.903 -16.876  1.00 20.00           C  
ATOM   3136  C   LEU A 196      10.268  24.048 -17.905  1.00 20.00           C  
ATOM   3137  O   LEU A 196       9.974  23.099 -18.617  1.00 20.00           O  
ATOM   3138  CB  LEU A 196      11.010  23.351 -15.519  1.00 20.00           C  
ATOM   3139  CG  LEU A 196      10.255  22.010 -15.561  1.00 20.00           C  
ATOM   3140  CD1 LEU A 196      11.084  20.886 -16.186  1.00 20.00           C  
ATOM   3141  CD2 LEU A 196       9.835  21.613 -14.146  1.00 20.00           C  
ATOM   3142  HN  LEU A 196      12.008  25.796 -15.914  1.00 20.00           H  
ATOM   3143  HA  LEU A 196      12.205  23.211 -17.315  1.00 20.00           H  
ATOM   3144 1HB  LEU A 196      11.885  23.243 -14.870  1.00 20.00           H  
ATOM   3145 2HB  LEU A 196      10.366  24.091 -15.034  1.00 20.00           H  
ATOM   3146  HG  LEU A 196       9.340  22.130 -16.149  1.00 20.00           H  
ATOM   3147 1HD1 LEU A 196      11.301  21.078 -17.240  1.00 20.00           H  
ATOM   3148 2HD1 LEU A 196      12.037  20.760 -15.665  1.00 20.00           H  
ATOM   3149 3HD1 LEU A 196      10.552  19.931 -16.135  1.00 20.00           H  
ATOM   3150 1HD2 LEU A 196      10.704  21.467 -13.496  1.00 20.00           H  
ATOM   3151 2HD2 LEU A 196       9.204  22.384 -13.693  1.00 20.00           H  
ATOM   3152 3HD2 LEU A 196       9.264  20.680 -14.152  1.00 20.00           H  
ATOM   3153  N   SER A 197       9.526  25.187 -17.764  1.00 20.00           N  
ATOM   3154  CA  SER A 197       8.306  25.263 -18.622  1.00 20.00           C  
ATOM   3155  C   SER A 197       8.744  25.121 -20.118  1.00 20.00           C  
ATOM   3156  O   SER A 197       8.073  24.421 -20.863  1.00 20.00           O  
ATOM   3157  CB  SER A 197       7.519  26.553 -18.392  1.00 20.00           C  
ATOM   3158  OG  SER A 197       7.077  26.630 -17.040  1.00 20.00           O  
ATOM   3159  HN  SER A 197       9.752  25.894 -17.072  1.00 20.00           H  
ATOM   3160  HA  SER A 197       7.686  24.397 -18.357  1.00 20.00           H  
ATOM   3161 1HB  SER A 197       8.113  27.446 -18.612  1.00 20.00           H  
ATOM   3162 2HB  SER A 197       6.638  26.582 -19.040  1.00 20.00           H  
ATOM   3163  HG  SER A 197       7.859  26.799 -16.486  1.00 20.00           H  
ATOM   3164  N   VAL A 198       9.696  25.966 -20.510  1.00 20.00           N  
ATOM   3165  CA  VAL A 198       9.960  25.984 -21.976  1.00 20.00           C  
ATOM   3166  C   VAL A 198      10.641  24.622 -22.371  1.00 20.00           C  
ATOM   3167  O   VAL A 198      10.599  24.255 -23.536  1.00 20.00           O  
ATOM   3168  CB  VAL A 198      10.758  27.214 -22.452  1.00 20.00           C  
ATOM   3169  CG1 VAL A 198      10.012  28.512 -22.139  1.00 20.00           C  
ATOM   3170  CG2 VAL A 198      12.169  27.275 -21.870  1.00 20.00           C  
ATOM   3171  HN  VAL A 198      10.197  26.561 -19.856  1.00 20.00           H  
ATOM   3172  HA  VAL A 198       8.989  25.991 -22.483  1.00 20.00           H  
ATOM   3173  HB  VAL A 198      10.862  27.146 -23.540  1.00 20.00           H  
ATOM   3174 1HG1 VAL A 198       9.009  28.503 -22.576  1.00 20.00           H  
ATOM   3175 2HG1 VAL A 198       9.909  28.675 -21.061  1.00 20.00           H  
ATOM   3176 3HG1 VAL A 198      10.544  29.376 -22.551  1.00 20.00           H  
ATOM   3177 1HG2 VAL A 198      12.153  27.305 -20.778  1.00 20.00           H  
ATOM   3178 2HG2 VAL A 198      12.759  26.409 -22.174  1.00 20.00           H  
ATOM   3179 3HG2 VAL A 198      12.699  28.169 -22.215  1.00 20.00           H  
ATOM   3180  N   MET A 199      11.303  24.016 -21.389  1.00 20.00           N  
ATOM   3181  CA  MET A 199      11.860  22.674 -21.735  1.00 20.00           C  
ATOM   3182  C   MET A 199      10.618  21.662 -22.022  1.00 20.00           C  
ATOM   3183  O   MET A 199      10.774  20.757 -22.829  1.00 20.00           O  
ATOM   3184  CB  MET A 199      12.755  22.225 -20.579  1.00 20.00           C  
ATOM   3185  CG  MET A 199      13.353  20.840 -20.762  1.00 20.00           C  
ATOM   3186  SD  MET A 199      14.415  20.363 -19.355  1.00 20.00           S  
ATOM   3187  CE  MET A 199      15.708  21.622 -19.514  1.00 20.00           C  
ATOM   3188  HN  MET A 199      11.390  24.417 -20.460  1.00 20.00           H  
ATOM   3189  HA  MET A 199      12.439  22.761 -22.659  1.00 20.00           H  
ATOM   3190 1HB  MET A 199      13.552  22.968 -20.478  1.00 20.00           H  
ATOM   3191 2HB  MET A 199      12.188  22.246 -19.643  1.00 20.00           H  
ATOM   3192 1HG  MET A 199      12.553  20.098 -20.816  1.00 20.00           H  
ATOM   3193 2HG  MET A 199      13.921  20.777 -21.692  1.00 20.00           H  
ATOM   3194 1HE  MET A 199      16.563  21.357 -18.892  1.00 20.00           H  
ATOM   3195 2HE  MET A 199      16.045  21.686 -20.549  1.00 20.00           H  
ATOM   3196 3HE  MET A 199      15.339  22.598 -19.190  1.00 20.00           H  
ATOM   3197  N   CYS A 200       9.575  21.805 -21.211  1.00 20.00           N  
ATOM   3198  CA  CYS A 200       8.461  20.899 -21.473  1.00 20.00           C  
ATOM   3199  C   CYS A 200       7.939  21.163 -22.946  1.00 20.00           C  
ATOM   3200  O   CYS A 200       7.590  20.211 -23.624  1.00 20.00           O  
ATOM   3201  CB  CYS A 200       7.314  21.046 -20.467  1.00 20.00           C  
ATOM   3202  SG  CYS A 200       7.780  20.472 -18.808  1.00 20.00           S  
ATOM   3203  HN  CYS A 200       9.550  22.498 -20.469  1.00 20.00           H  
ATOM   3204  HA  CYS A 200       8.850  19.872 -21.454  1.00 20.00           H  
ATOM   3205 1HB  CYS A 200       6.975  22.083 -20.392  1.00 20.00           H  
ATOM   3206 2HB  CYS A 200       6.455  20.454 -20.792  1.00 20.00           H  
ATOM   3207  HG  CYS A 200       8.656  21.452 -18.544  1.00 20.00           H  
ATOM   3208  N   PHE A 201       7.749  22.430 -23.250  1.00 20.00           N  
ATOM   3209  CA  PHE A 201       7.299  22.688 -24.657  1.00 20.00           C  
ATOM   3210  C   PHE A 201       8.332  21.936 -25.676  1.00 20.00           C  
ATOM   3211  O   PHE A 201       7.869  21.323 -26.625  1.00 20.00           O  
ATOM   3212  CB  PHE A 201       7.198  24.197 -24.934  1.00 20.00           C  
ATOM   3213  CG  PHE A 201       6.308  25.019 -24.022  1.00 20.00           C  
ATOM   3214  CD1 PHE A 201       5.258  24.471 -23.265  1.00 20.00           C  
ATOM   3215  CD2 PHE A 201       6.521  26.403 -23.943  1.00 20.00           C  
ATOM   3216  CE1 PHE A 201       4.483  25.274 -22.432  1.00 20.00           C  
ATOM   3217  CE2 PHE A 201       5.746  27.204 -23.110  1.00 20.00           C  
ATOM   3218  CZ  PHE A 201       4.728  26.639 -22.351  1.00 20.00           C  
ATOM   3219  HN  PHE A 201       7.904  23.178 -22.580  1.00 20.00           H  
ATOM   3220  HA  PHE A 201       6.323  22.202 -24.780  1.00 20.00           H  
ATOM   3221 1HB  PHE A 201       8.206  24.626 -24.908  1.00 20.00           H  
ATOM   3222 2HB  PHE A 201       6.834  24.344 -25.951  1.00 20.00           H  
ATOM   3223  HD1 PHE A 201       5.029  23.412 -23.309  1.00 20.00           H  
ATOM   3224  HD2 PHE A 201       7.314  26.867 -24.522  1.00 20.00           H  
ATOM   3225  HE1 PHE A 201       3.685  24.832 -21.845  1.00 20.00           H  
ATOM   3226  HE2 PHE A 201       5.939  28.270 -23.050  1.00 20.00           H  
ATOM   3227  HZ  PHE A 201       4.127  27.262 -21.697  1.00 20.00           H  
ATOM   3228  N   PHE A 202       9.612  22.255 -25.514  1.00 20.00           N  
ATOM   3229  CA  PHE A 202      10.553  21.708 -26.577  1.00 20.00           C  
ATOM   3230  C   PHE A 202      10.414  20.103 -26.607  1.00 20.00           C  
ATOM   3231  O   PHE A 202      10.545  19.527 -27.676  1.00 20.00           O  
ATOM   3232  CB  PHE A 202      11.996  22.128 -26.225  1.00 20.00           C  
ATOM   3233  CG  PHE A 202      12.274  23.622 -26.222  1.00 20.00           C  
ATOM   3234  CD1 PHE A 202      13.192  24.152 -25.307  1.00 20.00           C  
ATOM   3235  CD2 PHE A 202      11.659  24.507 -27.116  1.00 20.00           C  
ATOM   3236  CE1 PHE A 202      13.465  25.515 -25.264  1.00 20.00           C  
ATOM   3237  CE2 PHE A 202      11.923  25.874 -27.070  1.00 20.00           C  
ATOM   3238  CZ  PHE A 202      12.828  26.379 -26.144  1.00 20.00           C  
ATOM   3239  HN  PHE A 202       9.928  22.866 -24.766  1.00 20.00           H  
ATOM   3240  HA  PHE A 202      10.225  22.081 -27.554  1.00 20.00           H  
ATOM   3241 1HB  PHE A 202      12.235  21.731 -25.232  1.00 20.00           H  
ATOM   3242 2HB  PHE A 202      12.707  21.641 -26.885  1.00 20.00           H  
ATOM   3243  HD1 PHE A 202      13.697  23.503 -24.603  1.00 20.00           H  
ATOM   3244  HD2 PHE A 202      10.943  24.152 -27.848  1.00 20.00           H  
ATOM   3245  HE1 PHE A 202      14.178  25.903 -24.543  1.00 20.00           H  
ATOM   3246  HE2 PHE A 202      11.420  26.546 -27.758  1.00 20.00           H  
ATOM   3247  HZ  PHE A 202      13.039  27.443 -26.112  1.00 20.00           H  
ATOM   3248  N   TYR A 203      10.363  19.527 -25.428  1.00 20.00           N  
ATOM   3249  CA  TYR A 203      10.344  18.013 -25.454  1.00 20.00           C  
ATOM   3250  C   TYR A 203       8.932  17.535 -26.055  1.00 20.00           C  
ATOM   3251  O   TYR A 203       8.879  16.494 -26.694  1.00 20.00           O  
ATOM   3252  CB  TYR A 203      10.595  17.411 -24.069  1.00 20.00           C  
ATOM   3253  CG  TYR A 203      12.012  17.562 -23.562  1.00 20.00           C  
ATOM   3254  CD1 TYR A 203      13.093  17.852 -24.409  1.00 20.00           C  
ATOM   3255  CD2 TYR A 203      12.277  17.329 -22.209  1.00 20.00           C  
ATOM   3256  CE1 TYR A 203      14.385  17.948 -23.932  1.00 20.00           C  
ATOM   3257  CE2 TYR A 203      13.573  17.441 -21.712  1.00 20.00           C  
ATOM   3258  CZ  TYR A 203      14.613  17.770 -22.578  1.00 20.00           C  
ATOM   3259  OH  TYR A 203      15.894  17.918 -22.083  1.00 20.00           O  
ATOM   3260  HN  TYR A 203      10.347  20.055 -24.561  1.00 20.00           H  
ATOM   3261  HA  TYR A 203      11.077  17.659 -26.184  1.00 20.00           H  
ATOM   3262 1HB  TYR A 203       9.905  17.868 -23.349  1.00 20.00           H  
ATOM   3263 2HB  TYR A 203      10.357  16.342 -24.092  1.00 20.00           H  
ATOM   3264  HD1 TYR A 203      12.954  18.020 -25.465  1.00 20.00           H  
ATOM   3265  HD2 TYR A 203      11.472  17.080 -21.526  1.00 20.00           H  
ATOM   3266  HE1 TYR A 203      15.199  18.175 -24.614  1.00 20.00           H  
ATOM   3267  HE2 TYR A 203      13.755  17.291 -20.653  1.00 20.00           H  
ATOM   3268  HH  TYR A 203      16.377  18.517 -22.679  1.00 20.00           H  
ATOM   3269  N   TYR A 204       7.887  18.243 -25.664  1.00 20.00           N  
ATOM   3270  CA  TYR A 204       6.559  17.827 -26.278  1.00 20.00           C  
ATOM   3271  C   TYR A 204       6.649  18.030 -27.872  1.00 20.00           C  
ATOM   3272  O   TYR A 204       6.032  17.265 -28.597  1.00 20.00           O  
ATOM   3273  CB  TYR A 204       5.360  18.617 -25.733  1.00 20.00           C  
ATOM   3274  CG  TYR A 204       5.040  18.469 -24.260  1.00 20.00           C  
ATOM   3275  CD1 TYR A 204       4.400  19.526 -23.597  1.00 20.00           C  
ATOM   3276  CD2 TYR A 204       5.307  17.296 -23.536  1.00 20.00           C  
ATOM   3277  CE1 TYR A 204       4.060  19.432 -22.250  1.00 20.00           C  
ATOM   3278  CE2 TYR A 204       4.973  17.193 -22.188  1.00 20.00           C  
ATOM   3279  CZ  TYR A 204       4.353  18.262 -21.553  1.00 20.00           C  
ATOM   3280  OH  TYR A 204       4.032  18.136 -20.212  1.00 20.00           O  
ATOM   3281  HN  TYR A 204       7.972  19.046 -25.049  1.00 20.00           H  
ATOM   3282  HA  TYR A 204       6.434  16.751 -26.111  1.00 20.00           H  
ATOM   3283 1HB  TYR A 204       5.526  19.679 -25.950  1.00 20.00           H  
ATOM   3284 2HB  TYR A 204       4.463  18.335 -26.295  1.00 20.00           H  
ATOM   3285  HD1 TYR A 204       4.163  20.442 -24.129  1.00 20.00           H  
ATOM   3286  HD2 TYR A 204       5.778  16.443 -24.011  1.00 20.00           H  
ATOM   3287  HE1 TYR A 204       3.572  20.267 -21.758  1.00 20.00           H  
ATOM   3288  HE2 TYR A 204       5.196  16.281 -21.644  1.00 20.00           H  
ATOM   3289  HH  TYR A 204       3.651  18.979 -19.910  1.00 20.00           H  
ATOM   3290  N   LYS A 205       7.259  19.127 -28.260  1.00 20.00           N  
ATOM   3291  CA  LYS A 205       7.268  19.356 -29.728  1.00 20.00           C  
ATOM   3292  C   LYS A 205       8.232  18.293 -30.392  1.00 20.00           C  
ATOM   3293  O   LYS A 205       7.996  17.911 -31.530  1.00 20.00           O  
ATOM   3294  CB  LYS A 205       7.564  20.810 -30.089  1.00 20.00           C  
ATOM   3295  CG  LYS A 205       6.323  21.678 -29.841  1.00 20.00           C  
ATOM   3296  CD  LYS A 205       6.509  23.163 -30.139  1.00 20.00           C  
ATOM   3297  CE  LYS A 205       7.349  23.860 -29.075  1.00 20.00           C  
ATOM   3298  NZ  LYS A 205       7.443  25.316 -29.392  1.00 20.00           N1+
ATOM   3299  HN  LYS A 205       7.692  19.770 -27.605  1.00 20.00           H  
ATOM   3300  HA  LYS A 205       6.268  19.122 -30.113  1.00 20.00           H  
ATOM   3301 1HB  LYS A 205       8.416  21.175 -29.508  1.00 20.00           H  
ATOM   3302 2HB  LYS A 205       7.840  20.869 -31.145  1.00 20.00           H  
ATOM   3303 1HG  LYS A 205       5.510  21.310 -30.475  1.00 20.00           H  
ATOM   3304 2HG  LYS A 205       5.975  21.560 -28.808  1.00 20.00           H  
ATOM   3305 1HD  LYS A 205       6.949  23.296 -31.133  1.00 20.00           H  
ATOM   3306 2HD  LYS A 205       5.521  23.635 -30.178  1.00 20.00           H  
ATOM   3307 1HE  LYS A 205       6.894  23.774 -28.088  1.00 20.00           H  
ATOM   3308 2HE  LYS A 205       8.372  23.476 -29.029  1.00 20.00           H  
ATOM   3309 1HZ  LYS A 205       8.079  25.800 -28.744  1.00 20.00           H  
ATOM   3310 2HZ  LYS A 205       7.799  25.481 -30.345  1.00 20.00           H  
ATOM   3311 3HZ  LYS A 205       6.528  25.781 -29.320  1.00 20.00           H  
ATOM   3312  N   MET A 206       9.350  18.050 -29.716  1.00 20.00           N  
ATOM   3313  CA  MET A 206      10.228  16.960 -30.295  1.00 20.00           C  
ATOM   3314  C   MET A 206       9.343  15.624 -30.452  1.00 20.00           C  
ATOM   3315  O   MET A 206       9.372  15.021 -31.515  1.00 20.00           O  
ATOM   3316  CB  MET A 206      11.455  16.613 -29.445  1.00 20.00           C  
ATOM   3317  CG  MET A 206      12.594  17.622 -29.611  1.00 20.00           C  
ATOM   3318  SD  MET A 206      13.831  17.528 -28.266  1.00 20.00           S  
ATOM   3319  CE  MET A 206      14.264  15.767 -28.328  1.00 20.00           C  
ATOM   3320  HN  MET A 206       9.587  18.537 -28.858  1.00 20.00           H  
ATOM   3321  HA  MET A 206      10.532  17.273 -31.302  1.00 20.00           H  
ATOM   3322 1HB  MET A 206      11.144  16.547 -28.397  1.00 20.00           H  
ATOM   3323 2HB  MET A 206      11.808  15.617 -29.734  1.00 20.00           H  
ATOM   3324 1HG  MET A 206      13.100  17.479 -30.571  1.00 20.00           H  
ATOM   3325 2HG  MET A 206      12.197  18.638 -29.601  1.00 20.00           H  
ATOM   3326 1HE  MET A 206      13.394  15.126 -28.186  1.00 20.00           H  
ATOM   3327 2HE  MET A 206      14.750  15.536 -29.278  1.00 20.00           H  
ATOM   3328 3HE  MET A 206      14.956  15.536 -27.514  1.00 20.00           H  
ATOM   3329  N   VAL A 207       8.777  15.182 -29.321  1.00 20.00           N  
ATOM   3330  CA  VAL A 207       8.128  13.827 -29.420  1.00 20.00           C  
ATOM   3331  C   VAL A 207       6.972  13.905 -30.489  1.00 20.00           C  
ATOM   3332  O   VAL A 207       6.729  12.920 -31.173  1.00 20.00           O  
ATOM   3333  CB  VAL A 207       7.617  13.361 -28.038  1.00 20.00           C  
ATOM   3334  CG1 VAL A 207       6.716  12.125 -28.119  1.00 20.00           C  
ATOM   3335  CG2 VAL A 207       8.794  13.058 -27.110  1.00 20.00           C  
ATOM   3336  HN  VAL A 207       8.818  15.705 -28.452  1.00 20.00           H  
ATOM   3337  HA  VAL A 207       8.878  13.127 -29.811  1.00 20.00           H  
ATOM   3338  HB  VAL A 207       7.031  14.167 -27.582  1.00 20.00           H  
ATOM   3339 1HG1 VAL A 207       5.783  12.342 -28.646  1.00 20.00           H  
ATOM   3340 2HG1 VAL A 207       7.215  11.299 -28.637  1.00 20.00           H  
ATOM   3341 3HG1 VAL A 207       6.440  11.774 -27.120  1.00 20.00           H  
ATOM   3342 1HG2 VAL A 207       9.397  12.226 -27.488  1.00 20.00           H  
ATOM   3343 2HG2 VAL A 207       9.453  13.922 -27.004  1.00 20.00           H  
ATOM   3344 3HG2 VAL A 207       8.445  12.786 -26.109  1.00 20.00           H  
ATOM   3345  N   VAL A 208       6.258  15.015 -30.459  1.00 20.00           N  
ATOM   3346  CA  VAL A 208       5.166  15.088 -31.461  1.00 20.00           C  
ATOM   3347  C   VAL A 208       5.809  14.945 -32.915  1.00 20.00           C  
ATOM   3348  O   VAL A 208       5.293  14.182 -33.736  1.00 20.00           O  
ATOM   3349  CB  VAL A 208       4.314  16.369 -31.301  1.00 20.00           C  
ATOM   3350  CG1 VAL A 208       3.479  16.702 -32.541  1.00 20.00           C  
ATOM   3351  CG2 VAL A 208       3.378  16.236 -30.098  1.00 20.00           C  
ATOM   3352  HN  VAL A 208       6.414  15.744 -29.769  1.00 20.00           H  
ATOM   3353  HA  VAL A 208       4.529  14.205 -31.316  1.00 20.00           H  
ATOM   3354  HB  VAL A 208       4.980  17.220 -31.124  1.00 20.00           H  
ATOM   3355 1HG1 VAL A 208       4.108  16.957 -33.398  1.00 20.00           H  
ATOM   3356 2HG1 VAL A 208       2.837  15.863 -32.828  1.00 20.00           H  
ATOM   3357 3HG1 VAL A 208       2.833  17.566 -32.357  1.00 20.00           H  
ATOM   3358 1HG2 VAL A 208       2.616  15.468 -30.269  1.00 20.00           H  
ATOM   3359 2HG2 VAL A 208       3.917  15.962 -29.187  1.00 20.00           H  
ATOM   3360 3HG2 VAL A 208       2.859  17.180 -29.900  1.00 20.00           H  
ATOM   3361  N   PHE A 209       6.783  15.806 -33.185  1.00 20.00           N  
ATOM   3362  CA  PHE A 209       7.209  15.860 -34.634  1.00 20.00           C  
ATOM   3363  C   PHE A 209       7.798  14.428 -35.042  1.00 20.00           C  
ATOM   3364  O   PHE A 209       7.555  13.985 -36.158  1.00 20.00           O  
ATOM   3365  CB  PHE A 209       8.255  16.968 -34.861  1.00 20.00           C  
ATOM   3366  CG  PHE A 209       8.841  16.985 -36.256  1.00 20.00           C  
ATOM   3367  CD1 PHE A 209       8.252  17.765 -37.258  1.00 20.00           C  
ATOM   3368  CD2 PHE A 209       9.978  16.229 -36.577  1.00 20.00           C  
ATOM   3369  CE1 PHE A 209       8.762  17.763 -38.553  1.00 20.00           C  
ATOM   3370  CE2 PHE A 209      10.470  16.205 -37.880  1.00 20.00           C  
ATOM   3371  CZ  PHE A 209       9.866  16.977 -38.868  1.00 20.00           C  
ATOM   3372  HN  PHE A 209       7.198  16.400 -32.473  1.00 20.00           H  
ATOM   3373  HA  PHE A 209       6.317  16.040 -35.248  1.00 20.00           H  
ATOM   3374 1HB  PHE A 209       7.802  17.938 -34.635  1.00 20.00           H  
ATOM   3375 2HB  PHE A 209       9.074  16.871 -34.138  1.00 20.00           H  
ATOM   3376  HD1 PHE A 209       7.385  18.379 -37.034  1.00 20.00           H  
ATOM   3377  HD2 PHE A 209      10.473  15.628 -35.822  1.00 20.00           H  
ATOM   3378  HE1 PHE A 209       8.294  18.370 -39.321  1.00 20.00           H  
ATOM   3379  HE2 PHE A 209      11.330  15.590 -38.124  1.00 20.00           H  
ATOM   3380  HZ  PHE A 209      10.254  16.964 -39.881  1.00 20.00           H  
ATOM   3381  N   LEU A 210       8.662  13.895 -34.160  1.00 20.00           N  
ATOM   3382  CA  LEU A 210       9.253  12.578 -34.569  1.00 20.00           C  
ATOM   3383  C   LEU A 210       8.073  11.580 -34.888  1.00 20.00           C  
ATOM   3384  O   LEU A 210       8.187  10.820 -35.842  1.00 20.00           O  
ATOM   3385  CB  LEU A 210      10.073  11.983 -33.425  1.00 20.00           C  
ATOM   3386  CG  LEU A 210      11.329  12.794 -33.110  1.00 20.00           C  
ATOM   3387  CD1 LEU A 210      11.787  12.459 -31.703  1.00 20.00           C  
ATOM   3388  CD2 LEU A 210      12.439  12.512 -34.118  1.00 20.00           C  
ATOM   3389  HN  LEU A 210       8.891  14.350 -33.282  1.00 20.00           H  
ATOM   3390  HA  LEU A 210       9.828  12.730 -35.490  1.00 20.00           H  
ATOM   3391 1HB  LEU A 210       9.438  11.924 -32.533  1.00 20.00           H  
ATOM   3392 2HB  LEU A 210      10.342  10.947 -33.663  1.00 20.00           H  
ATOM   3393  HG  LEU A 210      11.109  13.865 -33.140  1.00 20.00           H  
ATOM   3394 1HD1 LEU A 210      11.012  12.686 -30.965  1.00 20.00           H  
ATOM   3395 2HD1 LEU A 210      12.049  11.400 -31.603  1.00 20.00           H  
ATOM   3396 3HD1 LEU A 210      12.659  13.054 -31.465  1.00 20.00           H  
ATOM   3397 1HD2 LEU A 210      12.692  11.447 -34.150  1.00 20.00           H  
ATOM   3398 2HD2 LEU A 210      12.154  12.821 -35.128  1.00 20.00           H  
ATOM   3399 3HD2 LEU A 210      13.346  13.057 -33.850  1.00 20.00           H  
ATOM   3400  N   LYS A 211       7.135  11.503 -33.956  1.00 20.00           N  
ATOM   3401  CA  LYS A 211       6.270  10.292 -34.030  1.00 20.00           C  
ATOM   3402  C   LYS A 211       5.263  10.472 -35.233  1.00 20.00           C  
ATOM   3403  O   LYS A 211       4.730   9.481 -35.717  1.00 20.00           O  
ATOM   3404  CB  LYS A 211       5.498  10.084 -32.717  1.00 20.00           C  
ATOM   3405  CG  LYS A 211       5.205   8.616 -32.375  1.00 20.00           C  
ATOM   3406  CD  LYS A 211       6.315   7.907 -31.581  1.00 20.00           C  
ATOM   3407  CE  LYS A 211       7.346   7.169 -32.440  1.00 20.00           C  
ATOM   3408  NZ  LYS A 211       6.851   5.791 -32.738  1.00 20.00           N1+
ATOM   3409  HN  LYS A 211       7.060  12.180 -33.201  1.00 20.00           H  
ATOM   3410  HA  LYS A 211       6.908   9.437 -34.261  1.00 20.00           H  
ATOM   3411 1HB  LYS A 211       6.040  10.532 -31.880  1.00 20.00           H  
ATOM   3412 2HB  LYS A 211       4.545  10.623 -32.768  1.00 20.00           H  
ATOM   3413 1HG  LYS A 211       4.301   8.598 -31.758  1.00 20.00           H  
ATOM   3414 2HG  LYS A 211       4.959   8.049 -33.279  1.00 20.00           H  
ATOM   3415 1HD  LYS A 211       6.843   8.641 -30.964  1.00 20.00           H  
ATOM   3416 2HD  LYS A 211       5.858   7.206 -30.874  1.00 20.00           H  
ATOM   3417 1HE  LYS A 211       7.555   7.649 -33.397  1.00 20.00           H  
ATOM   3418 2HE  LYS A 211       8.289   7.043 -31.898  1.00 20.00           H  
ATOM   3419 1HZ  LYS A 211       7.521   5.270 -33.319  1.00 20.00           H  
ATOM   3420 2HZ  LYS A 211       6.704   5.242 -31.880  1.00 20.00           H  
ATOM   3421 3HZ  LYS A 211       5.958   5.809 -33.248  1.00 20.00           H  
ATOM   3422  N   ARG A 212       4.956  11.727 -35.520  1.00 20.00           N  
ATOM   3423  CA  ARG A 212       3.975  11.906 -36.640  1.00 20.00           C  
ATOM   3424  C   ARG A 212       4.763  11.735 -38.039  1.00 20.00           C  
ATOM   3425  O   ARG A 212       4.794  10.638 -38.583  1.00 20.00           O  
ATOM   3426  CB  ARG A 212       3.087  13.156 -36.580  1.00 20.00           C  
ATOM   3427  CG  ARG A 212       2.264  13.344 -35.298  1.00 20.00           C  
ATOM   3428  CD  ARG A 212       1.449  12.124 -34.875  1.00 20.00           C  
ATOM   3429  NE  ARG A 212       0.405  11.803 -35.857  1.00 20.00           N  
ATOM   3430  CZ  ARG A 212      -0.203  10.550 -35.973  1.00 20.00           C  
ATOM   3431  NH1 ARG A 212       0.118   9.500 -35.122  1.00 20.00           N1+
ATOM   3432  NH2 ARG A 212      -1.155  10.351 -36.959  1.00 20.00           N  
ATOM   3433  HN  ARG A 212       5.392  12.518 -35.055  1.00 20.00           H  
ATOM   3434  HA  ARG A 212       3.253  11.081 -36.615  1.00 20.00           H  
ATOM   3435 1HB  ARG A 212       3.695  14.057 -36.707  1.00 20.00           H  
ATOM   3436 2HB  ARG A 212       2.411  13.142 -37.441  1.00 20.00           H  
ATOM   3437 1HG  ARG A 212       2.928  13.621 -34.471  1.00 20.00           H  
ATOM   3438 2HG  ARG A 212       1.598  14.201 -35.441  1.00 20.00           H  
ATOM   3439 1HD  ARG A 212       2.101  11.258 -34.730  1.00 20.00           H  
ATOM   3440 2HD  ARG A 212       0.949  12.332 -33.925  1.00 20.00           H  
ATOM   3441  HE  ARG A 212       0.117  12.549 -36.526  1.00 20.00           H  
ATOM   3442 1HH1 ARG A 212       0.798   9.600 -34.374  1.00 20.00           H  
ATOM   3443 2HH1 ARG A 212      -0.329   8.592 -35.221  1.00 20.00           H  
ATOM   3444 1HH2 ARG A 212      -1.618   9.453 -37.072  1.00 20.00           H  
ATOM   3445 2HH2 ARG A 212      -1.416  11.097 -37.599  1.00 20.00           H  
ATOM   3446  N   ARG A 213       5.378  12.871 -38.499  1.00 20.00           N  
ATOM   3447  CA  ARG A 213       5.813  12.821 -39.900  1.00 20.00           C  
ATOM   3448  C   ARG A 213       7.301  13.270 -39.966  1.00 20.00           C  
ATOM   3449  O   ARG A 213       7.594  14.441 -39.761  1.00 20.00           O  
ATOM   3450  CB  ARG A 213       4.965  13.728 -40.803  1.00 20.00           C  
ATOM   3451  CG  ARG A 213       3.463  13.406 -40.826  1.00 20.00           C  
ATOM   3452  CD  ARG A 213       2.573  14.643 -40.690  1.00 20.00           C  
ATOM   3453  NE  ARG A 213       2.883  15.711 -41.655  1.00 20.00           N  
ATOM   3454  CZ  ARG A 213       2.622  15.658 -43.030  1.00 20.00           C  
ATOM   3455  NH1 ARG A 213       1.995  14.566 -43.615  1.00 20.00           N1+
ATOM   3456  NH2 ARG A 213       2.984  16.731 -43.827  1.00 20.00           N  
ATOM   3457  HN  ARG A 213       5.591  13.663 -37.899  1.00 20.00           H  
ATOM   3458  HA  ARG A 213       5.755  11.799 -40.290  1.00 20.00           H  
ATOM   3459 1HB  ARG A 213       5.115  14.765 -40.481  1.00 20.00           H  
ATOM   3460 2HB  ARG A 213       5.358  13.686 -41.824  1.00 20.00           H  
ATOM   3461 1HG  ARG A 213       3.233  12.876 -41.754  1.00 20.00           H  
ATOM   3462 2HG  ARG A 213       3.185  12.717 -40.026  1.00 20.00           H  
ATOM   3463 1HD  ARG A 213       1.522  14.368 -40.831  1.00 20.00           H  
ATOM   3464 2HD  ARG A 213       2.658  15.084 -39.692  1.00 20.00           H  
ATOM   3465  HE  ARG A 213       3.328  16.575 -41.276  1.00 20.00           H  
ATOM   3466 1HH1 ARG A 213       1.691  13.763 -43.073  1.00 20.00           H  
ATOM   3467 2HH1 ARG A 213       1.818  14.544 -44.616  1.00 20.00           H  
ATOM   3468 1HH2 ARG A 213       2.808  16.727 -44.829  1.00 20.00           H  
ATOM   3469 2HH2 ARG A 213       3.434  17.554 -43.434  1.00 20.00           H  
ATOM   3470  N   SER A 214       8.210  12.243 -40.170  1.00 20.00           N  
ATOM   3471  CA  SER A 214       9.565  12.553 -39.829  1.00 20.00           C  
ATOM   3472  C   SER A 214      10.356  12.996 -41.200  1.00 20.00           C  
ATOM   3473  O   SER A 214       9.859  12.776 -42.299  1.00 20.00           O  
ATOM   3474  CB  SER A 214      10.256  11.359 -39.170  1.00 20.00           C  
ATOM   3475  OG  SER A 214      10.329  10.266 -40.081  1.00 20.00           O  
ATOM   3476  HN  SER A 214       7.952  11.364 -40.608  1.00 20.00           H  
ATOM   3477  HA  SER A 214       9.601  13.394 -39.128  1.00 20.00           H  
ATOM   3478 1HB  SER A 214      11.278  11.617 -38.873  1.00 20.00           H  
ATOM   3479 2HB  SER A 214       9.709  11.031 -38.279  1.00 20.00           H  
ATOM   3480  HG  SER A 214      10.809   9.549 -39.632  1.00 20.00           H  
ATOM   3481  N   GLN A 215      11.560  13.567 -40.998  1.00 20.00           N  
ATOM   3482  CA  GLN A 215      12.313  13.884 -42.213  1.00 20.00           C  
ATOM   3483  C   GLN A 215      13.124  12.519 -42.701  1.00 20.00           C  
ATOM   3484  O   GLN A 215      13.437  11.673 -41.872  1.00 20.00           O  
ATOM   3485  CB  GLN A 215      13.310  15.014 -41.908  1.00 20.00           C  
ATOM   3486  CG  GLN A 215      13.983  15.619 -43.146  1.00 20.00           C  
ATOM   3487  CD  GLN A 215      15.195  16.453 -42.797  1.00 20.00           C  
ATOM   3488  NE2 GLN A 215      15.816  16.977 -43.903  1.00 20.00           N  
ATOM   3489  OE1 GLN A 215      15.586  16.629 -41.651  1.00 20.00           O  
ATOM   3490  HN  GLN A 215      11.962  13.667 -40.071  1.00 20.00           H  
ATOM   3491  HA  GLN A 215      11.627  14.189 -43.013  1.00 20.00           H  
ATOM   3492 1HB  GLN A 215      12.802  15.817 -41.362  1.00 20.00           H  
ATOM   3493 2HB  GLN A 215      14.078  14.630 -41.226  1.00 20.00           H  
ATOM   3494 1HG  GLN A 215      14.310  14.858 -43.845  1.00 20.00           H  
ATOM   3495 2HG  GLN A 215      13.271  16.256 -43.683  1.00 20.00           H  
ATOM   3496 1HE2 GLN A 215      15.474  16.824 -44.846  1.00 20.00           H  
ATOM   3497 2HE2 GLN A 215      16.650  17.548 -43.806  1.00 20.00           H  
ATOM   3498  N   GLN A 216      13.413  12.477 -44.012  1.00 20.00           N  
ATOM   3499  CA  GLN A 216      14.327  11.355 -44.435  1.00 20.00           C  
ATOM   3500  C   GLN A 216      15.635  11.406 -43.529  1.00 20.00           C  
ATOM   3501  O   GLN A 216      16.053  10.299 -43.208  1.00 20.00           O  
ATOM   3502  CB  GLN A 216      14.720  11.495 -45.915  1.00 20.00           C  
ATOM   3503  CG  GLN A 216      13.624  11.160 -46.934  1.00 20.00           C  
ATOM   3504  CD  GLN A 216      12.843   9.904 -46.600  1.00 20.00           C  
ATOM   3505  NE2 GLN A 216      11.521  10.127 -46.299  1.00 20.00           N  
ATOM   3506  OE1 GLN A 216      13.361   8.797 -46.589  1.00 20.00           O  
ATOM   3507  HN  GLN A 216      12.992  13.115 -44.680  1.00 20.00           H  
ATOM   3508  HA  GLN A 216      13.827  10.404 -44.216  1.00 20.00           H  
ATOM   3509 1HB  GLN A 216      15.058  12.516 -46.123  1.00 20.00           H  
ATOM   3510 2HB  GLN A 216      15.579  10.848 -46.126  1.00 20.00           H  
ATOM   3511 1HG  GLN A 216      12.929  12.001 -47.031  1.00 20.00           H  
ATOM   3512 2HG  GLN A 216      14.066  11.010 -47.924  1.00 20.00           H  
ATOM   3513 1HE2 GLN A 216      11.103  11.052 -46.308  1.00 20.00           H  
ATOM   3514 2HE2 GLN A 216      10.909   9.356 -46.055  1.00 20.00           H  
ATOM   3515  N   GLN A 217      16.240  12.596 -43.487  1.00 20.00           N  
ATOM   3516  CA  GLN A 217      17.681  12.578 -43.006  1.00 20.00           C  
ATOM   3517  C   GLN A 217      17.795  11.554 -41.825  1.00 20.00           C  
ATOM   3518  O   GLN A 217      18.871  11.004 -41.631  1.00 20.00           O  
ATOM   3519  CB  GLN A 217      18.091  13.990 -42.584  1.00 20.00           C  
ATOM   3520  CG  GLN A 217      19.482  14.088 -41.956  1.00 20.00           C  
ATOM   3521  CD  GLN A 217      19.845  15.529 -41.684  1.00 20.00           C  
ATOM   3522  NE2 GLN A 217      19.303  16.025 -40.523  1.00 20.00           N  
ATOM   3523  OE1 GLN A 217      20.571  16.168 -42.431  1.00 20.00           O  
ATOM   3524  HN  GLN A 217      15.828  13.423 -43.899  1.00 20.00           H  
ATOM   3525  HA  GLN A 217      18.297  12.212 -43.836  1.00 20.00           H  
ATOM   3526 1HB  GLN A 217      18.030  14.655 -43.454  1.00 20.00           H  
ATOM   3527 2HB  GLN A 217      17.354  14.380 -41.873  1.00 20.00           H  
ATOM   3528 1HG  GLN A 217      19.524  13.530 -41.014  1.00 20.00           H  
ATOM   3529 2HG  GLN A 217      20.232  13.645 -42.619  1.00 20.00           H  
ATOM   3530 1HE2 GLN A 217      18.705  15.471 -39.918  1.00 20.00           H  
ATOM   3531 2HE2 GLN A 217      19.485  16.981 -40.236  1.00 20.00           H  
ATOM   3532  N   ALA A 218      16.714  11.518 -40.984  1.00 20.00           N  
ATOM   3533  CA  ALA A 218      16.929  10.774 -39.701  1.00 20.00           C  
ATOM   3534  C   ALA A 218      17.212   9.200 -40.060  1.00 20.00           C  
ATOM   3535  O   ALA A 218      16.299   8.482 -40.449  1.00 20.00           O  
ATOM   3536  CB  ALA A 218      15.733  10.946 -38.785  1.00 20.00           C  
ATOM   3537  HN  ALA A 218      15.854  12.025 -41.167  1.00 20.00           H  
ATOM   3538  HA  ALA A 218      17.817  11.192 -39.214  1.00 20.00           H  
ATOM   3539 1HB  ALA A 218      15.513  12.006 -38.619  1.00 20.00           H  
ATOM   3540 2HB  ALA A 218      14.837  10.484 -39.212  1.00 20.00           H  
ATOM   3541 3HB  ALA A 218      15.927  10.484 -37.819  1.00 20.00           H  
ATOM   3542  N   THR A 219      18.550   8.794 -39.893  1.00 20.00           N  
ATOM   3543  CA  THR A 219      18.771   7.366 -39.879  1.00 20.00           C  
ATOM   3544  C   THR A 219      18.211   6.756 -38.434  1.00 20.00           C  
ATOM   3545  O   THR A 219      17.678   7.496 -37.615  1.00 20.00           O  
ATOM   3546  CB  THR A 219      20.228   6.986 -40.204  1.00 20.00           C  
ATOM   3547  CG2 THR A 219      20.550   7.192 -41.681  1.00 20.00           C  
ATOM   3548  OG1 THR A 219      21.124   7.782 -39.437  1.00 20.00           O  
ATOM   3549  HN  THR A 219      19.310   9.459 -39.790  1.00 20.00           H  
ATOM   3550  HA  THR A 219      18.123   6.908 -40.635  1.00 20.00           H  
ATOM   3551  HB  THR A 219      20.414   5.939 -39.946  1.00 20.00           H  
ATOM   3552  HG1 THR A 219      22.029   7.473 -39.615  1.00 20.00           H  
ATOM   3553 1HG2 THR A 219      21.583   6.899 -41.893  1.00 20.00           H  
ATOM   3554 2HG2 THR A 219      20.462   8.245 -41.967  1.00 20.00           H  
ATOM   3555 3HG2 THR A 219      19.890   6.598 -42.320  1.00 20.00           H  
ATOM   3556  N   ALA A 220      18.386   5.391 -38.280  1.00 20.00           N  
ATOM   3557  CA  ALA A 220      17.966   4.868 -37.065  1.00 20.00           C  
ATOM   3558  C   ALA A 220      18.684   5.741 -35.841  1.00 20.00           C  
ATOM   3559  O   ALA A 220      18.028   5.951 -34.831  1.00 20.00           O  
ATOM   3560  CB  ALA A 220      18.336   3.395 -36.934  1.00 20.00           C  
ATOM   3561  HN  ALA A 220      18.621   4.798 -39.069  1.00 20.00           H  
ATOM   3562  HA  ALA A 220      16.880   4.991 -36.993  1.00 20.00           H  
ATOM   3563 1HB  ALA A 220      17.842   2.796 -37.705  1.00 20.00           H  
ATOM   3564 2HB  ALA A 220      19.415   3.238 -37.035  1.00 20.00           H  
ATOM   3565 3HB  ALA A 220      18.038   3.006 -35.955  1.00 20.00           H  
ATOM   3566  N   LEU A 221      19.966   5.886 -35.950  1.00 20.00           N  
ATOM   3567  CA  LEU A 221      20.677   6.487 -34.699  1.00 20.00           C  
ATOM   3568  C   LEU A 221      19.987   7.831 -34.346  1.00 20.00           C  
ATOM   3569  O   LEU A 221      19.654   8.018 -33.185  1.00 20.00           O  
ATOM   3570  CB  LEU A 221      22.216   6.503 -34.758  1.00 20.00           C  
ATOM   3571  CG  LEU A 221      22.874   5.144 -35.048  1.00 20.00           C  
ATOM   3572  CD1 LEU A 221      24.383   5.332 -35.226  1.00 20.00           C  
ATOM   3573  CD2 LEU A 221      22.608   4.113 -33.951  1.00 20.00           C  
ATOM   3574  HN  LEU A 221      20.479   5.556 -36.761  1.00 20.00           H  
ATOM   3575  HA  LEU A 221      20.383   5.828 -33.873  1.00 20.00           H  
ATOM   3576 1HB  LEU A 221      22.549   7.188 -35.537  1.00 20.00           H  
ATOM   3577 2HB  LEU A 221      22.611   6.909 -33.820  1.00 20.00           H  
ATOM   3578  HG  LEU A 221      22.489   4.740 -35.991  1.00 20.00           H  
ATOM   3579 1HD1 LEU A 221      24.602   6.028 -36.041  1.00 20.00           H  
ATOM   3580 2HD1 LEU A 221      24.837   5.731 -34.311  1.00 20.00           H  
ATOM   3581 3HD1 LEU A 221      24.878   4.384 -35.459  1.00 20.00           H  
ATOM   3582 1HD2 LEU A 221      22.902   4.492 -32.967  1.00 20.00           H  
ATOM   3583 2HD2 LEU A 221      21.552   3.835 -33.905  1.00 20.00           H  
ATOM   3584 3HD2 LEU A 221      23.173   3.193 -34.131  1.00 20.00           H  
ATOM   3585  N   PRO A 222      20.032   8.625 -35.178  1.00 20.00           N  
ATOM   3586  CA  PRO A 222      19.491  10.033 -34.791  1.00 20.00           C  
ATOM   3587  C   PRO A 222      17.869   9.960 -34.537  1.00 20.00           C  
ATOM   3588  O   PRO A 222      17.279  10.982 -34.219  1.00 20.00           O  
ATOM   3589  CB  PRO A 222      19.872  10.945 -35.944  1.00 20.00           C  
ATOM   3590  CG  PRO A 222      20.046   9.990 -37.099  1.00 20.00           C  
ATOM   3591  CD  PRO A 222      20.660   8.747 -36.486  1.00 20.00           C  
ATOM   3592  HA  PRO A 222      19.942  10.382 -33.856  1.00 20.00           H  
ATOM   3593 1HB  PRO A 222      19.134  11.726 -36.155  1.00 20.00           H  
ATOM   3594 2HB  PRO A 222      20.830  11.431 -35.730  1.00 20.00           H  
ATOM   3595 1HG  PRO A 222      19.057   9.762 -37.502  1.00 20.00           H  
ATOM   3596 2HG  PRO A 222      20.658  10.408 -37.905  1.00 20.00           H  
ATOM   3597 1HD  PRO A 222      20.522   7.869 -37.108  1.00 20.00           H  
ATOM   3598 2HD  PRO A 222      21.732   8.906 -36.339  1.00 20.00           H  
ATOM   3599  N   LEU A 223      17.317   8.760 -34.762  1.00 20.00           N  
ATOM   3600  CA  LEU A 223      15.949   8.629 -34.342  1.00 20.00           C  
ATOM   3601  C   LEU A 223      15.937   8.111 -32.846  1.00 20.00           C  
ATOM   3602  O   LEU A 223      14.938   8.271 -32.155  1.00 20.00           O  
ATOM   3603  CB  LEU A 223      15.097   7.648 -35.175  1.00 20.00           C  
ATOM   3604  CG  LEU A 223      14.622   8.181 -36.534  1.00 20.00           C  
ATOM   3605  CD1 LEU A 223      14.053   7.051 -37.388  1.00 20.00           C  
ATOM   3606  CD2 LEU A 223      13.571   9.284 -36.377  1.00 20.00           C  
ATOM   3607  HN  LEU A 223      17.807   7.996 -35.209  1.00 20.00           H  
ATOM   3608  HA  LEU A 223      15.448   9.601 -34.331  1.00 20.00           H  
ATOM   3609 1HB  LEU A 223      15.664   6.726 -35.332  1.00 20.00           H  
ATOM   3610 2HB  LEU A 223      14.217   7.341 -34.598  1.00 20.00           H  
ATOM   3611  HG  LEU A 223      15.475   8.595 -37.067  1.00 20.00           H  
ATOM   3612 1HD1 LEU A 223      14.811   6.289 -37.591  1.00 20.00           H  
ATOM   3613 2HD1 LEU A 223      13.210   6.560 -36.891  1.00 20.00           H  
ATOM   3614 3HD1 LEU A 223      13.697   7.427 -38.352  1.00 20.00           H  
ATOM   3615 1HD2 LEU A 223      12.699   8.931 -35.816  1.00 20.00           H  
ATOM   3616 2HD2 LEU A 223      13.975  10.155 -35.856  1.00 20.00           H  
ATOM   3617 3HD2 LEU A 223      13.219   9.633 -37.352  1.00 20.00           H  
ATOM   3618  N   ASP A 224      17.072   7.392 -32.464  1.00 20.00           N  
ATOM   3619  CA  ASP A 224      17.095   6.962 -31.059  1.00 20.00           C  
ATOM   3620  C   ASP A 224      17.470   8.179 -30.185  1.00 20.00           C  
ATOM   3621  O   ASP A 224      17.024   8.227 -29.047  1.00 20.00           O  
ATOM   3622  CB  ASP A 224      18.127   5.847 -30.832  1.00 20.00           C  
ATOM   3623  CG  ASP A 224      17.822   4.479 -31.457  1.00 20.00           C  
ATOM   3624  OD1 ASP A 224      18.810   3.693 -31.493  1.00 20.00           O  
ATOM   3625  OD2 ASP A 224      16.635   4.285 -31.841  1.00 20.00           O1-
ATOM   3626  HN  ASP A 224      17.831   7.189 -33.105  1.00 20.00           H  
ATOM   3627  HA  ASP A 224      16.092   6.630 -30.767  1.00 20.00           H  
ATOM   3628 1HB  ASP A 224      19.115   6.168 -31.183  1.00 20.00           H  
ATOM   3629 2HB  ASP A 224      18.229   5.677 -29.756  1.00 20.00           H  
ATOM   3630  N   LYS A 225      18.433   8.968 -30.693  1.00 20.00           N  
ATOM   3631  CA  LYS A 225      18.909  10.110 -29.761  1.00 20.00           C  
ATOM   3632  C   LYS A 225      17.657  10.804 -29.161  1.00 20.00           C  
ATOM   3633  O   LYS A 225      17.646  10.995 -27.956  1.00 20.00           O  
ATOM   3634  CB  LYS A 225      19.877  11.053 -30.491  1.00 20.00           C  
ATOM   3635  CG  LYS A 225      21.150  10.354 -30.964  1.00 20.00           C  
ATOM   3636  CD  LYS A 225      22.022  11.306 -31.774  1.00 20.00           C  
ATOM   3637  CE  LYS A 225      22.961  10.587 -32.749  1.00 20.00           C  
ATOM   3638  NZ  LYS A 225      23.868   9.655 -32.012  1.00 20.00           N1+
ATOM   3639  HN  LYS A 225      18.906   8.734 -31.560  1.00 20.00           H  
ATOM   3640  HA  LYS A 225      19.440   9.624 -28.933  1.00 20.00           H  
ATOM   3641 1HB  LYS A 225      19.411  11.504 -31.364  1.00 20.00           H  
ATOM   3642 2HB  LYS A 225      20.137  11.884 -29.826  1.00 20.00           H  
ATOM   3643 1HG  LYS A 225      21.713   9.972 -30.107  1.00 20.00           H  
ATOM   3644 2HG  LYS A 225      20.890   9.489 -31.576  1.00 20.00           H  
ATOM   3645 1HD  LYS A 225      21.396  11.975 -32.374  1.00 20.00           H  
ATOM   3646 2HD  LYS A 225      22.563  11.957 -31.087  1.00 20.00           H  
ATOM   3647 1HE  LYS A 225      22.421   9.983 -33.486  1.00 20.00           H  
ATOM   3648 2HE  LYS A 225      23.599  11.302 -33.277  1.00 20.00           H  
ATOM   3649 1HZ  LYS A 225      24.640   9.331 -32.611  1.00 20.00           H  
ATOM   3650 2HZ  LYS A 225      24.297  10.115 -31.196  1.00 20.00           H  
ATOM   3651 3HZ  LYS A 225      23.375   8.816 -31.678  1.00 20.00           H  
ATOM   3652  N   PRO A 226      16.945  11.264 -29.940  1.00 20.00           N  
ATOM   3653  CA  PRO A 226      15.951  12.319 -29.393  1.00 20.00           C  
ATOM   3654  C   PRO A 226      14.844  11.590 -28.381  1.00 20.00           C  
ATOM   3655  O   PRO A 226      14.265  12.274 -27.547  1.00 20.00           O  
ATOM   3656  CB  PRO A 226      15.302  12.936 -30.603  1.00 20.00           C  
ATOM   3657  CG  PRO A 226      15.424  11.850 -31.646  1.00 20.00           C  
ATOM   3658  CD  PRO A 226      16.791  11.262 -31.387  1.00 20.00           C  
ATOM   3659  HA  PRO A 226      16.484  13.086 -28.819  1.00 20.00           H  
ATOM   3660 1HB  PRO A 226      14.287  13.261 -30.398  1.00 20.00           H  
ATOM   3661 2HB  PRO A 226      15.875  13.813 -30.926  1.00 20.00           H  
ATOM   3662 1HG  PRO A 226      14.647  11.092 -31.498  1.00 20.00           H  
ATOM   3663 2HG  PRO A 226      15.319  12.236 -32.661  1.00 20.00           H  
ATOM   3664 1HD  PRO A 226      16.889  10.279 -31.828  1.00 20.00           H  
ATOM   3665 2HD  PRO A 226      17.537  11.930 -31.821  1.00 20.00           H  
ATOM   3666  N   GLN A 227      14.608  10.358 -28.637  1.00 20.00           N  
ATOM   3667  CA  GLN A 227      13.753   9.661 -27.644  1.00 20.00           C  
ATOM   3668  C   GLN A 227      14.581   9.526 -26.265  1.00 20.00           C  
ATOM   3669  O   GLN A 227      13.995   9.663 -25.200  1.00 20.00           O  
ATOM   3670  CB  GLN A 227      13.356   8.283 -28.184  1.00 20.00           C  
ATOM   3671  CG  GLN A 227      12.441   7.505 -27.236  1.00 20.00           C  
ATOM   3672  CD  GLN A 227      11.995   6.206 -27.866  1.00 20.00           C  
ATOM   3673  NE2 GLN A 227      12.960   5.228 -27.854  1.00 20.00           N  
ATOM   3674  OE1 GLN A 227      10.882   6.059 -28.352  1.00 20.00           O  
ATOM   3675  HN  GLN A 227      15.072   9.859 -29.389  1.00 20.00           H  
ATOM   3676  HA  GLN A 227      12.857  10.265 -27.451  1.00 20.00           H  
ATOM   3677 1HB  GLN A 227      12.861   8.405 -29.154  1.00 20.00           H  
ATOM   3678 2HB  GLN A 227      14.256   7.691 -28.390  1.00 20.00           H  
ATOM   3679 1HG  GLN A 227      12.945   7.279 -26.290  1.00 20.00           H  
ATOM   3680 2HG  GLN A 227      11.548   8.091 -26.995  1.00 20.00           H  
ATOM   3681 1HE2 GLN A 227      13.879   5.375 -27.448  1.00 20.00           H  
ATOM   3682 2HE2 GLN A 227      12.779   4.316 -28.259  1.00 20.00           H  
ATOM   3683  N   ARG A 228      15.877   9.121 -26.410  1.00 20.00           N  
ATOM   3684  CA  ARG A 228      16.631   8.948 -25.138  1.00 20.00           C  
ATOM   3685  C   ARG A 228      16.888  10.369 -24.517  1.00 20.00           C  
ATOM   3686  O   ARG A 228      17.154  10.451 -23.327  1.00 20.00           O  
ATOM   3687  CB  ARG A 228      17.891   8.116 -25.382  1.00 20.00           C  
ATOM   3688  CG  ARG A 228      17.589   6.697 -25.873  1.00 20.00           C  
ATOM   3689  CD  ARG A 228      18.834   6.029 -26.447  1.00 20.00           C  
ATOM   3690  NE  ARG A 228      18.526   4.687 -26.958  1.00 20.00           N  
ATOM   3691  CZ  ARG A 228      19.353   3.986 -27.842  1.00 20.00           C  
ATOM   3692  NH1 ARG A 228      20.591   4.482 -28.231  1.00 20.00           N1+
ATOM   3693  NH2 ARG A 228      18.923   2.772 -28.351  1.00 20.00           N  
ATOM   3694  HN  ARG A 228      16.315   9.021 -27.321  1.00 20.00           H  
ATOM   3695  HA  ARG A 228      15.973   8.426 -24.434  1.00 20.00           H  
ATOM   3696 1HB  ARG A 228      18.520   8.628 -26.117  1.00 20.00           H  
ATOM   3697 2HB  ARG A 228      18.463   8.041 -24.452  1.00 20.00           H  
ATOM   3698 1HG  ARG A 228      17.189   6.096 -25.050  1.00 20.00           H  
ATOM   3699 2HG  ARG A 228      16.815   6.701 -26.647  1.00 20.00           H  
ATOM   3700 1HD  ARG A 228      19.230   6.635 -27.269  1.00 20.00           H  
ATOM   3701 2HD  ARG A 228      19.605   5.932 -25.676  1.00 20.00           H  
ATOM   3702  HE  ARG A 228      17.604   4.266 -26.714  1.00 20.00           H  
ATOM   3703 1HH1 ARG A 228      20.949   5.366 -27.882  1.00 20.00           H  
ATOM   3704 2HH1 ARG A 228      21.168   3.977 -28.899  1.00 20.00           H  
ATOM   3705 1HH2 ARG A 228      19.478   2.263 -29.035  1.00 20.00           H  
ATOM   3706 2HH2 ARG A 228      18.009   2.395 -28.116  1.00 20.00           H  
ATOM   3707  N   LEU A 229      16.963  11.371 -25.401  1.00 20.00           N  
ATOM   3708  CA  LEU A 229      17.226  12.705 -24.815  1.00 20.00           C  
ATOM   3709  C   LEU A 229      16.071  13.030 -23.769  1.00 20.00           C  
ATOM   3710  O   LEU A 229      16.367  13.504 -22.686  1.00 20.00           O  
ATOM   3711  CB  LEU A 229      17.320  13.796 -25.896  1.00 20.00           C  
ATOM   3712  CG  LEU A 229      17.427  15.243 -25.376  1.00 20.00           C  
ATOM   3713  CD1 LEU A 229      18.593  15.438 -24.414  1.00 20.00           C  
ATOM   3714  CD2 LEU A 229      17.606  16.219 -26.534  1.00 20.00           C  
ATOM   3715  HN  LEU A 229      16.902  11.219 -26.401  1.00 20.00           H  
ATOM   3716  HA  LEU A 229      18.125  12.652 -24.215  1.00 20.00           H  
ATOM   3717 1HB  LEU A 229      18.167  13.581 -26.555  1.00 20.00           H  
ATOM   3718 2HB  LEU A 229      16.436  13.738 -26.536  1.00 20.00           H  
ATOM   3719  HG  LEU A 229      16.500  15.510 -24.857  1.00 20.00           H  
ATOM   3720 1HD1 LEU A 229      18.468  14.863 -23.495  1.00 20.00           H  
ATOM   3721 2HD1 LEU A 229      19.536  15.132 -24.876  1.00 20.00           H  
ATOM   3722 3HD1 LEU A 229      18.681  16.490 -24.128  1.00 20.00           H  
ATOM   3723 1HD2 LEU A 229      18.562  16.064 -27.043  1.00 20.00           H  
ATOM   3724 2HD2 LEU A 229      16.812  16.102 -27.274  1.00 20.00           H  
ATOM   3725 3HD2 LEU A 229      17.576  17.256 -26.184  1.00 20.00           H  
ATOM   3726  N   VAL A 230      14.828  12.875 -24.234  1.00 20.00           N  
ATOM   3727  CA  VAL A 230      13.748  13.207 -23.268  1.00 20.00           C  
ATOM   3728  C   VAL A 230      13.887  12.256 -22.022  1.00 20.00           C  
ATOM   3729  O   VAL A 230      13.656  12.711 -20.913  1.00 20.00           O  
ATOM   3730  CB  VAL A 230      12.351  13.083 -23.916  1.00 20.00           C  
ATOM   3731  CG1 VAL A 230      11.236  13.421 -22.921  1.00 20.00           C  
ATOM   3732  CG2 VAL A 230      12.224  13.997 -25.135  1.00 20.00           C  
ATOM   3733  HN  VAL A 230      14.639  12.523 -25.168  1.00 20.00           H  
ATOM   3734  HA  VAL A 230      13.915  14.236 -22.925  1.00 20.00           H  
ATOM   3735  HB  VAL A 230      12.192  12.051 -24.252  1.00 20.00           H  
ATOM   3736 1HG1 VAL A 230      11.208  12.711 -22.090  1.00 20.00           H  
ATOM   3737 2HG1 VAL A 230      11.362  14.423 -22.503  1.00 20.00           H  
ATOM   3738 3HG1 VAL A 230      10.254  13.381 -23.402  1.00 20.00           H  
ATOM   3739 1HG2 VAL A 230      12.555  15.013 -24.910  1.00 20.00           H  
ATOM   3740 2HG2 VAL A 230      12.827  13.636 -25.969  1.00 20.00           H  
ATOM   3741 3HG2 VAL A 230      11.192  14.055 -25.487  1.00 20.00           H  
ATOM   3742  N   VAL A 231      14.099  10.953 -22.317  1.00 20.00           N  
ATOM   3743  CA  VAL A 231      14.161  10.037 -21.137  1.00 20.00           C  
ATOM   3744  C   VAL A 231      15.230  10.604 -20.127  1.00 20.00           C  
ATOM   3745  O   VAL A 231      14.888  10.840 -18.981  1.00 20.00           O  
ATOM   3746  CB  VAL A 231      14.420   8.565 -21.528  1.00 20.00           C  
ATOM   3747  CG1 VAL A 231      14.694   7.684 -20.305  1.00 20.00           C  
ATOM   3748  CG2 VAL A 231      13.224   7.984 -22.285  1.00 20.00           C  
ATOM   3749  HN  VAL A 231      14.123  10.612 -23.273  1.00 20.00           H  
ATOM   3750  HA  VAL A 231      13.188  10.113 -20.634  1.00 20.00           H  
ATOM   3751  HB  VAL A 231      15.295   8.511 -22.183  1.00 20.00           H  
ATOM   3752 1HG1 VAL A 231      15.618   7.973 -19.795  1.00 20.00           H  
ATOM   3753 2HG1 VAL A 231      13.877   7.742 -19.579  1.00 20.00           H  
ATOM   3754 3HG1 VAL A 231      14.809   6.635 -20.595  1.00 20.00           H  
ATOM   3755 1HG2 VAL A 231      12.327   7.963 -21.657  1.00 20.00           H  
ATOM   3756 2HG2 VAL A 231      12.981   8.563 -23.177  1.00 20.00           H  
ATOM   3757 3HG2 VAL A 231      13.424   6.957 -22.607  1.00 20.00           H  
ATOM   3758  N   LEU A 232      16.489  10.651 -20.596  1.00 20.00           N  
ATOM   3759  CA  LEU A 232      17.534  10.946 -19.573  1.00 20.00           C  
ATOM   3760  C   LEU A 232      17.305  12.397 -19.040  1.00 20.00           C  
ATOM   3761  O   LEU A 232      17.769  12.698 -17.954  1.00 20.00           O  
ATOM   3762  CB  LEU A 232      18.968  10.718 -20.078  1.00 20.00           C  
ATOM   3763  CG  LEU A 232      19.904  10.205 -18.959  1.00 20.00           C  
ATOM   3764  CD1 LEU A 232      19.621   8.739 -18.613  1.00 20.00           C  
ATOM   3765  CD2 LEU A 232      21.371  10.330 -19.361  1.00 20.00           C  
ATOM   3766  HN  LEU A 232      16.718  10.448 -21.562  1.00 20.00           H  
ATOM   3767  HA  LEU A 232      17.324  10.276 -18.736  1.00 20.00           H  
ATOM   3768 1HB  LEU A 232      18.970   9.999 -20.905  1.00 20.00           H  
ATOM   3769 2HB  LEU A 232      19.360  11.655 -20.488  1.00 20.00           H  
ATOM   3770  HG  LEU A 232      19.759  10.804 -18.054  1.00 20.00           H  
ATOM   3771 1HD1 LEU A 232      18.602   8.591 -18.249  1.00 20.00           H  
ATOM   3772 2HD1 LEU A 232      19.760   8.089 -19.483  1.00 20.00           H  
ATOM   3773 3HD1 LEU A 232      20.296   8.385 -17.827  1.00 20.00           H  
ATOM   3774 1HD2 LEU A 232      21.585   9.781 -20.280  1.00 20.00           H  
ATOM   3775 2HD2 LEU A 232      21.646  11.375 -19.516  1.00 20.00           H  
ATOM   3776 3HD2 LEU A 232      22.031   9.925 -18.588  1.00 20.00           H  
ATOM   3777  N   ALA A 233      16.796  13.260 -19.940  1.00 20.00           N  
ATOM   3778  CA  ALA A 233      16.684  14.617 -19.488  1.00 20.00           C  
ATOM   3779  C   ALA A 233      15.614  14.662 -18.262  1.00 20.00           C  
ATOM   3780  O   ALA A 233      15.918  15.250 -17.235  1.00 20.00           O  
ATOM   3781  CB  ALA A 233      16.287  15.577 -20.571  1.00 20.00           C  
ATOM   3782  HN  ALA A 233      16.536  12.978 -20.880  1.00 20.00           H  
ATOM   3783  HA  ALA A 233      17.657  14.923 -19.085  1.00 20.00           H  
ATOM   3784 1HB  ALA A 233      17.070  15.641 -21.334  1.00 20.00           H  
ATOM   3785 2HB  ALA A 233      15.359  15.262 -21.056  1.00 20.00           H  
ATOM   3786 3HB  ALA A 233      16.134  16.567 -20.136  1.00 20.00           H  
ATOM   3787  N   VAL A 234      14.403  14.205 -18.558  1.00 20.00           N  
ATOM   3788  CA  VAL A 234      13.408  14.319 -17.473  1.00 20.00           C  
ATOM   3789  C   VAL A 234      13.869  13.404 -16.281  1.00 20.00           C  
ATOM   3790  O   VAL A 234      13.448  13.646 -15.165  1.00 20.00           O  
ATOM   3791  CB  VAL A 234      11.950  14.029 -17.896  1.00 20.00           C  
ATOM   3792  CG1 VAL A 234      11.512  14.929 -19.053  1.00 20.00           C  
ATOM   3793  CG2 VAL A 234      11.663  12.559 -18.216  1.00 20.00           C  
ATOM   3794  HN  VAL A 234      14.186  13.780 -19.454  1.00 20.00           H  
ATOM   3795  HA  VAL A 234      13.455  15.352 -17.106  1.00 20.00           H  
ATOM   3796  HB  VAL A 234      11.312  14.282 -17.042  1.00 20.00           H  
ATOM   3797 1HG1 VAL A 234      11.646  15.985 -18.800  1.00 20.00           H  
ATOM   3798 2HG1 VAL A 234      12.082  14.729 -19.965  1.00 20.00           H  
ATOM   3799 3HG1 VAL A 234      10.455  14.777 -19.290  1.00 20.00           H  
ATOM   3800 1HG2 VAL A 234      12.312  12.171 -19.000  1.00 20.00           H  
ATOM   3801 2HG2 VAL A 234      11.794  11.926 -17.334  1.00 20.00           H  
ATOM   3802 3HG2 VAL A 234      10.629  12.426 -18.548  1.00 20.00           H  
ATOM   3803  N   VAL A 235      14.544  12.291 -16.642  1.00 20.00           N  
ATOM   3804  CA  VAL A 235      15.032  11.466 -15.522  1.00 20.00           C  
ATOM   3805  C   VAL A 235      16.058  12.335 -14.669  1.00 20.00           C  
ATOM   3806  O   VAL A 235      16.073  12.210 -13.450  1.00 20.00           O  
ATOM   3807  CB  VAL A 235      15.614  10.109 -15.973  1.00 20.00           C  
ATOM   3808  CG1 VAL A 235      16.453   9.422 -14.892  1.00 20.00           C  
ATOM   3809  CG2 VAL A 235      14.489   9.157 -16.393  1.00 20.00           C  
ATOM   3810  HN  VAL A 235      14.732  12.059 -17.612  1.00 20.00           H  
ATOM   3811  HA  VAL A 235      14.169  11.278 -14.875  1.00 20.00           H  
ATOM   3812  HB  VAL A 235      16.268  10.272 -16.832  1.00 20.00           H  
ATOM   3813 1HG1 VAL A 235      16.775   8.428 -15.217  1.00 20.00           H  
ATOM   3814 2HG1 VAL A 235      17.361   9.990 -14.666  1.00 20.00           H  
ATOM   3815 3HG1 VAL A 235      15.887   9.302 -13.962  1.00 20.00           H  
ATOM   3816 1HG2 VAL A 235      13.877   8.863 -15.535  1.00 20.00           H  
ATOM   3817 2HG2 VAL A 235      13.817   9.609 -17.127  1.00 20.00           H  
ATOM   3818 3HG2 VAL A 235      14.896   8.244 -16.838  1.00 20.00           H  
ATOM   3819  N   ILE A 236      16.949  13.026 -15.388  1.00 20.00           N  
ATOM   3820  CA  ILE A 236      17.853  13.898 -14.602  1.00 20.00           C  
ATOM   3821  C   ILE A 236      16.958  14.848 -13.681  1.00 20.00           C  
ATOM   3822  O   ILE A 236      17.173  14.917 -12.482  1.00 20.00           O  
ATOM   3823  CB  ILE A 236      18.856  14.653 -15.515  1.00 20.00           C  
ATOM   3824  CG1 ILE A 236      20.049  13.730 -15.839  1.00 20.00           C  
ATOM   3825  CG2 ILE A 236      19.337  15.987 -14.930  1.00 20.00           C  
ATOM   3826  CD1 ILE A 236      20.880  14.203 -17.022  1.00 20.00           C  
ATOM   3827  HN  ILE A 236      16.970  12.991 -16.401  1.00 20.00           H  
ATOM   3828  HA  ILE A 236      18.403  13.240 -13.920  1.00 20.00           H  
ATOM   3829  HB  ILE A 236      18.353  14.898 -16.455  1.00 20.00           H  
ATOM   3830 1HG1 ILE A 236      20.699  13.625 -14.965  1.00 20.00           H  
ATOM   3831 2HG1 ILE A 236      19.690  12.723 -16.072  1.00 20.00           H  
ATOM   3832 1HG2 ILE A 236      18.522  16.710 -14.855  1.00 20.00           H  
ATOM   3833 2HG2 ILE A 236      19.758  15.863 -13.932  1.00 20.00           H  
ATOM   3834 3HG2 ILE A 236      20.099  16.457 -15.556  1.00 20.00           H  
ATOM   3835 1HD1 ILE A 236      20.253  14.346 -17.906  1.00 20.00           H  
ATOM   3836 2HD1 ILE A 236      21.395  15.144 -16.810  1.00 20.00           H  
ATOM   3837 3HD1 ILE A 236      21.646  13.461 -17.265  1.00 20.00           H  
ATOM   3838  N   PHE A 237      16.103  15.623 -14.337  1.00 20.00           N  
ATOM   3839  CA  PHE A 237      15.359  16.640 -13.480  1.00 20.00           C  
ATOM   3840  C   PHE A 237      14.511  15.859 -12.408  1.00 20.00           C  
ATOM   3841  O   PHE A 237      14.214  16.415 -11.364  1.00 20.00           O  
ATOM   3842  CB  PHE A 237      14.408  17.494 -14.335  1.00 20.00           C  
ATOM   3843  CG  PHE A 237      15.054  18.748 -14.869  1.00 20.00           C  
ATOM   3844  CD1 PHE A 237      16.062  18.686 -15.839  1.00 20.00           C  
ATOM   3845  CD2 PHE A 237      14.642  20.006 -14.410  1.00 20.00           C  
ATOM   3846  CE1 PHE A 237      16.632  19.851 -16.340  1.00 20.00           C  
ATOM   3847  CE2 PHE A 237      15.216  21.171 -14.910  1.00 20.00           C  
ATOM   3848  CZ  PHE A 237      16.208  21.092 -15.880  1.00 20.00           C  
ATOM   3849  HN  PHE A 237      16.015  15.595 -15.348  1.00 20.00           H  
ATOM   3850  HA  PHE A 237      16.097  17.250 -12.944  1.00 20.00           H  
ATOM   3851 1HB  PHE A 237      14.011  16.914 -15.176  1.00 20.00           H  
ATOM   3852 2HB  PHE A 237      13.527  17.775 -13.748  1.00 20.00           H  
ATOM   3853  HD1 PHE A 237      16.402  17.732 -16.225  1.00 20.00           H  
ATOM   3854  HD2 PHE A 237      13.857  20.087 -13.665  1.00 20.00           H  
ATOM   3855  HE1 PHE A 237      17.401  19.792 -17.100  1.00 20.00           H  
ATOM   3856  HE2 PHE A 237      14.885  22.140 -14.550  1.00 20.00           H  
ATOM   3857  HZ  PHE A 237      16.652  21.995 -16.283  1.00 20.00           H  
ATOM   3858  N   SER A 238      14.040  14.649 -12.815  1.00 20.00           N  
ATOM   3859  CA  SER A 238      12.976  14.025 -11.904  1.00 20.00           C  
ATOM   3860  C   SER A 238      13.599  13.823 -10.495  1.00 20.00           C  
ATOM   3861  O   SER A 238      12.856  13.919  -9.527  1.00 20.00           O  
ATOM   3862  CB  SER A 238      12.352  12.728 -12.422  1.00 20.00           C  
ATOM   3863  OG  SER A 238      13.282  11.653 -12.416  1.00 20.00           O  
ATOM   3864  HN  SER A 238      14.242  14.280 -13.736  1.00 20.00           H  
ATOM   3865  HA  SER A 238      12.184  14.777 -11.806  1.00 20.00           H  
ATOM   3866 1HB  SER A 238      11.521  12.428 -11.775  1.00 20.00           H  
ATOM   3867 2HB  SER A 238      11.951  12.841 -13.432  1.00 20.00           H  
ATOM   3868  HG  SER A 238      14.080  11.958 -12.877  1.00 20.00           H  
ATOM   3869  N   ILE A 239      14.853  13.304 -10.489  1.00 20.00           N  
ATOM   3870  CA  ILE A 239      15.351  12.901  -9.178  1.00 20.00           C  
ATOM   3871  C   ILE A 239      16.813  13.359  -9.057  1.00 20.00           C  
ATOM   3872  O   ILE A 239      17.511  12.861  -8.182  1.00 20.00           O  
ATOM   3873  CB  ILE A 239      15.226  11.371  -8.935  1.00 20.00           C  
ATOM   3874  CG1 ILE A 239      15.916  10.541 -10.040  1.00 20.00           C  
ATOM   3875  CG2 ILE A 239      13.766  10.945  -8.742  1.00 20.00           C  
ATOM   3876  CD1 ILE A 239      16.072   9.068  -9.689  1.00 20.00           C  
ATOM   3877  HN  ILE A 239      15.372  13.127 -11.345  1.00 20.00           H  
ATOM   3878  HA  ILE A 239      14.777  13.409  -8.414  1.00 20.00           H  
ATOM   3879  HB  ILE A 239      15.731  11.144  -7.989  1.00 20.00           H  
ATOM   3880 1HG1 ILE A 239      15.365  10.618 -10.982  1.00 20.00           H  
ATOM   3881 2HG1 ILE A 239      16.916  10.938 -10.239  1.00 20.00           H  
ATOM   3882 1HG2 ILE A 239      13.276  11.558  -7.980  1.00 20.00           H  
ATOM   3883 2HG2 ILE A 239      13.190  11.029  -9.668  1.00 20.00           H  
ATOM   3884 3HG2 ILE A 239      13.695   9.907  -8.407  1.00 20.00           H  
ATOM   3885 1HD1 ILE A 239      16.591   8.942  -8.734  1.00 20.00           H  
ATOM   3886 2HD1 ILE A 239      15.105   8.563  -9.625  1.00 20.00           H  
ATOM   3887 3HD1 ILE A 239      16.659   8.557 -10.458  1.00 20.00           H  
ATOM   3888  N   LEU A 240      17.136  14.425  -9.809  1.00 20.00           N  
ATOM   3889  CA  LEU A 240      18.269  15.121  -9.396  1.00 20.00           C  
ATOM   3890  C   LEU A 240      17.812  16.564  -8.893  1.00 20.00           C  
ATOM   3891  O   LEU A 240      18.053  16.903  -7.741  1.00 20.00           O  
ATOM   3892  CB  LEU A 240      19.398  15.185 -10.434  1.00 20.00           C  
ATOM   3893  CG  LEU A 240      19.839  13.852 -11.086  1.00 20.00           C  
ATOM   3894  CD1 LEU A 240      21.128  14.086 -11.858  1.00 20.00           C  
ATOM   3895  CD2 LEU A 240      20.046  12.673 -10.135  1.00 20.00           C  
ATOM   3896  HN  LEU A 240      16.527  14.781 -10.539  1.00 20.00           H  
ATOM   3897  HA  LEU A 240      18.710  14.663  -8.505  1.00 20.00           H  
ATOM   3898 1HB  LEU A 240      19.136  15.891 -11.228  1.00 20.00           H  
ATOM   3899 2HB  LEU A 240      20.263  15.646  -9.945  1.00 20.00           H  
ATOM   3900  HG  LEU A 240      19.078  13.541 -11.802  1.00 20.00           H  
ATOM   3901 1HD1 LEU A 240      21.363  13.241 -12.511  1.00 20.00           H  
ATOM   3902 2HD1 LEU A 240      21.079  14.981 -12.480  1.00 20.00           H  
ATOM   3903 3HD1 LEU A 240      21.956  14.211 -11.160  1.00 20.00           H  
ATOM   3904 1HD2 LEU A 240      20.529  12.971  -9.207  1.00 20.00           H  
ATOM   3905 2HD2 LEU A 240      19.099  12.193  -9.889  1.00 20.00           H  
ATOM   3906 3HD2 LEU A 240      20.658  11.890 -10.594  1.00 20.00           H  
ATOM   3907  N   PHE A 241      17.279  17.368  -9.856  1.00 20.00           N  
ATOM   3908  CA  PHE A 241      17.177  18.767  -9.499  1.00 20.00           C  
ATOM   3909  C   PHE A 241      15.713  19.022  -8.852  1.00 20.00           C  
ATOM   3910  O   PHE A 241      15.605  19.834  -7.947  1.00 20.00           O  
ATOM   3911  CB  PHE A 241      17.374  19.679 -10.716  1.00 20.00           C  
ATOM   3912  CG  PHE A 241      18.666  19.476 -11.477  1.00 20.00           C  
ATOM   3913  CD1 PHE A 241      18.667  19.636 -12.865  1.00 20.00           C  
ATOM   3914  CD2 PHE A 241      19.883  19.174 -10.847  1.00 20.00           C  
ATOM   3915  CE1 PHE A 241      19.833  19.480 -13.603  1.00 20.00           C  
ATOM   3916  CE2 PHE A 241      21.051  19.013 -11.587  1.00 20.00           C  
ATOM   3917  CZ  PHE A 241      21.025  19.166 -12.967  1.00 20.00           C  
ATOM   3918  HN  PHE A 241      17.042  17.024 -10.781  1.00 20.00           H  
ATOM   3919  HA  PHE A 241      17.914  19.020  -8.729  1.00 20.00           H  
ATOM   3920 1HB  PHE A 241      16.530  19.534 -11.401  1.00 20.00           H  
ATOM   3921 2HB  PHE A 241      17.318  20.726 -10.399  1.00 20.00           H  
ATOM   3922  HD1 PHE A 241      17.751  19.894 -13.383  1.00 20.00           H  
ATOM   3923  HD2 PHE A 241      19.938  19.066  -9.770  1.00 20.00           H  
ATOM   3924  HE1 PHE A 241      19.807  19.607 -14.676  1.00 20.00           H  
ATOM   3925  HE2 PHE A 241      21.983  18.778 -11.083  1.00 20.00           H  
ATOM   3926  HZ  PHE A 241      21.931  19.047 -13.550  1.00 20.00           H  
ATOM   3927  N   THR A 242      14.690  18.456  -9.519  1.00 20.00           N  
ATOM   3928  CA  THR A 242      13.287  18.704  -8.906  1.00 20.00           C  
ATOM   3929  C   THR A 242      13.348  18.352  -7.361  1.00 20.00           C  
ATOM   3930  O   THR A 242      12.794  19.108  -6.575  1.00 20.00           O  
ATOM   3931  CB  THR A 242      12.158  18.005  -9.681  1.00 20.00           C  
ATOM   3932  CG2 THR A 242      10.782  18.281  -9.095  1.00 20.00           C  
ATOM   3933  OG1 THR A 242      12.153  18.487 -11.023  1.00 20.00           O  
ATOM   3934  HN  THR A 242      14.824  17.916 -10.367  1.00 20.00           H  
ATOM   3935  HA  THR A 242      13.145  19.789  -8.968  1.00 20.00           H  
ATOM   3936  HB  THR A 242      12.306  16.921  -9.712  1.00 20.00           H  
ATOM   3937  HG1 THR A 242      12.837  17.994 -11.508  1.00 20.00           H  
ATOM   3938 1HG2 THR A 242      10.579  19.355  -9.043  1.00 20.00           H  
ATOM   3939 2HG2 THR A 242      10.684  17.855  -8.094  1.00 20.00           H  
ATOM   3940 3HG2 THR A 242      10.001  17.845  -9.726  1.00 20.00           H  
ATOM   3941  N   PRO A 243      13.794  17.342  -7.125  1.00 20.00           N  
ATOM   3942  CA  PRO A 243      13.690  16.895  -5.634  1.00 20.00           C  
ATOM   3943  C   PRO A 243      14.653  17.867  -4.678  1.00 20.00           C  
ATOM   3944  O   PRO A 243      14.370  17.995  -3.496  1.00 20.00           O  
ATOM   3945  CB  PRO A 243      14.176  15.471  -5.569  1.00 20.00           C  
ATOM   3946  CG  PRO A 243      15.123  15.423  -6.726  1.00 20.00           C  
ATOM   3947  CD  PRO A 243      14.392  16.204  -7.819  1.00 20.00           C  
ATOM   3948  HA  PRO A 243      12.658  16.983  -5.272  1.00 20.00           H  
ATOM   3949 1HB  PRO A 243      14.653  15.211  -4.624  1.00 20.00           H  
ATOM   3950 2HB  PRO A 243      13.345  14.778  -5.740  1.00 20.00           H  
ATOM   3951 1HG  PRO A 243      16.062  15.915  -6.460  1.00 20.00           H  
ATOM   3952 2HG  PRO A 243      15.386  14.398  -6.948  1.00 20.00           H  
ATOM   3953 1HD  PRO A 243      15.060  16.427  -8.639  1.00 20.00           H  
ATOM   3954 2HD  PRO A 243      13.566  15.622  -8.219  1.00 20.00           H  
ATOM   3955  N   TYR A 244      15.729  18.286  -5.240  1.00 20.00           N  
ATOM   3956  CA  TYR A 244      16.575  19.194  -4.403  1.00 20.00           C  
ATOM   3957  C   TYR A 244      15.794  20.619  -4.238  1.00 20.00           C  
ATOM   3958  O   TYR A 244      15.848  21.198  -3.170  1.00 20.00           O  
ATOM   3959  CB  TYR A 244      17.947  19.401  -5.061  1.00 20.00           C  
ATOM   3960  CG  TYR A 244      18.764  20.502  -4.425  1.00 20.00           C  
ATOM   3961  CD1 TYR A 244      19.420  20.281  -3.211  1.00 20.00           C  
ATOM   3962  CD2 TYR A 244      18.879  21.751  -5.051  1.00 20.00           C  
ATOM   3963  CE1 TYR A 244      20.209  21.279  -2.640  1.00 20.00           C  
ATOM   3964  CE2 TYR A 244      19.635  22.763  -4.467  1.00 20.00           C  
ATOM   3965  CZ  TYR A 244      20.312  22.511  -3.277  1.00 20.00           C  
ATOM   3966  OH  TYR A 244      21.111  23.490  -2.712  1.00 20.00           O  
ATOM   3967  HN  TYR A 244      15.948  18.098  -6.213  1.00 20.00           H  
ATOM   3968  HA  TYR A 244      16.693  18.760  -3.402  1.00 20.00           H  
ATOM   3969 1HB  TYR A 244      18.514  18.463  -5.033  1.00 20.00           H  
ATOM   3970 2HB  TYR A 244      17.823  19.619  -6.128  1.00 20.00           H  
ATOM   3971  HD1 TYR A 244      19.323  19.325  -2.707  1.00 20.00           H  
ATOM   3972  HD2 TYR A 244      18.360  21.950  -5.984  1.00 20.00           H  
ATOM   3973  HE1 TYR A 244      20.738  21.092  -1.712  1.00 20.00           H  
ATOM   3974  HE2 TYR A 244      19.692  23.741  -4.934  1.00 20.00           H  
ATOM   3975  HH  TYR A 244      21.624  23.898  -3.432  1.00 20.00           H  
ATOM   3976  N   HIS A 245      15.324  21.174  -5.427  1.00 20.00           N  
ATOM   3977  CA  HIS A 245      14.569  22.432  -5.277  1.00 20.00           C  
ATOM   3978  C   HIS A 245      13.391  22.185  -4.277  1.00 20.00           C  
ATOM   3979  O   HIS A 245      13.082  23.077  -3.498  1.00 20.00           O  
ATOM   3980  CB  HIS A 245      14.078  22.977  -6.623  1.00 20.00           C  
ATOM   3981  CG  HIS A 245      15.215  23.560  -7.379  1.00 20.00           C  
ATOM   3982  CD2 HIS A 245      15.697  24.845  -7.377  1.00 20.00           C  
ATOM   3983  ND1 HIS A 245      16.024  22.837  -8.219  1.00 20.00           N  
ATOM   3984  CE1 HIS A 245      17.006  23.669  -8.689  1.00 20.00           C  
ATOM   3985  NE2 HIS A 245      16.839  24.881  -8.209  1.00 20.00           N  
ATOM   3986  HN  HIS A 245      15.470  20.727  -6.327  1.00 20.00           H  
ATOM   3987  HA  HIS A 245      15.244  23.147  -4.789  1.00 20.00           H  
ATOM   3988 1HB  HIS A 245      13.602  22.182  -7.208  1.00 20.00           H  
ATOM   3989 2HB  HIS A 245      13.309  23.741  -6.465  1.00 20.00           H  
ATOM   3990  HD1 HIS A 245      15.924  21.854  -8.440  1.00 20.00           H  
ATOM   3991  HD2 HIS A 245      15.329  25.710  -6.843  1.00 20.00           H  
ATOM   3992  HE1 HIS A 245      17.803  23.363  -9.347  1.00 20.00           H  
ATOM   3993  N   ILE A 246      12.702  21.081  -4.487  1.00 20.00           N  
ATOM   3994  CA  ILE A 246      11.530  20.883  -3.579  1.00 20.00           C  
ATOM   3995  C   ILE A 246      12.065  20.807  -2.078  1.00 20.00           C  
ATOM   3996  O   ILE A 246      11.489  21.450  -1.214  1.00 20.00           O  
ATOM   3997  CB  ILE A 246      10.672  19.658  -3.978  1.00 20.00           C  
ATOM   3998  CG1 ILE A 246       9.874  19.979  -5.259  1.00 20.00           C  
ATOM   3999  CG2 ILE A 246       9.723  19.227  -2.851  1.00 20.00           C  
ATOM   4000  CD1 ILE A 246       9.081  18.801  -5.808  1.00 20.00           C  
ATOM   4001  HN  ILE A 246      12.949  20.412  -5.209  1.00 20.00           H  
ATOM   4002  HA  ILE A 246      10.916  21.792  -3.638  1.00 20.00           H  
ATOM   4003  HB  ILE A 246      11.338  18.813  -4.182  1.00 20.00           H  
ATOM   4004 1HG1 ILE A 246       9.186  20.811  -5.080  1.00 20.00           H  
ATOM   4005 2HG1 ILE A 246      10.557  20.319  -6.044  1.00 20.00           H  
ATOM   4006 1HG2 ILE A 246      10.273  18.922  -1.957  1.00 20.00           H  
ATOM   4007 2HG2 ILE A 246       9.041  20.035  -2.570  1.00 20.00           H  
ATOM   4008 3HG2 ILE A 246       9.120  18.361  -3.136  1.00 20.00           H  
ATOM   4009 1HD1 ILE A 246       9.697  17.898  -5.864  1.00 20.00           H  
ATOM   4010 2HD1 ILE A 246       8.206  18.583  -5.190  1.00 20.00           H  
ATOM   4011 3HD1 ILE A 246       8.721  19.025  -6.816  1.00 20.00           H  
ATOM   4012  N   MET A 247      13.018  19.916  -1.870  1.00 20.00           N  
ATOM   4013  CA  MET A 247      13.393  19.708  -0.426  1.00 20.00           C  
ATOM   4014  C   MET A 247      14.150  21.015   0.091  1.00 20.00           C  
ATOM   4015  O   MET A 247      14.224  21.217   1.290  1.00 20.00           O  
ATOM   4016  CB  MET A 247      14.255  18.460  -0.225  1.00 20.00           C  
ATOM   4017  CG  MET A 247      13.485  17.161  -0.464  1.00 20.00           C  
ATOM   4018  SD  MET A 247      12.316  16.810   0.894  1.00 20.00           S  
ATOM   4019  CE  MET A 247      11.153  15.755  -0.007  1.00 20.00           C  
ATOM   4020  HN  MET A 247      13.444  19.387  -2.623  1.00 20.00           H  
ATOM   4021  HA  MET A 247      12.470  19.637   0.157  1.00 20.00           H  
ATOM   4022 1HB  MET A 247      15.104  18.499  -0.916  1.00 20.00           H  
ATOM   4023 2HB  MET A 247      14.691  18.460   0.778  1.00 20.00           H  
ATOM   4024 1HG  MET A 247      12.944  17.200  -1.413  1.00 20.00           H  
ATOM   4025 2HG  MET A 247      14.191  16.331  -0.519  1.00 20.00           H  
ATOM   4026 1HE  MET A 247      10.624  16.338  -0.765  1.00 20.00           H  
ATOM   4027 2HE  MET A 247      11.676  14.924  -0.488  1.00 20.00           H  
ATOM   4028 3HE  MET A 247      10.419  15.347   0.692  1.00 20.00           H  
ATOM   4029  N   ARG A 248      14.864  21.662  -0.837  1.00 20.00           N  
ATOM   4030  CA  ARG A 248      15.551  22.912  -0.357  1.00 20.00           C  
ATOM   4031  C   ARG A 248      14.436  23.917   0.204  1.00 20.00           C  
ATOM   4032  O   ARG A 248      14.689  24.604   1.185  1.00 20.00           O  
ATOM   4033  CB  ARG A 248      16.320  23.618  -1.483  1.00 20.00           C  
ATOM   4034  CG  ARG A 248      17.184  24.788  -1.006  1.00 20.00           C  
ATOM   4035  CD  ARG A 248      18.047  25.351  -2.134  1.00 20.00           C  
ATOM   4036  NE  ARG A 248      19.447  25.514  -1.731  1.00 20.00           N  
ATOM   4037  CZ  ARG A 248      19.931  26.607  -1.007  1.00 20.00           C  
ATOM   4038  NH1 ARG A 248      19.091  27.621  -0.559  1.00 20.00           N1+
ATOM   4039  NH2 ARG A 248      21.282  26.682  -0.731  1.00 20.00           N  
ATOM   4040  HN  ARG A 248      14.912  21.342  -1.796  1.00 20.00           H  
ATOM   4041  HA  ARG A 248      16.214  22.644   0.472  1.00 20.00           H  
ATOM   4042 1HB  ARG A 248      16.982  22.890  -1.961  1.00 20.00           H  
ATOM   4043 2HB  ARG A 248      15.631  23.971  -2.258  1.00 20.00           H  
ATOM   4044 1HG  ARG A 248      16.549  25.589  -0.615  1.00 20.00           H  
ATOM   4045 2HG  ARG A 248      17.815  24.459  -0.173  1.00 20.00           H  
ATOM   4046 1HD  ARG A 248      18.050  24.689  -3.005  1.00 20.00           H  
ATOM   4047 2HD  ARG A 248      17.659  26.310  -2.493  1.00 20.00           H  
ATOM   4048  HE  ARG A 248      20.134  24.803  -2.061  1.00 20.00           H  
ATOM   4049 1HH1 ARG A 248      18.089  27.607  -0.733  1.00 20.00           H  
ATOM   4050 2HH1 ARG A 248      19.458  28.414  -0.040  1.00 20.00           H  
ATOM   4051 1HH2 ARG A 248      21.678  27.460  -0.209  1.00 20.00           H  
ATOM   4052 2HH2 ARG A 248      21.922  25.940  -1.006  1.00 20.00           H  
ATOM   4053  N   ASN A 249      13.336  24.014  -0.543  1.00 20.00           N  
ATOM   4054  CA  ASN A 249      12.283  24.908   0.001  1.00 20.00           C  
ATOM   4055  C   ASN A 249      11.718  24.262   1.318  1.00 20.00           C  
ATOM   4056  O   ASN A 249      11.406  25.005   2.235  1.00 20.00           O  
ATOM   4057  CB  ASN A 249      11.165  25.161  -1.017  1.00 20.00           C  
ATOM   4058  CG  ASN A 249      11.634  25.922  -2.243  1.00 20.00           C  
ATOM   4059  ND2 ASN A 249      10.600  26.270  -3.077  1.00 20.00           N  
ATOM   4060  OD1 ASN A 249      12.805  26.182  -2.484  1.00 20.00           O  
ATOM   4061  HN  ASN A 249      13.209  23.483  -1.400  1.00 20.00           H  
ATOM   4062  HA  ASN A 249      12.756  25.861   0.274  1.00 20.00           H  
ATOM   4063 1HB  ASN A 249      10.724  24.218  -1.358  1.00 20.00           H  
ATOM   4064 2HB  ASN A 249      10.363  25.735  -0.539  1.00 20.00           H  
ATOM   4065 1HD2 ASN A 249       9.633  26.033  -2.876  1.00 20.00           H  
ATOM   4066 2HD2 ASN A 249      10.776  26.786  -3.932  1.00 20.00           H  
ATOM   4067  N   LEU A 250      11.416  22.958   1.227  1.00 20.00           N  
ATOM   4068  CA  LEU A 250      10.738  22.386   2.410  1.00 20.00           C  
ATOM   4069  C   LEU A 250      11.726  22.469   3.639  1.00 20.00           C  
ATOM   4070  O   LEU A 250      11.263  22.404   4.766  1.00 20.00           O  
ATOM   4071  CB  LEU A 250      10.283  20.935   2.204  1.00 20.00           C  
ATOM   4072  CG  LEU A 250       9.161  20.759   1.163  1.00 20.00           C  
ATOM   4073  CD1 LEU A 250       8.965  19.277   0.855  1.00 20.00           C  
ATOM   4074  CD2 LEU A 250       7.838  21.366   1.632  1.00 20.00           C  
ATOM   4075  HN  LEU A 250      11.607  22.412   0.392  1.00 20.00           H  
ATOM   4076  HA  LEU A 250       9.879  23.019   2.646  1.00 20.00           H  
ATOM   4077 1HB  LEU A 250      11.150  20.333   1.913  1.00 20.00           H  
ATOM   4078 2HB  LEU A 250       9.952  20.520   3.162  1.00 20.00           H  
ATOM   4079  HG  LEU A 250       9.443  21.254   0.230  1.00 20.00           H  
ATOM   4080 1HD1 LEU A 250       9.887  18.833   0.473  1.00 20.00           H  
ATOM   4081 2HD1 LEU A 250       8.667  18.717   1.748  1.00 20.00           H  
ATOM   4082 3HD1 LEU A 250       8.192  19.131   0.095  1.00 20.00           H  
ATOM   4083 1HD2 LEU A 250       7.550  20.986   2.618  1.00 20.00           H  
ATOM   4084 2HD2 LEU A 250       7.896  22.456   1.696  1.00 20.00           H  
ATOM   4085 3HD2 LEU A 250       7.027  21.128   0.937  1.00 20.00           H  
ATOM   4086  N   ARG A 251      13.035  22.369   3.327  1.00 20.00           N  
ATOM   4087  CA  ARG A 251      13.959  22.373   4.486  1.00 20.00           C  
ATOM   4088  C   ARG A 251      13.922  23.824   5.153  1.00 20.00           C  
ATOM   4089  O   ARG A 251      13.915  23.927   6.371  1.00 20.00           O  
ATOM   4090  CB  ARG A 251      15.401  21.981   4.102  1.00 20.00           C  
ATOM   4091  CG  ARG A 251      16.447  22.299   5.183  1.00 20.00           C  
ATOM   4092  CD  ARG A 251      16.153  21.647   6.538  1.00 20.00           C  
ATOM   4093  NE  ARG A 251      17.092  22.101   7.565  1.00 20.00           N  
ATOM   4094  CZ  ARG A 251      16.912  21.875   8.929  1.00 20.00           C  
ATOM   4095  NH1 ARG A 251      15.797  21.200   9.416  1.00 20.00           N1+
ATOM   4096  NH2 ARG A 251      17.872  22.322   9.820  1.00 20.00           N  
ATOM   4097  HN  ARG A 251      13.359  22.277   2.372  1.00 20.00           H  
ATOM   4098  HA  ARG A 251      13.581  21.647   5.208  1.00 20.00           H  
ATOM   4099 1HB  ARG A 251      15.432  20.914   3.859  1.00 20.00           H  
ATOM   4100 2HB  ARG A 251      15.694  22.505   3.186  1.00 20.00           H  
ATOM   4101 1HG  ARG A 251      17.426  21.953   4.840  1.00 20.00           H  
ATOM   4102 2HG  ARG A 251      16.549  23.383   5.299  1.00 20.00           H  
ATOM   4103 1HD  ARG A 251      15.143  21.846   6.892  1.00 20.00           H  
ATOM   4104 2HD  ARG A 251      16.264  20.562   6.445  1.00 20.00           H  
ATOM   4105  HE  ARG A 251      17.969  22.573   7.250  1.00 20.00           H  
ATOM   4106 1HH1 ARG A 251      15.047  20.890   8.804  1.00 20.00           H  
ATOM   4107 2HH1 ARG A 251      15.671  21.050  10.413  1.00 20.00           H  
ATOM   4108 1HH2 ARG A 251      17.764  22.182  10.821  1.00 20.00           H  
ATOM   4109 2HH2 ARG A 251      18.690  22.833   9.498  1.00 20.00           H  
ATOM   4110  N   ILE A 252      14.084  24.841   4.304  1.00 20.00           N  
ATOM   4111  CA  ILE A 252      13.980  26.197   4.914  1.00 20.00           C  
ATOM   4112  C   ILE A 252      12.539  26.354   5.532  1.00 20.00           C  
ATOM   4113  O   ILE A 252      12.402  27.023   6.549  1.00 20.00           O  
ATOM   4114  CB  ILE A 252      14.256  27.300   3.857  1.00 20.00           C  
ATOM   4115  CG1 ILE A 252      15.711  27.236   3.349  1.00 20.00           C  
ATOM   4116  CG2 ILE A 252      13.954  28.701   4.408  1.00 20.00           C  
ATOM   4117  CD1 ILE A 252      15.899  27.885   1.985  1.00 20.00           C  
ATOM   4118  HN  ILE A 252      14.189  24.700   3.303  1.00 20.00           H  
ATOM   4119  HA  ILE A 252      14.706  26.258   5.735  1.00 20.00           H  
ATOM   4120  HB  ILE A 252      13.585  27.130   3.006  1.00 20.00           H  
ATOM   4121 1HG1 ILE A 252      16.380  27.715   4.068  1.00 20.00           H  
ATOM   4122 2HG1 ILE A 252      16.051  26.200   3.262  1.00 20.00           H  
ATOM   4123 1HG2 ILE A 252      12.885  28.839   4.589  1.00 20.00           H  
ATOM   4124 2HG2 ILE A 252      14.482  28.882   5.350  1.00 20.00           H  
ATOM   4125 3HG2 ILE A 252      14.253  29.487   3.708  1.00 20.00           H  
ATOM   4126 1HD1 ILE A 252      15.253  27.422   1.233  1.00 20.00           H  
ATOM   4127 2HD1 ILE A 252      15.676  28.954   2.010  1.00 20.00           H  
ATOM   4128 3HD1 ILE A 252      16.934  27.769   1.651  1.00 20.00           H  
ATOM   4129  N   ALA A 253      11.545  25.862   4.781  1.00 20.00           N  
ATOM   4130  CA  ALA A 253      10.232  26.032   5.322  1.00 20.00           C  
ATOM   4131  C   ALA A 253      10.165  25.261   6.763  1.00 20.00           C  
ATOM   4132  O   ALA A 253       9.575  25.792   7.688  1.00 20.00           O  
ATOM   4133  CB  ALA A 253       9.132  25.517   4.405  1.00 20.00           C  
ATOM   4134  HN  ALA A 253      11.713  25.424   3.884  1.00 20.00           H  
ATOM   4135  HA  ALA A 253      10.075  27.103   5.501  1.00 20.00           H  
ATOM   4136 1HB  ALA A 253       9.200  25.974   3.413  1.00 20.00           H  
ATOM   4137 2HB  ALA A 253       9.181  24.433   4.283  1.00 20.00           H  
ATOM   4138 3HB  ALA A 253       8.146  25.753   4.817  1.00 20.00           H  
ATOM   4139  N   SER A 254      10.555  23.998   6.740  1.00 20.00           N  
ATOM   4140  CA  SER A 254      10.398  23.265   8.025  1.00 20.00           C  
ATOM   4141  C   SER A 254      11.264  24.009   9.137  1.00 20.00           C  
ATOM   4142  O   SER A 254      10.847  24.050  10.286  1.00 20.00           O  
ATOM   4143  CB  SER A 254      10.749  21.781   7.986  1.00 20.00           C  
ATOM   4144  OG  SER A 254      11.984  21.550   7.324  1.00 20.00           O  
ATOM   4145  HN  SER A 254      10.955  23.573   5.916  1.00 20.00           H  
ATOM   4146  HA  SER A 254       9.353  23.364   8.318  1.00 20.00           H  
ATOM   4147 1HB  SER A 254      10.825  21.375   8.997  1.00 20.00           H  
ATOM   4148 2HB  SER A 254       9.973  21.217   7.459  1.00 20.00           H  
ATOM   4149  HG  SER A 254      11.786  21.506   6.374  1.00 20.00           H  
ATOM   4150  N   ARG A 255      12.472  24.427   8.732  1.00 20.00           N  
ATOM   4151  CA  ARG A 255      13.284  25.168   9.787  1.00 20.00           C  
ATOM   4152  C   ARG A 255      12.414  26.400  10.316  1.00 20.00           C  
ATOM   4153  O   ARG A 255      12.646  26.849  11.432  1.00 20.00           O  
ATOM   4154  CB  ARG A 255      14.640  25.628   9.234  1.00 20.00           C  
ATOM   4155  CG  ARG A 255      15.464  26.422  10.256  1.00 20.00           C  
ATOM   4156  CD  ARG A 255      16.916  26.552   9.818  1.00 20.00           C  
ATOM   4157  NE  ARG A 255      17.714  27.340  10.767  1.00 20.00           N  
ATOM   4158  CZ  ARG A 255      19.102  27.495  10.656  1.00 20.00           C  
ATOM   4159  NH1 ARG A 255      19.819  26.926   9.612  1.00 20.00           N1+
ATOM   4160  NH2 ARG A 255      19.785  28.240  11.601  1.00 20.00           N  
ATOM   4161  HN  ARG A 255      12.827  24.243   7.799  1.00 20.00           H  
ATOM   4162  HA  ARG A 255      13.431  24.480  10.628  1.00 20.00           H  
ATOM   4163 1HB  ARG A 255      15.202  24.744   8.910  1.00 20.00           H  
ATOM   4164 2HB  ARG A 255      14.493  26.240   8.337  1.00 20.00           H  
ATOM   4165 1HG  ARG A 255      15.036  27.421  10.394  1.00 20.00           H  
ATOM   4166 2HG  ARG A 255      15.432  25.932  11.235  1.00 20.00           H  
ATOM   4167 1HD  ARG A 255      17.361  25.556   9.743  1.00 20.00           H  
ATOM   4168 2HD  ARG A 255      16.965  27.049   8.845  1.00 20.00           H  
ATOM   4169  HE  ARG A 255      17.225  27.823  11.553  1.00 20.00           H  
ATOM   4170 1HH1 ARG A 255      19.369  26.367   8.893  1.00 20.00           H  
ATOM   4171 2HH1 ARG A 255      20.818  27.086   9.517  1.00 20.00           H  
ATOM   4172 1HH2 ARG A 255      20.793  28.367  11.547  1.00 20.00           H  
ATOM   4173 2HH2 ARG A 255      19.292  28.707  12.359  1.00 20.00           H  
ATOM   4174  N   LEU A 256      11.599  26.886   9.465  1.00 20.00           N  
ATOM   4175  CA  LEU A 256      10.730  28.029   9.971  1.00 20.00           C  
ATOM   4176  C   LEU A 256       9.368  27.411  10.536  1.00 20.00           C  
ATOM   4177  O   LEU A 256       9.193  27.379  11.748  1.00 20.00           O  
ATOM   4178  CB  LEU A 256      10.449  29.047   8.849  1.00 20.00           C  
ATOM   4179  CG  LEU A 256      11.637  29.966   8.509  1.00 20.00           C  
ATOM   4180  CD1 LEU A 256      11.382  30.650   7.165  1.00 20.00           C  
ATOM   4181  CD2 LEU A 256      11.864  31.022   9.593  1.00 20.00           C  
ATOM   4182  HN  LEU A 256      11.492  26.511   8.530  1.00 20.00           H  
ATOM   4183  HA  LEU A 256      11.206  28.540  10.814  1.00 20.00           H  
ATOM   4184 1HB  LEU A 256      10.150  28.511   7.942  1.00 20.00           H  
ATOM   4185 2HB  LEU A 256       9.588  29.670   9.120  1.00 20.00           H  
ATOM   4186  HG  LEU A 256      12.552  29.371   8.417  1.00 20.00           H  
ATOM   4187 1HD1 LEU A 256      11.281  29.912   6.364  1.00 20.00           H  
ATOM   4188 2HD1 LEU A 256      10.462  31.244   7.188  1.00 20.00           H  
ATOM   4189 3HD1 LEU A 256      12.198  31.326   6.895  1.00 20.00           H  
ATOM   4190 1HD2 LEU A 256      10.953  31.598   9.790  1.00 20.00           H  
ATOM   4191 2HD2 LEU A 256      12.184  30.569  10.536  1.00 20.00           H  
ATOM   4192 3HD2 LEU A 256      12.639  31.735   9.294  1.00 20.00           H  
ATOM   4193  N   ASP A 257       8.555  27.035   9.645  1.00 20.00           N  
ATOM   4194  CA  ASP A 257       7.167  26.814  10.091  1.00 20.00           C  
ATOM   4195  C   ASP A 257       7.149  25.563  11.078  1.00 20.00           C  
ATOM   4196  O   ASP A 257       6.510  25.646  12.120  1.00 20.00           O  
ATOM   4197  CB  ASP A 257       6.193  26.576   8.926  1.00 20.00           C  
ATOM   4198  CG  ASP A 257       6.199  27.711   7.888  1.00 20.00           C  
ATOM   4199  OD1 ASP A 257       5.167  28.437   7.889  1.00 20.00           O  
ATOM   4200  OD2 ASP A 257       7.210  27.769   7.132  1.00 20.00           O1-
ATOM   4201  HN  ASP A 257       8.793  27.012   8.659  1.00 20.00           H  
ATOM   4202  HA  ASP A 257       6.849  27.700  10.656  1.00 20.00           H  
ATOM   4203 1HB  ASP A 257       6.436  25.649   8.395  1.00 20.00           H  
ATOM   4204 2HB  ASP A 257       5.177  26.448   9.315  1.00 20.00           H  
ATOM   4205  N   SER A 258       7.691  24.389  10.560  1.00 20.00           N  
ATOM   4206  CA  SER A 258       7.194  23.257  11.084  1.00 20.00           C  
ATOM   4207  C   SER A 258       8.149  22.792  12.280  1.00 20.00           C  
ATOM   4208  O   SER A 258       9.230  22.269  12.032  1.00 20.00           O  
ATOM   4209  CB  SER A 258       7.105  22.139  10.043  1.00 20.00           C  
ATOM   4210  OG  SER A 258       6.257  22.524   8.965  1.00 20.00           O  
ATOM   4211  HN  SER A 258       8.381  24.406   9.818  1.00 20.00           H  
ATOM   4212  HA  SER A 258       6.177  23.423  11.464  1.00 20.00           H  
ATOM   4213 1HB  SER A 258       8.083  21.864   9.639  1.00 20.00           H  
ATOM   4214 2HB  SER A 258       6.686  21.235  10.497  1.00 20.00           H  
ATOM   4215  HG  SER A 258       6.770  23.121   8.393  1.00 20.00           H  
ATOM   4216  N   TRP A 259       7.658  23.020  13.467  1.00 20.00           N  
ATOM   4217  CA  TRP A 259       8.380  22.523  14.526  1.00 20.00           C  
ATOM   4218  C   TRP A 259       7.331  22.287  15.796  1.00 20.00           C  
ATOM   4219  O   TRP A 259       7.410  22.985  16.801  1.00 20.00           O  
ATOM   4220  CB  TRP A 259       9.570  23.446  14.897  1.00 20.00           C  
ATOM   4221  CG  TRP A 259       9.290  24.816  15.440  1.00 20.00           C  
ATOM   4222  CD1 TRP A 259       8.173  25.635  15.360  1.00 20.00           C  
ATOM   4223  CD2 TRP A 259      10.257  25.566  16.229  1.00 20.00           C  
ATOM   4224  CE2 TRP A 259       9.684  26.763  16.561  1.00 20.00           C  
ATOM   4225  CE3 TRP A 259      11.559  25.277  16.662  1.00 20.00           C  
ATOM   4226  NE1 TRP A 259       8.418  26.815  16.030  1.00 20.00           N  
ATOM   4227  CZ2 TRP A 259      10.311  27.750  17.313  1.00 20.00           C  
ATOM   4228  CZ3 TRP A 259      12.217  26.243  17.423  1.00 20.00           C  
ATOM   4229  CH2 TRP A 259      11.605  27.455  17.741  1.00 20.00           C  
ATOM   4230  HN  TRP A 259       6.810  23.563  13.602  1.00 20.00           H  
ATOM   4231  HA  TRP A 259       8.781  21.533  14.272  1.00 20.00           H  
ATOM   4232 1HB  TRP A 259      10.179  22.930  15.644  1.00 20.00           H  
ATOM   4233 2HB  TRP A 259      10.218  23.573  14.024  1.00 20.00           H  
ATOM   4234  HD1 TRP A 259       7.230  25.449  14.870  1.00 20.00           H  
ATOM   4235  HE1 TRP A 259       7.773  27.591  16.114  1.00 20.00           H  
ATOM   4236  HE3 TRP A 259      12.051  24.339  16.423  1.00 20.00           H  
ATOM   4237  HZ2 TRP A 259       9.831  28.693  17.557  1.00 20.00           H  
ATOM   4238  HZ3 TRP A 259      13.225  26.049  17.773  1.00 20.00           H  
ATOM   4239  HH2 TRP A 259      12.146  28.185  18.333  1.00 20.00           H  
ATOM   4240  N   PRO A 260       6.504  21.288  15.625  1.00 20.00           N  
ATOM   4241  CA  PRO A 260       5.911  20.787  16.773  1.00 20.00           C  
ATOM   4242  C   PRO A 260       7.118  20.262  17.879  1.00 20.00           C  
ATOM   4243  O   PRO A 260       8.212  20.784  17.946  1.00 20.00           O  
ATOM   4244  CB  PRO A 260       4.748  19.909  16.319  1.00 20.00           C  
ATOM   4245  CG  PRO A 260       5.059  19.574  14.879  1.00 20.00           C  
ATOM   4246  CD  PRO A 260       5.900  20.740  14.414  1.00 20.00           C  
ATOM   4247  HA  PRO A 260       5.447  21.624  17.310  1.00 20.00           H  
ATOM   4248 1HB  PRO A 260       4.611  19.011  16.929  1.00 20.00           H  
ATOM   4249 2HB  PRO A 260       3.812  20.479  16.352  1.00 20.00           H  
ATOM   4250 1HG  PRO A 260       5.599  18.633  14.826  1.00 20.00           H  
ATOM   4251 2HG  PRO A 260       4.160  19.448  14.269  1.00 20.00           H  
ATOM   4252 1HD  PRO A 260       6.644  20.446  13.669  1.00 20.00           H  
ATOM   4253 2HD  PRO A 260       5.275  21.527  13.977  1.00 20.00           H  
ATOM   4254  N   GLN A 261       6.653  19.298  18.924  1.00 20.00           N  
ATOM   4255  CA  GLN A 261       7.740  18.857  19.936  1.00 20.00           C  
ATOM   4256  C   GLN A 261       8.203  17.344  19.571  1.00 20.00           C  
ATOM   4257  O   GLN A 261       9.375  17.024  19.726  1.00 20.00           O  
ATOM   4258  CB  GLN A 261       7.233  18.939  21.378  1.00 20.00           C  
ATOM   4259  CG  GLN A 261       7.139  20.378  21.892  1.00 20.00           C  
ATOM   4260  CD  GLN A 261       8.507  21.025  21.971  1.00 20.00           C  
ATOM   4261  NE2 GLN A 261       8.737  21.965  20.994  1.00 20.00           N  
ATOM   4262  OE1 GLN A 261       9.329  20.717  22.821  1.00 20.00           O  
ATOM   4263  HN  GLN A 261       5.743  18.851  18.880  1.00 20.00           H  
ATOM   4264  HA  GLN A 261       8.634  19.473  19.814  1.00 20.00           H  
ATOM   4265 1HB  GLN A 261       6.245  18.470  21.447  1.00 20.00           H  
ATOM   4266 2HB  GLN A 261       7.893  18.356  22.029  1.00 20.00           H  
ATOM   4267 1HG  GLN A 261       6.467  20.971  21.262  1.00 20.00           H  
ATOM   4268 2HG  GLN A 261       6.710  20.388  22.899  1.00 20.00           H  
ATOM   4269 1HE2 GLN A 261       8.048  22.202  20.286  1.00 20.00           H  
ATOM   4270 2HE2 GLN A 261       9.622  22.460  20.949  1.00 20.00           H  
ATOM   4271  N   GLY A 262       7.255  16.536  19.273  1.00 20.00           N  
ATOM   4272  CA  GLY A 262       7.719  15.126  18.758  1.00 20.00           C  
ATOM   4273  C   GLY A 262       8.238  15.284  17.190  1.00 20.00           C  
ATOM   4274  O   GLY A 262       8.544  14.223  16.660  1.00 20.00           O  
ATOM   4275  HN  GLY A 262       6.273  16.785  19.342  1.00 20.00           H  
ATOM   4276 1HA  GLY A 262       8.532  14.727  19.374  1.00 20.00           H  
ATOM   4277 2HA  GLY A 262       6.857  14.454  18.788  1.00 20.00           H  
ATOM   4278  N   CYS A 263       8.160  16.512  16.689  1.00 20.00           N  
ATOM   4279  CA  CYS A 263       7.350  16.637  15.415  1.00 20.00           C  
ATOM   4280  C   CYS A 263       8.071  15.618  14.197  1.00 20.00           C  
ATOM   4281  O   CYS A 263       8.854  14.696  14.395  1.00 20.00           O  
ATOM   4282  CB  CYS A 263       8.190  18.106  15.190  1.00 20.00           C  
ATOM   4283  SG  CYS A 263       9.972  18.539  16.115  1.00 20.00           S  
ATOM   4284  HN  CYS A 263       8.486  17.302  17.234  1.00 20.00           H  
ATOM   4285  HA  CYS A 263       6.262  16.680  15.511  1.00 20.00           H  
ATOM   4286 1HB  CYS A 263       8.349  18.297  14.129  1.00 20.00           H  
ATOM   4287 2HB  CYS A 263       7.540  18.913  15.501  1.00 20.00           H  
ATOM   4288  N   THR A 264       7.728  15.941  12.906  1.00 20.00           N  
ATOM   4289  CA  THR A 264       8.180  14.914  11.817  1.00 20.00           C  
ATOM   4290  C   THR A 264       9.569  15.372  11.264  1.00 20.00           C  
ATOM   4291  O   THR A 264      10.148  14.703  10.422  1.00 20.00           O  
ATOM   4292  CB  THR A 264       7.131  14.813  10.695  1.00 20.00           C  
ATOM   4293  CG2 THR A 264       7.250  13.531   9.874  1.00 20.00           C  
ATOM   4294  OG1 THR A 264       5.812  14.856  11.241  1.00 20.00           O  
ATOM   4295  HN  THR A 264       7.317  16.837  12.661  1.00 20.00           H  
ATOM   4296  HA  THR A 264       8.325  13.936  12.290  1.00 20.00           H  
ATOM   4297  HB  THR A 264       7.226  15.671  10.020  1.00 20.00           H  
ATOM   4298  HG1 THR A 264       5.744  14.154  11.911  1.00 20.00           H  
ATOM   4299 1HG2 THR A 264       6.983  12.654  10.471  1.00 20.00           H  
ATOM   4300 2HG2 THR A 264       8.256  13.383   9.473  1.00 20.00           H  
ATOM   4301 3HG2 THR A 264       6.557  13.557   9.028  1.00 20.00           H  
ATOM   4302  N   GLN A 265       9.988  16.563  11.735  1.00 20.00           N  
ATOM   4303  CA  GLN A 265      11.060  17.433  10.722  1.00 20.00           C  
ATOM   4304  C   GLN A 265      12.495  16.534  10.546  1.00 20.00           C  
ATOM   4305  O   GLN A 265      13.250  16.830   9.632  1.00 20.00           O  
ATOM   4306  CB  GLN A 265      11.332  18.782  11.398  1.00 20.00           C  
ATOM   4307  CG  GLN A 265      12.555  19.542  10.884  1.00 20.00           C  
ATOM   4308  CD  GLN A 265      12.740  20.831  11.649  1.00 20.00           C  
ATOM   4309  NE2 GLN A 265      13.450  20.691  12.814  1.00 20.00           N  
ATOM   4310  OE1 GLN A 265      12.278  21.892  11.267  1.00 20.00           O  
ATOM   4311  HN  GLN A 265       9.641  16.964  12.600  1.00 20.00           H  
ATOM   4312  HA  GLN A 265      10.599  17.541   9.734  1.00 20.00           H  
ATOM   4313 1HB  GLN A 265      10.439  19.410  11.313  1.00 20.00           H  
ATOM   4314 2HB  GLN A 265      11.459  18.614  12.473  1.00 20.00           H  
ATOM   4315 1HG  GLN A 265      13.473  18.957  10.995  1.00 20.00           H  
ATOM   4316 2HG  GLN A 265      12.450  19.777   9.821  1.00 20.00           H  
ATOM   4317 1HE2 GLN A 265      13.771  19.790  13.154  1.00 20.00           H  
ATOM   4318 2HE2 GLN A 265      13.612  21.491  13.417  1.00 20.00           H  
ATOM   4319  N   LYS A 266      12.757  15.711  11.498  1.00 20.00           N  
ATOM   4320  CA  LYS A 266      14.011  14.856  11.278  1.00 20.00           C  
ATOM   4321  C   LYS A 266      13.906  14.179   9.861  1.00 20.00           C  
ATOM   4322  O   LYS A 266      14.938  13.849   9.293  1.00 20.00           O  
ATOM   4323  CB  LYS A 266      14.068  13.859  12.439  1.00 20.00           C  
ATOM   4324  CG  LYS A 266      15.392  13.103  12.605  1.00 20.00           C  
ATOM   4325  CD  LYS A 266      15.994  13.356  13.992  1.00 20.00           C  
ATOM   4326  CE  LYS A 266      15.173  12.715  15.115  1.00 20.00           C  
ATOM   4327  NZ  LYS A 266      15.900  12.865  16.411  1.00 20.00           N1+
ATOM   4328  HN  LYS A 266      12.160  15.619  12.315  1.00 20.00           H  
ATOM   4329  HA  LYS A 266      14.878  15.527  11.288  1.00 20.00           H  
ATOM   4330 1HB  LYS A 266      13.840  14.409  13.359  1.00 20.00           H  
ATOM   4331 2HB  LYS A 266      13.257  13.129  12.335  1.00 20.00           H  
ATOM   4332 1HG  LYS A 266      15.238  12.029  12.450  1.00 20.00           H  
ATOM   4333 2HG  LYS A 266      16.115  13.427  11.849  1.00 20.00           H  
ATOM   4334 1HD  LYS A 266      17.013  12.957  14.003  1.00 20.00           H  
ATOM   4335 2HD  LYS A 266      16.093  14.434  14.167  1.00 20.00           H  
ATOM   4336 1HE  LYS A 266      14.197  13.193  15.245  1.00 20.00           H  
ATOM   4337 2HE  LYS A 266      15.023  11.642  14.955  1.00 20.00           H  
ATOM   4338 1HZ  LYS A 266      15.362  12.490  17.203  1.00 20.00           H  
ATOM   4339 2HZ  LYS A 266      16.801  12.364  16.397  1.00 20.00           H  
ATOM   4340 3HZ  LYS A 266      16.113  13.847  16.631  1.00 20.00           H  
ATOM   4341  N   ALA A 267      12.704  13.885   9.482  1.00 20.00           N  
ATOM   4342  CA  ALA A 267      12.611  13.178   8.211  1.00 20.00           C  
ATOM   4343  C   ALA A 267      13.069  14.209   7.011  1.00 20.00           C  
ATOM   4344  O   ALA A 267      13.741  13.773   6.093  1.00 20.00           O  
ATOM   4345  CB  ALA A 267      11.197  12.671   7.958  1.00 20.00           C  
ATOM   4346  HN  ALA A 267      11.878  14.148  10.009  1.00 20.00           H  
ATOM   4347  HA  ALA A 267      13.311  12.333   8.220  1.00 20.00           H  
ATOM   4348 1HB  ALA A 267      10.874  11.995   8.756  1.00 20.00           H  
ATOM   4349 2HB  ALA A 267      10.475  13.494   7.906  1.00 20.00           H  
ATOM   4350 3HB  ALA A 267      11.145  12.133   7.007  1.00 20.00           H  
ATOM   4351  N   ILE A 268      12.470  15.395   7.033  1.00 20.00           N  
ATOM   4352  CA  ILE A 268      12.813  16.296   5.903  1.00 20.00           C  
ATOM   4353  C   ILE A 268      14.340  16.624   5.978  1.00 20.00           C  
ATOM   4354  O   ILE A 268      14.951  16.853   4.945  1.00 20.00           O  
ATOM   4355  CB  ILE A 268      11.944  17.580   5.951  1.00 20.00           C  
ATOM   4356  CG1 ILE A 268      10.454  17.242   5.727  1.00 20.00           C  
ATOM   4357  CG2 ILE A 268      12.409  18.634   4.937  1.00 20.00           C  
ATOM   4358  CD1 ILE A 268       9.504  18.328   6.209  1.00 20.00           C  
ATOM   4359  HN  ILE A 268      11.878  15.686   7.805  1.00 20.00           H  
ATOM   4360  HA  ILE A 268      12.636  15.754   4.965  1.00 20.00           H  
ATOM   4361  HB  ILE A 268      12.047  18.023   6.949  1.00 20.00           H  
ATOM   4362 1HG1 ILE A 268      10.264  17.038   4.667  1.00 20.00           H  
ATOM   4363 2HG1 ILE A 268      10.186  16.326   6.262  1.00 20.00           H  
ATOM   4364 1HG2 ILE A 268      13.403  19.018   5.181  1.00 20.00           H  
ATOM   4365 2HG2 ILE A 268      12.444  18.226   3.923  1.00 20.00           H  
ATOM   4366 3HG2 ILE A 268      11.745  19.501   4.924  1.00 20.00           H  
ATOM   4367 1HD1 ILE A 268       9.680  18.569   7.262  1.00 20.00           H  
ATOM   4368 2HD1 ILE A 268       9.605  19.245   5.623  1.00 20.00           H  
ATOM   4369 3HD1 ILE A 268       8.467  17.991   6.116  1.00 20.00           H  
ATOM   4370  N   LYS A 269      14.820  16.803   7.215  1.00 20.00           N  
ATOM   4371  CA  LYS A 269      16.265  17.104   7.287  1.00 20.00           C  
ATOM   4372  C   LYS A 269      17.058  15.898   6.637  1.00 20.00           C  
ATOM   4373  O   LYS A 269      18.095  16.127   6.029  1.00 20.00           O  
ATOM   4374  CB  LYS A 269      16.670  17.375   8.739  1.00 20.00           C  
ATOM   4375  CG  LYS A 269      18.108  17.876   8.852  1.00 20.00           C  
ATOM   4376  CD  LYS A 269      18.368  18.514  10.215  1.00 20.00           C  
ATOM   4377  CE  LYS A 269      19.617  19.389  10.179  1.00 20.00           C  
ATOM   4378  NZ  LYS A 269      19.861  19.941  11.545  1.00 20.00           N1+
ATOM   4379  HN  LYS A 269      14.233  16.733   8.040  1.00 20.00           H  
ATOM   4380  HA  LYS A 269      16.443  17.996   6.674  1.00 20.00           H  
ATOM   4381 1HB  LYS A 269      15.995  18.129   9.158  1.00 20.00           H  
ATOM   4382 2HB  LYS A 269      16.540  16.474   9.349  1.00 20.00           H  
ATOM   4383 1HG  LYS A 269      18.810  17.053   8.685  1.00 20.00           H  
ATOM   4384 2HG  LYS A 269      18.298  18.615   8.065  1.00 20.00           H  
ATOM   4385 1HD  LYS A 269      17.508  19.125  10.510  1.00 20.00           H  
ATOM   4386 2HD  LYS A 269      18.461  17.732  10.975  1.00 20.00           H  
ATOM   4387 1HE  LYS A 269      20.508  18.827   9.885  1.00 20.00           H  
ATOM   4388 2HE  LYS A 269      19.504  20.242   9.503  1.00 20.00           H  
ATOM   4389 1HZ  LYS A 269      20.701  20.535  11.563  1.00 20.00           H  
ATOM   4390 2HZ  LYS A 269      19.073  20.512  11.878  1.00 20.00           H  
ATOM   4391 3HZ  LYS A 269      20.008  19.193  12.235  1.00 20.00           H  
ATOM   4392  N   SER A 270      16.593  14.679   6.947  1.00 20.00           N  
ATOM   4393  CA  SER A 270      17.339  13.546   6.337  1.00 20.00           C  
ATOM   4394  C   SER A 270      17.159  13.620   4.752  1.00 20.00           C  
ATOM   4395  O   SER A 270      18.112  13.326   4.047  1.00 20.00           O  
ATOM   4396  CB  SER A 270      16.846  12.206   6.880  1.00 20.00           C  
ATOM   4397  OG  SER A 270      17.583  11.146   6.281  1.00 20.00           O  
ATOM   4398  HN  SER A 270      15.788  14.539   7.550  1.00 20.00           H  
ATOM   4399  HA  SER A 270      18.408  13.669   6.551  1.00 20.00           H  
ATOM   4400 1HB  SER A 270      16.983  12.157   7.965  1.00 20.00           H  
ATOM   4401 2HB  SER A 270      15.785  12.049   6.664  1.00 20.00           H  
ATOM   4402  HG  SER A 270      17.239  10.314   6.648  1.00 20.00           H  
ATOM   4403  N   ILE A 271      15.897  13.751   4.331  1.00 20.00           N  
ATOM   4404  CA  ILE A 271      15.700  13.570   2.880  1.00 20.00           C  
ATOM   4405  C   ILE A 271      16.504  14.710   2.119  1.00 20.00           C  
ATOM   4406  O   ILE A 271      16.940  14.493   1.003  1.00 20.00           O  
ATOM   4407  CB  ILE A 271      14.206  13.501   2.491  1.00 20.00           C  
ATOM   4408  CG1 ILE A 271      13.500  12.309   3.175  1.00 20.00           C  
ATOM   4409  CG2 ILE A 271      14.038  13.365   0.974  1.00 20.00           C  
ATOM   4410  CD1 ILE A 271      12.005  12.538   3.360  1.00 20.00           C  
ATOM   4411  HN  ILE A 271      15.132  13.963   4.963  1.00 20.00           H  
ATOM   4412  HA  ILE A 271      16.175  12.618   2.611  1.00 20.00           H  
ATOM   4413  HB  ILE A 271      13.726  14.432   2.813  1.00 20.00           H  
ATOM   4414 1HG1 ILE A 271      13.656  11.391   2.599  1.00 20.00           H  
ATOM   4415 2HG1 ILE A 271      13.924  12.107   4.161  1.00 20.00           H  
ATOM   4416 1HG2 ILE A 271      14.379  14.260   0.453  1.00 20.00           H  
ATOM   4417 2HG2 ILE A 271      14.609  12.517   0.583  1.00 20.00           H  
ATOM   4418 3HG2 ILE A 271      12.993  13.213   0.695  1.00 20.00           H  
ATOM   4419 1HD1 ILE A 271      11.814  13.423   3.973  1.00 20.00           H  
ATOM   4420 2HD1 ILE A 271      11.494  12.671   2.402  1.00 20.00           H  
ATOM   4421 3HD1 ILE A 271      11.551  11.680   3.862  1.00 20.00           H  
ATOM   4422  N   TYR A 272      16.432  15.913   2.676  1.00 20.00           N  
ATOM   4423  CA  TYR A 272      17.253  16.981   1.999  1.00 20.00           C  
ATOM   4424  C   TYR A 272      18.791  16.503   1.975  1.00 20.00           C  
ATOM   4425  O   TYR A 272      19.519  16.871   1.063  1.00 20.00           O  
ATOM   4426  CB  TYR A 272      17.124  18.289   2.800  1.00 20.00           C  
ATOM   4427  CG  TYR A 272      18.032  19.408   2.347  1.00 20.00           C  
ATOM   4428  CD1 TYR A 272      17.839  20.033   1.109  1.00 20.00           C  
ATOM   4429  CD2 TYR A 272      19.080  19.846   3.169  1.00 20.00           C  
ATOM   4430  CE1 TYR A 272      18.667  21.078   0.707  1.00 20.00           C  
ATOM   4431  CE2 TYR A 272      19.914  20.885   2.771  1.00 20.00           C  
ATOM   4432  CZ  TYR A 272      19.701  21.498   1.543  1.00 20.00           C  
ATOM   4433  OH  TYR A 272      20.538  22.538   1.174  1.00 20.00           O  
ATOM   4434  HN  TYR A 272      15.864  16.098   3.496  1.00 20.00           H  
ATOM   4435  HA  TYR A 272      16.900  17.104   0.969  1.00 20.00           H  
ATOM   4436 1HB  TYR A 272      16.087  18.641   2.774  1.00 20.00           H  
ATOM   4437 2HB  TYR A 272      17.318  18.083   3.860  1.00 20.00           H  
ATOM   4438  HD1 TYR A 272      17.036  19.713   0.453  1.00 20.00           H  
ATOM   4439  HD2 TYR A 272      19.254  19.375   4.132  1.00 20.00           H  
ATOM   4440  HE1 TYR A 272      18.491  21.563  -0.246  1.00 20.00           H  
ATOM   4441  HE2 TYR A 272      20.721  21.211   3.419  1.00 20.00           H  
ATOM   4442  HH  TYR A 272      20.264  22.851   0.294  1.00 20.00           H  
ATOM   4443  N   THR A 273      19.202  15.848   3.074  1.00 20.00           N  
ATOM   4444  CA  THR A 273      20.628  15.364   3.032  1.00 20.00           C  
ATOM   4445  C   THR A 273      20.734  14.217   1.951  1.00 20.00           C  
ATOM   4446  O   THR A 273      21.843  13.829   1.618  1.00 20.00           O  
ATOM   4447  CB  THR A 273      21.079  14.922   4.437  1.00 20.00           C  
ATOM   4448  CG2 THR A 273      22.541  14.515   4.524  1.00 20.00           C  
ATOM   4449  OG1 THR A 273      20.889  16.009   5.341  1.00 20.00           O  
ATOM   4450  HN  THR A 273      18.575  15.625   3.841  1.00 20.00           H  
ATOM   4451  HA  THR A 273      21.248  16.200   2.685  1.00 20.00           H  
ATOM   4452  HB  THR A 273      20.474  14.082   4.796  1.00 20.00           H  
ATOM   4453  HG1 THR A 273      19.962  15.984   5.635  1.00 20.00           H  
ATOM   4454 1HG2 THR A 273      23.195  15.292   4.120  1.00 20.00           H  
ATOM   4455 2HG2 THR A 273      22.736  13.583   3.987  1.00 20.00           H  
ATOM   4456 3HG2 THR A 273      22.837  14.367   5.567  1.00 20.00           H  
ATOM   4457  N   LEU A 274      19.561  13.653   1.599  1.00 20.00           N  
ATOM   4458  CA  LEU A 274      19.668  12.544   0.656  1.00 20.00           C  
ATOM   4459  C   LEU A 274      19.579  13.122  -0.793  1.00 20.00           C  
ATOM   4460  O   LEU A 274      20.063  12.492  -1.721  1.00 20.00           O  
ATOM   4461  CB  LEU A 274      18.542  11.527   0.913  1.00 20.00           C  
ATOM   4462  CG  LEU A 274      18.565  10.263   0.032  1.00 20.00           C  
ATOM   4463  CD1 LEU A 274      19.826   9.426   0.251  1.00 20.00           C  
ATOM   4464  CD2 LEU A 274      17.328   9.414   0.324  1.00 20.00           C  
ATOM   4465  HN  LEU A 274      18.678  13.944   1.994  1.00 20.00           H  
ATOM   4466  HA  LEU A 274      20.641  12.055   0.764  1.00 20.00           H  
ATOM   4467 1HB  LEU A 274      18.565  11.232   1.969  1.00 20.00           H  
ATOM   4468 2HB  LEU A 274      17.577  12.020   0.765  1.00 20.00           H  
ATOM   4469  HG  LEU A 274      18.519  10.547  -1.023  1.00 20.00           H  
ATOM   4470 1HD1 LEU A 274      20.717   9.942  -0.117  1.00 20.00           H  
ATOM   4471 2HD1 LEU A 274      19.979   9.204   1.312  1.00 20.00           H  
ATOM   4472 3HD1 LEU A 274      19.763   8.472  -0.280  1.00 20.00           H  
ATOM   4473 1HD2 LEU A 274      17.299   9.092   1.370  1.00 20.00           H  
ATOM   4474 2HD2 LEU A 274      16.410   9.975   0.121  1.00 20.00           H  
ATOM   4475 3HD2 LEU A 274      17.309   8.516  -0.301  1.00 20.00           H  
ATOM   4476  N   THR A 275      18.792  14.224  -0.927  1.00 20.00           N  
ATOM   4477  CA  THR A 275      18.607  14.692  -2.305  1.00 20.00           C  
ATOM   4478  C   THR A 275      19.852  15.602  -2.697  1.00 20.00           C  
ATOM   4479  O   THR A 275      20.117  15.762  -3.878  1.00 20.00           O  
ATOM   4480  CB  THR A 275      17.287  15.451  -2.503  1.00 20.00           C  
ATOM   4481  CG2 THR A 275      16.080  14.536  -2.342  1.00 20.00           C  
ATOM   4482  OG1 THR A 275      17.177  16.509  -1.553  1.00 20.00           O  
ATOM   4483  HN  THR A 275      18.366  14.694  -0.136  1.00 20.00           H  
ATOM   4484  HA  THR A 275      18.625  13.836  -2.985  1.00 20.00           H  
ATOM   4485  HB  THR A 275      17.253  15.905  -3.500  1.00 20.00           H  
ATOM   4486  HG1 THR A 275      17.762  17.230  -1.843  1.00 20.00           H  
ATOM   4487 1HG2 THR A 275      16.088  14.020  -1.380  1.00 20.00           H  
ATOM   4488 2HG2 THR A 275      16.053  13.775  -3.127  1.00 20.00           H  
ATOM   4489 3HG2 THR A 275      15.150  15.110  -2.366  1.00 20.00           H  
ATOM   4490  N   ARG A 276      20.358  16.330  -1.694  1.00 20.00           N  
ATOM   4491  CA  ARG A 276      21.560  17.221  -2.071  1.00 20.00           C  
ATOM   4492  C   ARG A 276      22.625  16.328  -2.825  1.00 20.00           C  
ATOM   4493  O   ARG A 276      23.157  16.777  -3.827  1.00 20.00           O  
ATOM   4494  CB  ARG A 276      22.061  17.936  -0.812  1.00 20.00           C  
ATOM   4495  CG  ARG A 276      23.472  18.519  -0.903  1.00 20.00           C  
ATOM   4496  CD  ARG A 276      23.774  19.431   0.282  1.00 20.00           C  
ATOM   4497  NE  ARG A 276      23.686  18.738   1.577  1.00 20.00           N  
ATOM   4498  CZ  ARG A 276      23.550  19.403   2.799  1.00 20.00           C  
ATOM   4499  NH1 ARG A 276      23.577  20.787   2.880  1.00 20.00           N1+
ATOM   4500  NH2 ARG A 276      23.384  18.667   3.959  1.00 20.00           N  
ATOM   4501  HN  ARG A 276      19.967  16.310  -0.757  1.00 20.00           H  
ATOM   4502  HA  ARG A 276      21.210  17.953  -2.805  1.00 20.00           H  
ATOM   4503 1HB  ARG A 276      21.347  18.728  -0.563  1.00 20.00           H  
ATOM   4504 2HB  ARG A 276      22.012  17.247   0.035  1.00 20.00           H  
ATOM   4505 1HG  ARG A 276      24.211  17.712  -0.929  1.00 20.00           H  
ATOM   4506 2HG  ARG A 276      23.580  19.090  -1.831  1.00 20.00           H  
ATOM   4507 1HD  ARG A 276      24.789  19.829   0.187  1.00 20.00           H  
ATOM   4508 2HD  ARG A 276      23.061  20.261   0.289  1.00 20.00           H  
ATOM   4509  HE  ARG A 276      23.674  17.695   1.584  1.00 20.00           H  
ATOM   4510 1HH1 ARG A 276      23.688  21.367   2.051  1.00 20.00           H  
ATOM   4511 2HH1 ARG A 276      23.466  21.266   3.770  1.00 20.00           H  
ATOM   4512 1HH2 ARG A 276      23.291  19.121   4.864  1.00 20.00           H  
ATOM   4513 2HH2 ARG A 276      23.362  17.653   3.939  1.00 20.00           H  
ATOM   4514  N   PRO A 277      22.879  15.319  -2.294  1.00 20.00           N  
ATOM   4515  CA  PRO A 277      23.979  14.456  -2.989  1.00 20.00           C  
ATOM   4516  C   PRO A 277      23.423  13.892  -4.436  1.00 20.00           C  
ATOM   4517  O   PRO A 277      24.225  13.546  -5.293  1.00 20.00           O  
ATOM   4518  CB  PRO A 277      24.312  13.334  -2.027  1.00 20.00           C  
ATOM   4519  CG  PRO A 277      23.128  13.310  -1.102  1.00 20.00           C  
ATOM   4520  CD  PRO A 277      22.699  14.759  -0.969  1.00 20.00           C  
ATOM   4521  HA  PRO A 277      24.866  15.067  -3.198  1.00 20.00           H  
ATOM   4522 1HB  PRO A 277      24.465  12.368  -2.516  1.00 20.00           H  
ATOM   4523 2HB  PRO A 277      25.218  13.577  -1.465  1.00 20.00           H  
ATOM   4524 1HG  PRO A 277      22.350  12.710  -1.572  1.00 20.00           H  
ATOM   4525 2HG  PRO A 277      23.356  12.838  -0.148  1.00 20.00           H  
ATOM   4526 1HD  PRO A 277      21.687  14.844  -0.597  1.00 20.00           H  
ATOM   4527 2HD  PRO A 277      23.361  15.294  -0.278  1.00 20.00           H  
ATOM   4528  N   LEU A 278      22.139  13.771  -4.517  1.00 20.00           N  
ATOM   4529  CA  LEU A 278      21.612  13.436  -5.883  1.00 20.00           C  
ATOM   4530  C   LEU A 278      21.932  14.646  -6.847  1.00 20.00           C  
ATOM   4531  O   LEU A 278      22.074  14.441  -8.044  1.00 20.00           O  
ATOM   4532  CB  LEU A 278      20.117  13.086  -5.911  1.00 20.00           C  
ATOM   4533  CG  LEU A 278      19.728  11.855  -5.071  1.00 20.00           C  
ATOM   4534  CD1 LEU A 278      18.210  11.678  -5.043  1.00 20.00           C  
ATOM   4535  CD2 LEU A 278      20.383  10.568  -5.571  1.00 20.00           C  
ATOM   4536  HN  LEU A 278      21.523  13.939  -3.729  1.00 20.00           H  
ATOM   4537  HA  LEU A 278      22.190  12.586  -6.264  1.00 20.00           H  
ATOM   4538 1HB  LEU A 278      19.537  13.953  -5.580  1.00 20.00           H  
ATOM   4539 2HB  LEU A 278      19.818  12.920  -6.949  1.00 20.00           H  
ATOM   4540  HG  LEU A 278      20.061  12.014  -4.045  1.00 20.00           H  
ATOM   4541 1HD1 LEU A 278      17.701  12.599  -4.749  1.00 20.00           H  
ATOM   4542 2HD1 LEU A 278      17.823  11.384  -6.024  1.00 20.00           H  
ATOM   4543 3HD1 LEU A 278      17.922  10.899  -4.331  1.00 20.00           H  
ATOM   4544 1HD2 LEU A 278      20.162  10.397  -6.630  1.00 20.00           H  
ATOM   4545 2HD2 LEU A 278      21.469  10.597  -5.448  1.00 20.00           H  
ATOM   4546 3HD2 LEU A 278      20.018   9.700  -5.014  1.00 20.00           H  
ATOM   4547  N   ALA A 279      21.791  15.885  -6.280  1.00 20.00           N  
ATOM   4548  CA  ALA A 279      22.054  16.994  -7.154  1.00 20.00           C  
ATOM   4549  C   ALA A 279      23.504  16.795  -7.801  1.00 20.00           C  
ATOM   4550  O   ALA A 279      23.735  17.310  -8.887  1.00 20.00           O  
ATOM   4551  CB  ALA A 279      21.970  18.333  -6.433  1.00 20.00           C  
ATOM   4552  HN  ALA A 279      21.464  16.010  -5.327  1.00 20.00           H  
ATOM   4553  HA  ALA A 279      21.313  16.962  -7.961  1.00 20.00           H  
ATOM   4554 1HB  ALA A 279      21.009  18.445  -5.922  1.00 20.00           H  
ATOM   4555 2HB  ALA A 279      22.762  18.445  -5.687  1.00 20.00           H  
ATOM   4556 3HB  ALA A 279      22.081  19.160  -7.141  1.00 20.00           H  
ATOM   4557  N   PHE A 280      24.379  16.219  -7.028  1.00 20.00           N  
ATOM   4558  CA  PHE A 280      25.778  16.137  -7.593  1.00 20.00           C  
ATOM   4559  C   PHE A 280      25.799  15.018  -8.713  1.00 20.00           C  
ATOM   4560  O   PHE A 280      26.769  14.964  -9.455  1.00 20.00           O  
ATOM   4561  CB  PHE A 280      26.787  15.797  -6.489  1.00 20.00           C  
ATOM   4562  CG  PHE A 280      27.242  16.919  -5.577  1.00 20.00           C  
ATOM   4563  CD1 PHE A 280      26.388  17.494  -4.633  1.00 20.00           C  
ATOM   4564  CD2 PHE A 280      28.587  17.309  -5.570  1.00 20.00           C  
ATOM   4565  CE1 PHE A 280      26.850  18.422  -3.706  1.00 20.00           C  
ATOM   4566  CE2 PHE A 280      29.054  18.237  -4.642  1.00 20.00           C  
ATOM   4567  CZ  PHE A 280      28.190  18.789  -3.705  1.00 20.00           C  
ATOM   4568  HN  PHE A 280      24.142  15.842  -6.117  1.00 20.00           H  
ATOM   4569  HA  PHE A 280      26.028  17.089  -8.076  1.00 20.00           H  
ATOM   4570 1HB  PHE A 280      26.428  14.965  -5.873  1.00 20.00           H  
ATOM   4571 2HB  PHE A 280      27.670  15.421  -7.000  1.00 20.00           H  
ATOM   4572  HD1 PHE A 280      25.348  17.216  -4.602  1.00 20.00           H  
ATOM   4573  HD2 PHE A 280      29.284  16.895  -6.290  1.00 20.00           H  
ATOM   4574  HE1 PHE A 280      26.167  18.850  -2.981  1.00 20.00           H  
ATOM   4575  HE2 PHE A 280      30.095  18.540  -4.654  1.00 20.00           H  
ATOM   4576  HZ  PHE A 280      28.559  19.509  -2.983  1.00 20.00           H  
ATOM   4577  N   LEU A 281      24.842  14.072  -8.594  1.00 20.00           N  
ATOM   4578  CA  LEU A 281      25.031  12.872  -9.457  1.00 20.00           C  
ATOM   4579  C   LEU A 281      25.058  13.344 -10.965  1.00 20.00           C  
ATOM   4580  O   LEU A 281      25.429  12.547 -11.808  1.00 20.00           O  
ATOM   4581  CB  LEU A 281      23.872  11.862  -9.312  1.00 20.00           C  
ATOM   4582  CG  LEU A 281      24.208  10.587  -8.530  1.00 20.00           C  
ATOM   4583  CD1 LEU A 281      22.952   9.734  -8.368  1.00 20.00           C  
ATOM   4584  CD2 LEU A 281      25.305   9.761  -9.207  1.00 20.00           C  
ATOM   4585  HN  LEU A 281      24.165  14.089  -7.841  1.00 20.00           H  
ATOM   4586  HA  LEU A 281      26.012  12.444  -9.225  1.00 20.00           H  
ATOM   4587 1HB  LEU A 281      23.021  12.345  -8.829  1.00 20.00           H  
ATOM   4588 2HB  LEU A 281      23.500  11.563 -10.298  1.00 20.00           H  
ATOM   4589  HG  LEU A 281      24.537  10.876  -7.530  1.00 20.00           H  
ATOM   4590 1HD1 LEU A 281      22.158  10.301  -7.877  1.00 20.00           H  
ATOM   4591 2HD1 LEU A 281      22.567   9.397  -9.337  1.00 20.00           H  
ATOM   4592 3HD1 LEU A 281      23.153   8.844  -7.764  1.00 20.00           H  
ATOM   4593 1HD2 LEU A 281      25.050   9.534 -10.247  1.00 20.00           H  
ATOM   4594 2HD2 LEU A 281      26.265  10.282  -9.201  1.00 20.00           H  
ATOM   4595 3HD2 LEU A 281      25.457   8.810  -8.688  1.00 20.00           H  
ATOM   4596  N   ASN A 282      24.456  14.536 -11.207  1.00 20.00           N  
ATOM   4597  CA  ASN A 282      24.497  14.987 -12.625  1.00 20.00           C  
ATOM   4598  C   ASN A 282      25.988  14.878 -13.138  1.00 20.00           C  
ATOM   4599  O   ASN A 282      26.193  14.740 -14.329  1.00 20.00           O  
ATOM   4600  CB  ASN A 282      23.970  16.417 -12.830  1.00 20.00           C  
ATOM   4601  CG  ASN A 282      24.801  17.518 -12.189  1.00 20.00           C  
ATOM   4602  ND2 ASN A 282      24.757  18.704 -12.879  1.00 20.00           N  
ATOM   4603  OD1 ASN A 282      25.432  17.380 -11.152  1.00 20.00           O  
ATOM   4604  HN  ASN A 282      23.969  15.063 -10.488  1.00 20.00           H  
ATOM   4605  HA  ASN A 282      23.891  14.282 -13.205  1.00 20.00           H  
ATOM   4606 1HB  ASN A 282      23.893  16.612 -13.905  1.00 20.00           H  
ATOM   4607 2HB  ASN A 282      22.961  16.502 -12.416  1.00 20.00           H  
ATOM   4608 1HD2 ASN A 282      24.251  18.817 -13.751  1.00 20.00           H  
ATOM   4609 2HD2 ASN A 282      25.278  19.511 -12.550  1.00 20.00           H  
ATOM   4610  N   SER A 283      26.936  15.158 -12.209  1.00 20.00           N  
ATOM   4611  CA  SER A 283      28.360  15.096 -12.707  1.00 20.00           C  
ATOM   4612  C   SER A 283      28.613  13.666 -13.302  1.00 20.00           C  
ATOM   4613  O   SER A 283      29.425  13.554 -14.209  1.00 20.00           O  
ATOM   4614  CB  SER A 283      29.388  15.426 -11.627  1.00 20.00           C  
ATOM   4615  OG  SER A 283      28.956  16.527 -10.834  1.00 20.00           O  
ATOM   4616  HN  SER A 283      26.707  15.500 -11.281  1.00 20.00           H  
ATOM   4617  HA  SER A 283      28.429  15.823 -13.521  1.00 20.00           H  
ATOM   4618 1HB  SER A 283      29.569  14.567 -10.973  1.00 20.00           H  
ATOM   4619 2HB  SER A 283      30.348  15.682 -12.082  1.00 20.00           H  
ATOM   4620  HG  SER A 283      28.742  16.183  -9.949  1.00 20.00           H  
ATOM   4621  N   ALA A 284      28.074  12.643 -12.589  1.00 20.00           N  
ATOM   4622  CA  ALA A 284      28.530  11.370 -12.940  1.00 20.00           C  
ATOM   4623  C   ALA A 284      27.507  10.744 -13.996  1.00 20.00           C  
ATOM   4624  O   ALA A 284      27.854   9.777 -14.664  1.00 20.00           O  
ATOM   4625  CB  ALA A 284      28.588  10.475 -11.706  1.00 20.00           C  
ATOM   4626  HN  ALA A 284      27.415  12.796 -11.832  1.00 20.00           H  
ATOM   4627  HA  ALA A 284      29.521  11.402 -13.406  1.00 20.00           H  
ATOM   4628 1HB  ALA A 284      29.291  10.872 -10.966  1.00 20.00           H  
ATOM   4629 2HB  ALA A 284      27.608  10.396 -11.226  1.00 20.00           H  
ATOM   4630 3HB  ALA A 284      28.903   9.461 -11.968  1.00 20.00           H  
ATOM   4631  N   ILE A 285      26.288  11.279 -13.981  1.00 20.00           N  
ATOM   4632  CA  ILE A 285      25.362  10.774 -15.036  1.00 20.00           C  
ATOM   4633  C   ILE A 285      25.646  11.564 -16.358  1.00 20.00           C  
ATOM   4634  O   ILE A 285      25.328  11.050 -17.423  1.00 20.00           O  
ATOM   4635  CB  ILE A 285      23.893  10.882 -14.554  1.00 20.00           C  
ATOM   4636  CG1 ILE A 285      23.665   9.896 -13.387  1.00 20.00           C  
ATOM   4637  CG2 ILE A 285      22.885  10.628 -15.683  1.00 20.00           C  
ATOM   4638  CD1 ILE A 285      22.290   9.985 -12.739  1.00 20.00           C  
ATOM   4639  HN  ILE A 285      26.037  12.045 -13.368  1.00 20.00           H  
ATOM   4640  HA  ILE A 285      25.594   9.724 -15.257  1.00 20.00           H  
ATOM   4641  HB  ILE A 285      23.717  11.900 -14.185  1.00 20.00           H  
ATOM   4642 1HG1 ILE A 285      23.823   8.867 -13.728  1.00 20.00           H  
ATOM   4643 2HG1 ILE A 285      24.406  10.072 -12.602  1.00 20.00           H  
ATOM   4644 1HG2 ILE A 285      22.969  11.381 -16.472  1.00 20.00           H  
ATOM   4645 2HG2 ILE A 285      23.033   9.642 -16.135  1.00 20.00           H  
ATOM   4646 3HG2 ILE A 285      21.853  10.682 -15.330  1.00 20.00           H  
ATOM   4647 1HD1 ILE A 285      22.063  11.012 -12.443  1.00 20.00           H  
ATOM   4648 2HD1 ILE A 285      21.499   9.632 -13.406  1.00 20.00           H  
ATOM   4649 3HD1 ILE A 285      22.257   9.362 -11.841  1.00 20.00           H  
ATOM   4650  N   ASN A 286      26.073  12.826 -16.182  1.00 20.00           N  
ATOM   4651  CA  ASN A 286      26.262  13.640 -17.471  1.00 20.00           C  
ATOM   4652  C   ASN A 286      27.033  12.761 -18.495  1.00 20.00           C  
ATOM   4653  O   ASN A 286      26.716  12.834 -19.674  1.00 20.00           O  
ATOM   4654  CB  ASN A 286      26.812  15.050 -17.251  1.00 20.00           C  
ATOM   4655  CG  ASN A 286      25.704  16.093 -17.290  1.00 20.00           C  
ATOM   4656  ND2 ASN A 286      25.830  17.084 -16.351  1.00 20.00           N  
ATOM   4657  OD1 ASN A 286      24.791  16.066 -18.104  1.00 20.00           O  
ATOM   4658  HN  ASN A 286      26.132  13.247 -15.263  1.00 20.00           H  
ATOM   4659  HA  ASN A 286      25.249  13.700 -17.887  1.00 20.00           H  
ATOM   4660 1HB  ASN A 286      27.378  15.110 -16.319  1.00 20.00           H  
ATOM   4661 2HB  ASN A 286      27.515  15.299 -18.040  1.00 20.00           H  
ATOM   4662 1HD2 ASN A 286      26.631  17.142 -15.730  1.00 20.00           H  
ATOM   4663 2HD2 ASN A 286      25.168  17.851 -16.314  1.00 20.00           H  
ATOM   4664  N   PRO A 287      28.022  12.274 -18.081  1.00 20.00           N  
ATOM   4665  CA  PRO A 287      29.015  11.803 -19.137  1.00 20.00           C  
ATOM   4666  C   PRO A 287      28.382  10.518 -19.978  1.00 20.00           C  
ATOM   4667  O   PRO A 287      28.884  10.210 -21.050  1.00 20.00           O  
ATOM   4668  CB  PRO A 287      30.296  11.459 -18.393  1.00 20.00           C  
ATOM   4669  CG  PRO A 287      29.863  11.363 -16.952  1.00 20.00           C  
ATOM   4670  CD  PRO A 287      28.774  12.397 -16.843  1.00 20.00           C  
ATOM   4671  HA  PRO A 287      29.200  12.597 -19.857  1.00 20.00           H  
ATOM   4672 1HB  PRO A 287      30.780  10.543 -18.749  1.00 20.00           H  
ATOM   4673 2HB  PRO A 287      31.013  12.281 -18.493  1.00 20.00           H  
ATOM   4674 1HG  PRO A 287      29.463  10.363 -16.754  1.00 20.00           H  
ATOM   4675 2HG  PRO A 287      30.670  11.557 -16.240  1.00 20.00           H  
ATOM   4676 1HD  PRO A 287      28.201  12.232 -15.945  1.00 20.00           H  
ATOM   4677 2HD  PRO A 287      29.196  13.408 -16.803  1.00 20.00           H  
ATOM   4678  N   ILE A 288      27.415   9.906 -19.389  1.00 20.00           N  
ATOM   4679  CA  ILE A 288      26.656   8.962 -20.238  1.00 20.00           C  
ATOM   4680  C   ILE A 288      25.798   9.814 -21.295  1.00 20.00           C  
ATOM   4681  O   ILE A 288      25.643   9.360 -22.421  1.00 20.00           O  
ATOM   4682  CB  ILE A 288      25.737   8.062 -19.374  1.00 20.00           C  
ATOM   4683  CG1 ILE A 288      26.554   7.269 -18.329  1.00 20.00           C  
ATOM   4684  CG2 ILE A 288      24.913   7.109 -20.250  1.00 20.00           C  
ATOM   4685  CD1 ILE A 288      25.698   6.630 -17.243  1.00 20.00           C  
ATOM   4686  HN  ILE A 288      27.087  10.173 -18.466  1.00 20.00           H  
ATOM   4687  HA  ILE A 288      27.365   8.343 -20.804  1.00 20.00           H  
ATOM   4688  HB  ILE A 288      25.030   8.703 -18.836  1.00 20.00           H  
ATOM   4689 1HG1 ILE A 288      27.151   6.494 -18.822  1.00 20.00           H  
ATOM   4690 2HG1 ILE A 288      27.267   7.924 -17.821  1.00 20.00           H  
ATOM   4691 1HG2 ILE A 288      24.230   7.657 -20.905  1.00 20.00           H  
ATOM   4692 2HG2 ILE A 288      25.557   6.488 -20.880  1.00 20.00           H  
ATOM   4693 3HG2 ILE A 288      24.290   6.440 -19.652  1.00 20.00           H  
ATOM   4694 1HD1 ILE A 288      25.074   7.377 -16.742  1.00 20.00           H  
ATOM   4695 2HD1 ILE A 288      25.046   5.849 -17.643  1.00 20.00           H  
ATOM   4696 3HD1 ILE A 288      26.336   6.165 -16.486  1.00 20.00           H  
ATOM   4697  N   PHE A 289      25.147  10.888 -20.766  1.00 20.00           N  
ATOM   4698  CA  PHE A 289      24.257  11.658 -21.740  1.00 20.00           C  
ATOM   4699  C   PHE A 289      25.045  11.845 -23.101  1.00 20.00           C  
ATOM   4700  O   PHE A 289      24.474  11.629 -24.152  1.00 20.00           O  
ATOM   4701  CB  PHE A 289      23.942  13.001 -21.046  1.00 20.00           C  
ATOM   4702  CG  PHE A 289      22.864  13.910 -21.579  1.00 20.00           C  
ATOM   4703  CD1 PHE A 289      21.735  14.184 -20.795  1.00 20.00           C  
ATOM   4704  CD2 PHE A 289      23.029  14.617 -22.774  1.00 20.00           C  
ATOM   4705  CE1 PHE A 289      20.830  15.173 -21.161  1.00 20.00           C  
ATOM   4706  CE2 PHE A 289      22.126  15.611 -23.137  1.00 20.00           C  
ATOM   4707  CZ  PHE A 289      21.044  15.905 -22.319  1.00 20.00           C  
ATOM   4708  HN  PHE A 289      25.189  11.103 -19.774  1.00 20.00           H  
ATOM   4709  HA  PHE A 289      23.361  11.062 -21.883  1.00 20.00           H  
ATOM   4710 1HB  PHE A 289      23.713  12.794 -19.994  1.00 20.00           H  
ATOM   4711 2HB  PHE A 289      24.845  13.616 -21.000  1.00 20.00           H  
ATOM   4712  HD1 PHE A 289      21.574  13.654 -19.864  1.00 20.00           H  
ATOM   4713  HD2 PHE A 289      23.892  14.437 -23.404  1.00 20.00           H  
ATOM   4714  HE1 PHE A 289      19.977  15.393 -20.528  1.00 20.00           H  
ATOM   4715  HE2 PHE A 289      22.273  16.168 -24.056  1.00 20.00           H  
ATOM   4716  HZ  PHE A 289      20.368  16.711 -22.582  1.00 20.00           H  
ATOM   4717  N   TYR A 290      26.231  12.420 -22.987  1.00 20.00           N  
ATOM   4718  CA  TYR A 290      26.756  13.098 -24.272  1.00 20.00           C  
ATOM   4719  C   TYR A 290      26.892  11.991 -25.405  1.00 20.00           C  
ATOM   4720  O   TYR A 290      26.797  12.311 -26.582  1.00 20.00           O  
ATOM   4721  CB  TYR A 290      28.117  13.704 -23.946  1.00 20.00           C  
ATOM   4722  CG  TYR A 290      28.064  14.625 -22.750  1.00 20.00           C  
ATOM   4723  CD1 TYR A 290      27.103  15.626 -22.627  1.00 20.00           C  
ATOM   4724  CD2 TYR A 290      28.990  14.466 -21.739  1.00 20.00           C  
ATOM   4725  CE1 TYR A 290      27.084  16.480 -21.535  1.00 20.00           C  
ATOM   4726  CE2 TYR A 290      28.999  15.313 -20.634  1.00 20.00           C  
ATOM   4727  CZ  TYR A 290      28.052  16.329 -20.552  1.00 20.00           C  
ATOM   4728  OH  TYR A 290      28.064  17.206 -19.489  1.00 20.00           O  
ATOM   4729  HN  TYR A 290      26.646  12.583 -22.075  1.00 20.00           H  
ATOM   4730  HA  TYR A 290      26.018  13.837 -24.605  1.00 20.00           H  
ATOM   4731 1HB  TYR A 290      28.832  12.895 -23.756  1.00 20.00           H  
ATOM   4732 2HB  TYR A 290      28.518  14.232 -24.807  1.00 20.00           H  
ATOM   4733  HD1 TYR A 290      26.357  15.729 -23.400  1.00 20.00           H  
ATOM   4734  HD2 TYR A 290      29.709  13.664 -21.801  1.00 20.00           H  
ATOM   4735  HE1 TYR A 290      26.330  17.256 -21.463  1.00 20.00           H  
ATOM   4736  HE2 TYR A 290      29.735  15.167 -19.849  1.00 20.00           H  
ATOM   4737  HH  TYR A 290      28.817  16.986 -18.913  1.00 20.00           H  
ATOM   4738  N   PHE A 291      27.289  10.792 -24.981  1.00 20.00           N  
ATOM   4739  CA  PHE A 291      27.407   9.713 -26.086  1.00 20.00           C  
ATOM   4740  C   PHE A 291      25.970   9.466 -26.694  1.00 20.00           C  
ATOM   4741  O   PHE A 291      25.840   9.396 -27.910  1.00 20.00           O  
ATOM   4742  CB  PHE A 291      28.015   8.415 -25.537  1.00 20.00           C  
ATOM   4743  CG  PHE A 291      29.450   8.586 -25.099  1.00 20.00           C  
ATOM   4744  CD1 PHE A 291      30.469   8.815 -26.035  1.00 20.00           C  
ATOM   4745  CD2 PHE A 291      29.792   8.517 -23.742  1.00 20.00           C  
ATOM   4746  CE1 PHE A 291      31.788   8.984 -25.621  1.00 20.00           C  
ATOM   4747  CE2 PHE A 291      31.110   8.691 -23.330  1.00 20.00           C  
ATOM   4748  CZ  PHE A 291      32.109   8.927 -24.268  1.00 20.00           C  
ATOM   4749  HN  PHE A 291      27.431  10.578 -23.999  1.00 20.00           H  
ATOM   4750  HA  PHE A 291      28.021  10.138 -26.889  1.00 20.00           H  
ATOM   4751 1HB  PHE A 291      27.409   8.047 -24.701  1.00 20.00           H  
ATOM   4752 2HB  PHE A 291      27.967   7.627 -26.297  1.00 20.00           H  
ATOM   4753  HD1 PHE A 291      30.238   8.865 -27.094  1.00 20.00           H  
ATOM   4754  HD2 PHE A 291      29.027   8.332 -22.996  1.00 20.00           H  
ATOM   4755  HE1 PHE A 291      32.568   9.161 -26.355  1.00 20.00           H  
ATOM   4756  HE2 PHE A 291      31.359   8.646 -22.275  1.00 20.00           H  
ATOM   4757  HZ  PHE A 291      33.136   9.061 -23.947  1.00 20.00           H  
ATOM   4758  N   LEU A 292      25.026   9.166 -25.803  1.00 20.00           N  
ATOM   4759  CA  LEU A 292      23.761   8.554 -26.383  1.00 20.00           C  
ATOM   4760  C   LEU A 292      22.823   9.697 -26.803  1.00 20.00           C  
ATOM   4761  O   LEU A 292      21.818   9.424 -27.447  1.00 20.00           O  
ATOM   4762  CB  LEU A 292      23.092   7.610 -25.374  1.00 20.00           C  
ATOM   4763  CG  LEU A 292      23.915   6.358 -25.021  1.00 20.00           C  
ATOM   4764  CD1 LEU A 292      23.228   5.589 -23.892  1.00 20.00           C  
ATOM   4765  CD2 LEU A 292      24.123   5.436 -26.223  1.00 20.00           C  
ATOM   4766  HN  LEU A 292      25.157   9.294 -24.803  1.00 20.00           H  
ATOM   4767  HA  LEU A 292      24.002   8.010 -27.302  1.00 20.00           H  
ATOM   4768 1HB  LEU A 292      22.906   8.164 -24.451  1.00 20.00           H  
ATOM   4769 2HB  LEU A 292      22.106   7.310 -25.748  1.00 20.00           H  
ATOM   4770  HG  LEU A 292      24.900   6.666 -24.653  1.00 20.00           H  
ATOM   4771 1HD1 LEU A 292      23.124   6.213 -22.999  1.00 20.00           H  
ATOM   4772 2HD1 LEU A 292      22.228   5.255 -24.187  1.00 20.00           H  
ATOM   4773 3HD1 LEU A 292      23.806   4.704 -23.610  1.00 20.00           H  
ATOM   4774 1HD2 LEU A 292      23.170   5.153 -26.679  1.00 20.00           H  
ATOM   4775 2HD2 LEU A 292      24.737   5.912 -26.992  1.00 20.00           H  
ATOM   4776 3HD2 LEU A 292      24.637   4.516 -25.928  1.00 20.00           H  
ATOM   4777  N   MET A 293      23.184  10.900 -26.375  1.00 20.00           N  
ATOM   4778  CA  MET A 293      22.248  11.957 -26.649  1.00 20.00           C  
ATOM   4779  C   MET A 293      23.005  13.092 -27.448  1.00 20.00           C  
ATOM   4780  O   MET A 293      22.605  14.251 -27.410  1.00 20.00           O  
ATOM   4781  CB  MET A 293      21.709  12.546 -25.336  1.00 20.00           C  
ATOM   4782  CG  MET A 293      20.417  11.935 -24.854  1.00 20.00           C  
ATOM   4783  SD  MET A 293      20.375  10.143 -24.564  1.00 20.00           S  
ATOM   4784  CE  MET A 293      21.339  10.046 -23.058  1.00 20.00           C  
ATOM   4785  HN  MET A 293      24.023  11.059 -25.828  1.00 20.00           H  
ATOM   4786  HA  MET A 293      21.423  11.646 -27.302  1.00 20.00           H  
ATOM   4787 1HB  MET A 293      22.442  12.491 -24.538  1.00 20.00           H  
ATOM   4788 2HB  MET A 293      21.500  13.614 -25.446  1.00 20.00           H  
ATOM   4789 1HG  MET A 293      20.120  12.431 -23.927  1.00 20.00           H  
ATOM   4790 2HG  MET A 293      19.673  12.123 -25.623  1.00 20.00           H  
ATOM   4791 1HE  MET A 293      21.075  10.855 -22.373  1.00 20.00           H  
ATOM   4792 2HE  MET A 293      21.161   9.084 -22.572  1.00 20.00           H  
ATOM   4793 3HE  MET A 293      22.390  10.102 -23.337  1.00 20.00           H  
ATOM   4794  N   GLY A 294      24.053  12.641 -28.277  1.00 20.00           N  
ATOM   4795  CA  GLY A 294      24.842  13.582 -28.729  1.00 20.00           C  
ATOM   4796  C   GLY A 294      25.299  13.182 -30.321  1.00 20.00           C  
ATOM   4797  O   GLY A 294      24.885  12.142 -30.812  1.00 20.00           O  
ATOM   4798  HN  GLY A 294      24.280  11.656 -28.372  1.00 20.00           H  
ATOM   4799 1HA  GLY A 294      24.399  14.582 -28.749  1.00 20.00           H  
ATOM   4800 2HA  GLY A 294      25.739  13.631 -28.117  1.00 20.00           H  
ATOM   4801  N   ASP A 295      26.084  14.080 -30.912  1.00 20.00           N  
ATOM   4802  CA  ASP A 295      26.326  13.869 -32.276  1.00 20.00           C  
ATOM   4803  C   ASP A 295      26.874  12.241 -32.495  1.00 20.00           C  
ATOM   4804  O   ASP A 295      27.532  11.684 -31.623  1.00 20.00           O  
ATOM   4805  CB  ASP A 295      27.319  14.873 -32.862  1.00 20.00           C  
ATOM   4806  CG  ASP A 295      26.595  16.135 -33.354  1.00 20.00           C  
ATOM   4807  OD1 ASP A 295      27.067  16.640 -34.410  1.00 20.00           O  
ATOM   4808  OD2 ASP A 295      25.609  16.513 -32.659  1.00 20.00           O1-
ATOM   4809  HN  ASP A 295      26.386  14.925 -30.437  1.00 20.00           H  
ATOM   4810  HA  ASP A 295      25.357  13.929 -32.790  1.00 20.00           H  
ATOM   4811 1HB  ASP A 295      28.076  15.160 -32.126  1.00 20.00           H  
ATOM   4812 2HB  ASP A 295      27.850  14.426 -33.709  1.00 20.00           H  
ATOM   4813  N   HIE A 296      26.625  11.744 -33.701  1.00 20.00           N  
ATOM   4814  CA  HIE A 296      27.212  10.485 -33.990  1.00 20.00           C  
ATOM   4815  C   HIE A 296      28.836  10.707 -34.263  1.00 20.00           C  
ATOM   4816  O   HIE A 296      29.229  11.851 -34.456  1.00 20.00           O  
ATOM   4817  CB  HIE A 296      26.534   9.887 -35.233  1.00 20.00           C  
ATOM   4818  CG  HIE A 296      26.966   8.517 -35.605  1.00 20.00           C  
ATOM   4819  CD2 HIE A 296      27.167   7.960 -36.846  1.00 20.00           C  
ATOM   4820  ND1 HIE A 296      27.296   7.515 -34.647  1.00 20.00           N  
ATOM   4821  CE1 HIE A 296      27.660   6.439 -35.311  1.00 20.00           C  
ATOM   4822  NE2 HIE A 296      27.605   6.679 -36.661  1.00 20.00           N  
ATOM   4823  HN  HIE A 296      26.070  12.252 -34.384  1.00 20.00           H  
ATOM   4824  HA  HIE A 296      27.093   9.811 -33.132  1.00 20.00           H  
ATOM   4825 1HB  HIE A 296      25.448   9.870 -35.085  1.00 20.00           H  
ATOM   4826 2HB  HIE A 296      26.708  10.551 -36.088  1.00 20.00           H  
ATOM   4827  HD2 HIE A 296      27.028   8.397 -37.824  1.00 20.00           H  
ATOM   4828  HE1 HIE A 296      27.969   5.503 -34.868  1.00 20.00           H  
ATOM   4829  HE2 HIE A 296      27.838   6.019 -37.392  1.00 20.00           H  
ATOM   4830  N   TYR A 297      29.606   9.524 -34.194  1.00 20.00           N  
ATOM   4831  CA  TYR A 297      31.066   9.705 -34.353  1.00 20.00           C  
ATOM   4832  C   TYR A 297      31.309  10.850 -35.366  1.00 20.00           C  
ATOM   4833  O   TYR A 297      31.902  11.859 -35.003  1.00 20.00           O  
ATOM   4834  CB  TYR A 297      31.772   8.397 -34.754  1.00 20.00           C  
ATOM   4835  CG  TYR A 297      33.257   8.563 -34.990  1.00 20.00           C  
ATOM   4836  CD1 TYR A 297      34.091   9.086 -33.992  1.00 20.00           C  
ATOM   4837  CD2 TYR A 297      33.824   8.202 -36.220  1.00 20.00           C  
ATOM   4838  CE1 TYR A 297      35.453   9.265 -34.220  1.00 20.00           C  
ATOM   4839  CE2 TYR A 297      35.184   8.382 -36.459  1.00 20.00           C  
ATOM   4840  CZ  TYR A 297      35.990   8.914 -35.457  1.00 20.00           C  
ATOM   4841  OH  TYR A 297      37.334   9.111 -35.727  1.00 20.00           O  
ATOM   4842  HN  TYR A 297      29.210   8.650 -33.861  1.00 20.00           H  
ATOM   4843  HA  TYR A 297      31.434  10.042 -33.377  1.00 20.00           H  
ATOM   4844 1HB  TYR A 297      31.619   7.644 -33.972  1.00 20.00           H  
ATOM   4845 2HB  TYR A 297      31.288   7.976 -35.643  1.00 20.00           H  
ATOM   4846  HD1 TYR A 297      33.683   9.365 -33.025  1.00 20.00           H  
ATOM   4847  HD2 TYR A 297      33.206   7.792 -37.013  1.00 20.00           H  
ATOM   4848  HE1 TYR A 297      36.081   9.680 -33.437  1.00 20.00           H  
ATOM   4849  HE2 TYR A 297      35.604   8.117 -37.424  1.00 20.00           H  
ATOM   4850  HH  TYR A 297      37.789   9.268 -34.881  1.00 20.00           H  
ATOM   4851  N   ARG A 298      30.950  10.563 -36.672  1.00 20.00           N  
ATOM   4852  CA  ARG A 298      31.113  11.677 -37.629  1.00 20.00           C  
ATOM   4853  C   ARG A 298      29.904  11.686 -38.569  1.00 20.00           C  
ATOM   4854  O   ARG A 298      29.358  12.752 -38.823  1.00 20.00           O  
ATOM   4855  CB  ARG A 298      32.412  11.533 -38.437  1.00 20.00           C  
ATOM   4856  CG  ARG A 298      33.659  11.923 -37.645  1.00 20.00           C  
ATOM   4857  CD  ARG A 298      34.896  12.003 -38.534  1.00 20.00           C  
ATOM   4858  NE  ARG A 298      36.127  11.865 -37.744  1.00 20.00           N  
ATOM   4859  CZ  ARG A 298      37.409  12.028 -38.274  1.00 20.00           C  
ATOM   4860  NH1 ARG A 298      37.609  12.374 -39.604  1.00 20.00           N1+
ATOM   4861  NH2 ARG A 298      38.508  11.832 -37.454  1.00 20.00           N  
ATOM   4862  HN  ARG A 298      30.527   9.679 -36.936  1.00 20.00           H  
ATOM   4863  HA  ARG A 298      31.081  12.632 -37.090  1.00 20.00           H  
ATOM   4864 1HB  ARG A 298      32.517  10.498 -38.786  1.00 20.00           H  
ATOM   4865 2HB  ARG A 298      32.347  12.150 -39.340  1.00 20.00           H  
ATOM   4866 1HG  ARG A 298      33.515  12.884 -37.140  1.00 20.00           H  
ATOM   4867 2HG  ARG A 298      33.827  11.183 -36.858  1.00 20.00           H  
ATOM   4868 1HD  ARG A 298      34.890  11.196 -39.275  1.00 20.00           H  
ATOM   4869 2HD  ARG A 298      34.913  12.965 -39.057  1.00 20.00           H  
ATOM   4870  HE  ARG A 298      36.046  11.605 -36.737  1.00 20.00           H  
ATOM   4871 1HH1 ARG A 298      36.831  12.523 -40.242  1.00 20.00           H  
ATOM   4872 2HH1 ARG A 298      38.546  12.490 -39.981  1.00 20.00           H  
ATOM   4873 1HH2 ARG A 298      39.456  11.936 -37.808  1.00 20.00           H  
ATOM   4874 2HH2 ARG A 298      38.398  11.541 -36.486  1.00 20.00           H  
ATOM   4875  N   GLU A 299      29.629  10.482 -39.172  1.00 20.00           N  
ATOM   4876  CA  GLU A 299      28.509  10.507 -40.150  1.00 20.00           C  
ATOM   4877  C   GLU A 299      28.994  11.213 -41.418  1.00 20.00           C  
ATOM   4878  O   GLU A 299      28.178  11.743 -42.164  1.00 20.00           O  
ATOM   4879  CB  GLU A 299      27.167  11.004 -39.572  1.00 20.00           C  
ATOM   4880  CG  GLU A 299      25.968  10.220 -40.116  1.00 20.00           C  
ATOM   4881  CD  GLU A 299      24.627  10.555 -39.442  1.00 20.00           C  
ATOM   4882  OE1 GLU A 299      23.752   9.650 -39.540  1.00 20.00           O  
ATOM   4883  OE2 GLU A 299      24.549  11.675 -38.864  1.00 20.00           O1-
ATOM   4884  HN  GLU A 299      30.147   9.632 -38.972  1.00 20.00           H  
ATOM   4885  HA  GLU A 299      28.398   9.455 -40.435  1.00 20.00           H  
ATOM   4886 1HB  GLU A 299      27.173  10.897 -38.482  1.00 20.00           H  
ATOM   4887 2HB  GLU A 299      27.029  12.073 -39.769  1.00 20.00           H  
ATOM   4888 1HG  GLU A 299      25.854  10.421 -41.186  1.00 20.00           H  
ATOM   4889 2HG  GLU A 299      26.147   9.144 -40.012  1.00 20.00           H  
ATOM   4890  N   MET A 300      30.289  11.047 -41.694  1.00 20.00           N  
ATOM   4891  CA  MET A 300      30.720  11.594 -42.946  1.00 20.00           C  
ATOM   4892  C   MET A 300      31.795  10.672 -43.527  1.00 20.00           C  
ATOM   4893  O   MET A 300      32.838  10.343 -42.976  1.00 20.00           O  
ATOM   4894  CB  MET A 300      31.341  12.993 -42.782  1.00 20.00           C  
ATOM   4895  CG  MET A 300      30.342  14.072 -42.359  1.00 20.00           C  
ATOM   4896  SD  MET A 300      31.125  15.716 -42.289  1.00 20.00           S  
ATOM   4897  CE  MET A 300      31.946  15.575 -40.677  1.00 20.00           C  
ATOM   4898  HN  MET A 300      30.938  10.632 -41.032  1.00 20.00           H  
ATOM   4899  HA  MET A 300      29.912  11.607 -43.685  1.00 20.00           H  
ATOM   4900 1HB  MET A 300      32.158  12.942 -42.052  1.00 20.00           H  
ATOM   4901 2HB  MET A 300      31.804  13.284 -43.733  1.00 20.00           H  
ATOM   4902 1HG  MET A 300      29.519  14.121 -43.078  1.00 20.00           H  
ATOM   4903 2HG  MET A 300      29.904  13.852 -41.382  1.00 20.00           H  
ATOM   4904 1HE  MET A 300      31.223  15.320 -39.897  1.00 20.00           H  
ATOM   4905 2HE  MET A 300      32.735  14.819 -40.709  1.00 20.00           H  
ATOM   4906 3HE  MET A 300      32.402  16.535 -40.423  1.00 20.00           H  
TER    4907      MET A 300 
HETATM 4908  C1  RES     1      23.752  19.313   7.647  1.00  0.00           C  
HETATM 4909  N1  RES     1      24.013  20.586   8.134  1.00  0.00           N  
HETATM 4910  O1  RES     1      23.387  19.087   6.501  1.00  0.00           O  
HETATM 4911  C2  RES     1      23.779  21.803   7.368  1.00  0.00           C  
HETATM 4912  O2  RES     1      25.487  21.248   5.786  1.00  0.00           O  
HETATM 4913  C3  RES     1      24.287  21.620   5.923  1.00  0.00           C  
HETATM 4914  O3  RES     1      23.431  21.874   5.030  1.00  0.00           O  
HETATM 4915  C4  RES     1      22.291  22.200   7.454  1.00  0.00           C  
HETATM 4916  O4  RES     1      20.512  22.767   8.893  1.00  0.00           O  
HETATM 4917  C5  RES     1      21.730  22.438   8.866  1.00  0.00           C  
HETATM 4918  O5  RES     1      22.531  22.272   9.828  1.00  0.00           O  
HETATM 4919  C6  RES     1      23.949  18.265   8.616  1.00  0.00           C  
HETATM 4920  O6  RES     1      24.317  18.589   9.892  1.00  0.00           O  
HETATM 4921  C7  RES     1      23.833  16.895   8.507  1.00  0.00           C  
HETATM 4922  C8  RES     1      24.144  16.358   9.778  1.00  0.00           C  
HETATM 4923  C9  RES     1      24.437  17.427  10.604  1.00  0.00           C  
HETATM 4924  C10 RES     1      24.828  17.561  12.009  1.00  0.00           C  
HETATM 4925  C11 RES     1      24.923  16.426  12.831  1.00  0.00           C  
HETATM 4926  C12 RES     1      25.292  16.539  14.169  1.00  0.00           C  
HETATM 4927  C13 RES     1      25.569  17.791  14.699  1.00  0.00           C  
HETATM 4928  C14 RES     1      25.484  18.931  13.913  1.00  0.00           C  
HETATM 4929  C15 RES     1      25.115  18.817  12.575  1.00  0.00           C  
HETATM 4930  F1  RES     1      25.926  17.901  15.989  1.00  0.00           F  
HETATM 4931  H1  RES     1      24.423  20.683   9.059  1.00  0.00           H  
HETATM 4932  H2  RES     1      24.379  22.598   7.827  1.00  0.00           H  
HETATM 4933  H3  RES     1      22.103  23.096   6.851  1.00  0.00           H  
HETATM 4934  H4  RES     1      21.675  21.408   7.014  1.00  0.00           H  
HETATM 4935  H5  RES     1      23.555  16.345   7.619  1.00  0.00           H  
HETATM 4936  H6  RES     1      24.152  15.312  10.050  1.00  0.00           H  
HETATM 4937  H7  RES     1      24.712  15.435  12.442  1.00  0.00           H  
HETATM 4938  H8  RES     1      25.362  15.654  14.794  1.00  0.00           H
[truncated: 2,791 more chars]
