# Supplementary material for: Structure-Activity Investigations and Optimisations of Non-metabolite Agonists for the Succinate Receptor 1
Source: Sci Rep. 2018 Jul 3;8:10010. doi: 10.1038/s41598-018-28263-7 (PMC6030209; doi:10.1038/s41598-018-28263-7)
Supplement: Supplementary file 2 — Dataset 1 [file 41598_2018_28263_MOESM2_ESM.zip › mSUCNR1cmpd31.pdb]

ATOM      1  N   ALA A   2      15.763  33.697  28.384  1.00 20.00           N  
ATOM      2  CA  ALA A   2      14.612  33.395  27.721  1.00 20.00           C  
ATOM      3  C   ALA A   2      14.999  32.913  26.221  1.00 20.00           C  
ATOM      4  O   ALA A   2      16.020  33.341  25.694  1.00 20.00           O  
ATOM      5  CB  ALA A   2      13.657  34.577  27.662  1.00 20.00           C  
ATOM      6  HN  ALA A   2      16.590  34.001  27.877  1.00 20.00           H  
ATOM      7  HA  ALA A   2      14.150  32.559  28.256  1.00 20.00           H  
ATOM      8 1HB  ALA A   2      13.425  34.949  28.665  1.00 20.00           H  
ATOM      9 2HB  ALA A   2      14.086  35.406  27.090  1.00 20.00           H  
ATOM     10 3HB  ALA A   2      12.716  34.294  27.180  1.00 20.00           H  
ATOM     11  N   GLN A   3      14.126  32.008  25.655  1.00 20.00           N  
ATOM     12  CA  GLN A   3      14.643  31.273  24.631  1.00 20.00           C  
ATOM     13  C   GLN A   3      13.456  30.353  24.015  1.00 20.00           C  
ATOM     14  O   GLN A   3      12.772  29.650  24.749  1.00 20.00           O  
ATOM     15  CB  GLN A   3      15.775  30.288  25.056  1.00 20.00           C  
ATOM     16  CG  GLN A   3      17.137  30.471  24.363  1.00 20.00           C  
ATOM     17  CD  GLN A   3      17.151  30.370  22.847  1.00 20.00           C  
ATOM     18  NE2 GLN A   3      18.417  30.214  22.340  1.00 20.00           N  
ATOM     19  OE1 GLN A   3      16.160  30.435  22.136  1.00 20.00           O  
ATOM     20  HN  GLN A   3      13.239  31.778  26.094  1.00 20.00           H  
ATOM     21  HA  GLN A   3      14.975  31.978  23.860  1.00 20.00           H  
ATOM     22 1HB  GLN A   3      15.949  30.328  26.137  1.00 20.00           H  
ATOM     23 2HB  GLN A   3      15.456  29.258  24.865  1.00 20.00           H  
ATOM     24 1HG  GLN A   3      17.560  31.444  24.628  1.00 20.00           H  
ATOM     25 2HG  GLN A   3      17.823  29.718  24.767  1.00 20.00           H  
ATOM     26 1HE2 GLN A   3      19.243  30.181  22.930  1.00 20.00           H  
ATOM     27 2HE2 GLN A   3      18.567  30.128  21.340  1.00 20.00           H  
ATOM     28  N   ASN A   4      13.307  30.440  22.641  1.00 20.00           N  
ATOM     29  CA  ASN A   4      12.201  29.634  22.073  1.00 20.00           C  
ATOM     30  C   ASN A   4      12.701  28.108  21.944  1.00 20.00           C  
ATOM     31  O   ASN A   4      13.853  27.896  21.584  1.00 20.00           O  
ATOM     32  CB  ASN A   4      11.770  30.250  20.723  1.00 20.00           C  
ATOM     33  CG  ASN A   4      10.513  29.649  20.117  1.00 20.00           C  
ATOM     34  ND2 ASN A   4      10.693  28.434  19.518  1.00 20.00           N  
ATOM     35  OD1 ASN A   4       9.447  30.245  20.114  1.00 20.00           O  
ATOM     36  HN  ASN A   4      13.952  30.964  22.057  1.00 20.00           H  
ATOM     37  HA  ASN A   4      11.350  29.663  22.765  1.00 20.00           H  
ATOM     38 1HB  ASN A   4      11.604  31.325  20.851  1.00 20.00           H  
ATOM     39 2HB  ASN A   4      12.586  30.162  19.996  1.00 20.00           H  
ATOM     40 1HD2 ASN A   4      11.593  27.966  19.485  1.00 20.00           H  
ATOM     41 2HD2 ASN A   4       9.911  27.948  19.091  1.00 20.00           H  
ATOM     42  N   LEU A   5      11.808  27.203  22.288  1.00 20.00           N  
ATOM     43  CA  LEU A   5      12.255  25.806  22.187  1.00 20.00           C  
ATOM     44  C   LEU A   5      12.877  25.563  20.665  1.00 20.00           C  
ATOM     45  O   LEU A   5      12.447  26.213  19.722  1.00 20.00           O  
ATOM     46  CB  LEU A   5      11.103  24.807  22.389  1.00 20.00           C  
ATOM     47  CG  LEU A   5      10.691  24.474  23.844  1.00 20.00           C  
ATOM     48  CD1 LEU A   5      10.139  23.048  23.908  1.00 20.00           C  
ATOM     49  CD2 LEU A   5      11.812  24.595  24.880  1.00 20.00           C  
ATOM     50  HN  LEU A   5      10.892  27.451  22.650  1.00 20.00           H  
ATOM     51  HA  LEU A   5      13.081  25.652  22.889  1.00 20.00           H  
ATOM     52 1HB  LEU A   5      10.211  25.156  21.856  1.00 20.00           H  
ATOM     53 2HB  LEU A   5      11.375  23.876  21.883  1.00 20.00           H  
ATOM     54  HG  LEU A   5       9.897  25.164  24.146  1.00 20.00           H  
ATOM     55 1HD1 LEU A   5       9.281  22.931  23.239  1.00 20.00           H  
ATOM     56 2HD1 LEU A   5      10.894  22.309  23.620  1.00 20.00           H  
ATOM     57 3HD1 LEU A   5       9.806  22.796  24.920  1.00 20.00           H  
ATOM     58 1HD2 LEU A   5      12.690  24.007  24.594  1.00 20.00           H  
ATOM     59 2HD2 LEU A   5      12.119  25.636  25.015  1.00 20.00           H  
ATOM     60 3HD2 LEU A   5      11.486  24.229  25.859  1.00 20.00           H  
ATOM     61  N   SER A   6      13.824  24.599  20.586  1.00 20.00           N  
ATOM     62  CA  SER A   6      14.562  24.604  19.451  1.00 20.00           C  
ATOM     63  C   SER A   6      14.969  23.068  19.101  1.00 20.00           C  
ATOM     64  O   SER A   6      15.542  22.395  19.950  1.00 20.00           O  
ATOM     65  CB  SER A   6      15.814  25.481  19.570  1.00 20.00           C  
ATOM     66  OG  SER A   6      16.615  25.109  20.690  1.00 20.00           O  
ATOM     67  HN  SER A   6      14.068  24.016  21.382  1.00 20.00           H  
ATOM     68  HA  SER A   6      13.978  24.963  18.595  1.00 20.00           H  
ATOM     69 1HB  SER A   6      16.435  25.405  18.671  1.00 20.00           H  
ATOM     70 2HB  SER A   6      15.541  26.533  19.699  1.00 20.00           H  
ATOM     71  HG  SER A   6      16.936  24.204  20.535  1.00 20.00           H  
ATOM     72  N   CYS A   7      14.498  22.600  17.864  1.00 20.00           N  
ATOM     73  CA  CYS A   7      14.101  21.130  17.834  1.00 20.00           C  
ATOM     74  C   CYS A   7      15.344  20.281  18.180  1.00 20.00           C  
ATOM     75  O   CYS A   7      16.469  20.651  17.860  1.00 20.00           O  
ATOM     76  CB  CYS A   7      12.933  20.261  16.880  1.00 20.00           C  
ATOM     77  SG  CYS A   7      11.203  20.260  15.682  1.00 20.00           S  
ATOM     78  HN  CYS A   7      14.358  23.209  17.065  1.00 20.00           H  
ATOM     79  HA  CYS A   7      13.594  21.122  18.808  1.00 20.00           H  
ATOM     80 1HB  CYS A   7      13.589  19.727  16.192  1.00 20.00           H  
ATOM     81 2HB  CYS A   7      12.616  19.491  17.590  1.00 20.00           H  
ATOM     82  N   GLU A   8      15.062  19.029  18.690  1.00 20.00           N  
ATOM     83  CA  GLU A   8      16.005  18.040  18.406  1.00 20.00           C  
ATOM     84  C   GLU A   8      15.978  17.729  16.700  1.00 20.00           C  
ATOM     85  O   GLU A   8      14.908  17.748  16.103  1.00 20.00           O  
ATOM     86  CB  GLU A   8      15.799  16.774  19.238  1.00 20.00           C  
ATOM     87  CG  GLU A   8      14.515  15.985  18.955  1.00 20.00           C  
ATOM     88  CD  GLU A   8      14.824  14.486  18.874  1.00 20.00           C  
ATOM     89  OE1 GLU A   8      14.682  13.847  19.954  1.00 20.00           O  
ATOM     90  OE2 GLU A   8      15.176  14.068  17.731  1.00 20.00           O1-
ATOM     91  HN  GLU A   8      14.155  18.800  19.083  1.00 20.00           H  
ATOM     92  HA  GLU A   8      17.000  18.419  18.671  1.00 20.00           H  
ATOM     93 1HB  GLU A   8      16.662  16.120  19.070  1.00 20.00           H  
ATOM     94 2HB  GLU A   8      15.817  17.029  20.304  1.00 20.00           H  
ATOM     95 1HG  GLU A   8      13.775  16.178  19.739  1.00 20.00           H  
ATOM     96 2HG  GLU A   8      14.039  16.281  18.016  1.00 20.00           H  
ATOM     97  N   ASN A   9      17.144  17.411  16.184  1.00 20.00           N  
ATOM     98  CA  ASN A   9      17.109  16.922  14.885  1.00 20.00           C  
ATOM     99  C   ASN A   9      18.151  15.690  14.782  1.00 20.00           C  
ATOM    100  O   ASN A   9      17.734  14.540  14.806  1.00 20.00           O  
ATOM    101  CB  ASN A   9      17.459  18.006  13.853  1.00 20.00           C  
ATOM    102  CG  ASN A   9      16.274  18.885  13.547  1.00 20.00           C  
ATOM    103  ND2 ASN A   9      16.144  19.958  14.397  1.00 20.00           N  
ATOM    104  OD1 ASN A   9      15.503  18.627  12.634  1.00 20.00           O  
ATOM    105  HN  ASN A   9      18.006  17.478  16.717  1.00 20.00           H  
ATOM    106  HA  ASN A   9      16.136  16.471  14.652  1.00 20.00           H  
ATOM    107 1HB  ASN A   9      18.305  18.616  14.195  1.00 20.00           H  
ATOM    108 2HB  ASN A   9      17.774  17.555  12.906  1.00 20.00           H  
ATOM    109 1HD2 ASN A   9      16.796  20.139  15.154  1.00 20.00           H  
ATOM    110 2HD2 ASN A   9      15.382  20.618  14.288  1.00 20.00           H  
ATOM    111  N   TRP A  10      19.479  16.054  14.732  1.00 20.00           N  
ATOM    112  CA  TRP A  10      20.437  14.928  14.601  1.00 20.00           C  
ATOM    113  C   TRP A  10      20.778  14.400  16.048  1.00 20.00           C  
ATOM    114  O   TRP A  10      21.494  15.062  16.791  1.00 20.00           O  
ATOM    115  CB  TRP A  10      21.741  15.263  13.865  1.00 20.00           C  
ATOM    116  CG  TRP A  10      21.616  15.815  12.486  1.00 20.00           C  
ATOM    117  CD1 TRP A  10      22.149  17.001  12.016  1.00 20.00           C  
ATOM    118  CD2 TRP A  10      20.970  15.156  11.350  1.00 20.00           C  
ATOM    119  CE2 TRP A  10      21.212  15.991  10.256  1.00 20.00           C  
ATOM    120  CE3 TRP A  10      20.274  13.956  11.142  1.00 20.00           C  
ATOM    121  NE1 TRP A  10      21.918  17.100  10.662  1.00 20.00           N  
ATOM    122  CZ2 TRP A  10      20.771  15.730   8.964  1.00 20.00           C  
ATOM    123  CZ3 TRP A  10      19.801  13.686   9.858  1.00 20.00           C  
ATOM    124  CH2 TRP A  10      20.043  14.553   8.792  1.00 20.00           C  
ATOM    125  HN  TRP A  10      19.787  17.020  14.746  1.00 20.00           H  
ATOM    126  HA  TRP A  10      19.948  14.112  14.064  1.00 20.00           H  
ATOM    127 1HB  TRP A  10      22.323  15.970  14.468  1.00 20.00           H  
ATOM    128 2HB  TRP A  10      22.355  14.359  13.807  1.00 20.00           H  
ATOM    129  HD1 TRP A  10      22.703  17.751  12.564  1.00 20.00           H  
ATOM    130  HE1 TRP A  10      22.223  17.860  10.067  1.00 20.00           H  
ATOM    131  HE3 TRP A  10      20.098  13.238  11.934  1.00 20.00           H  
ATOM    132  HZ2 TRP A  10      20.967  16.399   8.132  1.00 20.00           H  
ATOM    133  HZ3 TRP A  10      19.243  12.772   9.682  1.00 20.00           H  
ATOM    134  HH2 TRP A  10      19.666  14.302   7.806  1.00 20.00           H  
ATOM    135  N   LEU A  11      20.178  13.251  16.380  1.00 20.00           N  
ATOM    136  CA  LEU A  11      20.613  12.666  17.627  1.00 20.00           C  
ATOM    137  C   LEU A  11      22.186  12.161  17.453  1.00 20.00           C  
ATOM    138  O   LEU A  11      22.737  12.225  16.362  1.00 20.00           O  
ATOM    139  CB  LEU A  11      19.728  11.484  18.052  1.00 20.00           C  
ATOM    140  CG  LEU A  11      18.271  11.866  18.368  1.00 20.00           C  
ATOM    141  CD1 LEU A  11      17.415  10.606  18.499  1.00 20.00           C  
ATOM    142  CD2 LEU A  11      18.161  12.704  19.642  1.00 20.00           C  
ATOM    143  HN  LEU A  11      19.541  12.767  15.754  1.00 20.00           H  
ATOM    144  HA  LEU A  11      20.608  13.435  18.408  1.00 20.00           H  
ATOM    145 1HB  LEU A  11      19.744  10.734  17.253  1.00 20.00           H  
ATOM    146 2HB  LEU A  11      20.167  10.985  18.923  1.00 20.00           H  
ATOM    147  HG  LEU A  11      17.860  12.457  17.543  1.00 20.00           H  
ATOM    148 1HD1 LEU A  11      16.370  10.860  18.703  1.00 20.00           H  
ATOM    149 2HD1 LEU A  11      17.436  10.015  17.579  1.00 20.00           H  
ATOM    150 3HD1 LEU A  11      17.770   9.966  19.313  1.00 20.00           H  
ATOM    151 1HD2 LEU A  11      18.665  12.221  20.485  1.00 20.00           H  
ATOM    152 2HD2 LEU A  11      18.602  13.696  19.507  1.00 20.00           H  
ATOM    153 3HD2 LEU A  11      17.116  12.853  19.927  1.00 20.00           H  
ATOM    154  N   ALA A  12      22.774  11.730  18.612  1.00 20.00           N  
ATOM    155  CA  ALA A  12      24.066  11.302  18.493  1.00 20.00           C  
ATOM    156  C   ALA A  12      24.111  10.082  17.379  1.00 20.00           C  
ATOM    157  O   ALA A  12      25.017  10.067  16.557  1.00 20.00           O  
ATOM    158  CB  ALA A  12      24.620  10.810  19.826  1.00 20.00           C  
ATOM    159  HN  ALA A  12      22.331  11.874  19.514  1.00 20.00           H  
ATOM    160  HA  ALA A  12      24.674  12.136  18.120  1.00 20.00           H  
ATOM    161 1HB  ALA A  12      24.632  11.617  20.566  1.00 20.00           H  
ATOM    162 2HB  ALA A  12      24.019   9.993  20.239  1.00 20.00           H  
ATOM    163 3HB  ALA A  12      25.643  10.441  19.708  1.00 20.00           H  
ATOM    164  N   THR A  13      23.280   9.079  17.612  1.00 20.00           N  
ATOM    165  CA  THR A  13      23.437   7.897  16.700  1.00 20.00           C  
ATOM    166  C   THR A  13      23.141   8.366  15.223  1.00 20.00           C  
ATOM    167  O   THR A  13      23.717   7.804  14.300  1.00 20.00           O  
ATOM    168  CB  THR A  13      22.519   6.727  17.092  1.00 20.00           C  
ATOM    169  CG2 THR A  13      22.937   6.089  18.411  1.00 20.00           C  
ATOM    170  OG1 THR A  13      21.171   7.177  17.233  1.00 20.00           O  
ATOM    171  HN  THR A  13      22.585   9.107  18.352  1.00 20.00           H  
ATOM    172  HA  THR A  13      24.485   7.578  16.734  1.00 20.00           H  
ATOM    173  HB  THR A  13      22.533   5.957  16.312  1.00 20.00           H  
ATOM    174  HG1 THR A  13      20.763   7.161  16.350  1.00 20.00           H  
ATOM    175 1HG2 THR A  13      22.866   6.799  19.241  1.00 20.00           H  
ATOM    176 2HG2 THR A  13      23.961   5.708  18.363  1.00 20.00           H  
ATOM    177 3HG2 THR A  13      22.269   5.259  18.661  1.00 20.00           H  
ATOM    178  N   GLU A  14      22.125   9.202  15.092  1.00 20.00           N  
ATOM    179  CA  GLU A  14      21.727   9.499  13.679  1.00 20.00           C  
ATOM    180  C   GLU A  14      22.860  10.428  13.019  1.00 20.00           C  
ATOM    181  O   GLU A  14      22.974  10.460  11.800  1.00 20.00           O  
ATOM    182  CB  GLU A  14      20.360  10.171  13.609  1.00 20.00           C  
ATOM    183  CG  GLU A  14      19.275   9.278  14.216  1.00 20.00           C  
ATOM    184  CD  GLU A  14      17.942  10.023  14.195  1.00 20.00           C  
ATOM    185  OE1 GLU A  14      17.093   9.600  13.362  1.00 20.00           O  
ATOM    186  OE2 GLU A  14      17.851  10.971  15.019  1.00 20.00           O1-
ATOM    187  HN  GLU A  14      21.678   9.649  15.886  1.00 20.00           H  
ATOM    188  HA  GLU A  14      21.708   8.561  13.110  1.00 20.00           H  
ATOM    189 1HB  GLU A  14      20.401  11.136  14.126  1.00 20.00           H  
ATOM    190 2HB  GLU A  14      20.110  10.401  12.567  1.00 20.00           H  
ATOM    191 1HG  GLU A  14      19.199   8.336  13.661  1.00 20.00           H  
ATOM    192 2HG  GLU A  14      19.505   9.022  15.256  1.00 20.00           H  
ATOM    193  N   ALA A  15      23.525  11.210  13.883  1.00 20.00           N  
ATOM    194  CA  ALA A  15      24.625  11.931  13.327  1.00 20.00           C  
ATOM    195  C   ALA A  15      25.697  10.855  12.732  1.00 20.00           C  
ATOM    196  O   ALA A  15      26.255  11.100  11.672  1.00 20.00           O  
ATOM    197  CB  ALA A  15      25.301  12.828  14.357  1.00 20.00           C  
ATOM    198  HN  ALA A  15      23.273  11.271  14.864  1.00 20.00           H  
ATOM    199  HA  ALA A  15      24.254  12.538  12.491  1.00 20.00           H  
ATOM    200 1HB  ALA A  15      24.637  13.639  14.667  1.00 20.00           H  
ATOM    201 2HB  ALA A  15      25.584  12.272  15.256  1.00 20.00           H  
ATOM    202 3HB  ALA A  15      26.214  13.268  13.947  1.00 20.00           H  
ATOM    203  N   ILE A  16      25.999   9.861  13.546  1.00 20.00           N  
ATOM    204  CA  ILE A  16      27.010   8.899  13.021  1.00 20.00           C  
ATOM    205  C   ILE A  16      26.507   8.362  11.629  1.00 20.00           C  
ATOM    206  O   ILE A  16      27.337   8.157  10.752  1.00 20.00           O  
ATOM    207  CB  ILE A  16      27.294   7.766  14.036  1.00 20.00           C  
ATOM    208  CG1 ILE A  16      28.004   8.324  15.289  1.00 20.00           C  
ATOM    209  CG2 ILE A  16      28.133   6.638  13.424  1.00 20.00           C  
ATOM    210  CD1 ILE A  16      27.949   7.383  16.485  1.00 20.00           C  
ATOM    211  HN  ILE A  16      25.585   9.773  14.469  1.00 20.00           H  
ATOM    212  HA  ILE A  16      27.929   9.468  12.831  1.00 20.00           H  
ATOM    213  HB  ILE A  16      26.337   7.330  14.347  1.00 20.00           H  
ATOM    214 1HG1 ILE A  16      29.049   8.560  15.062  1.00 20.00           H  
ATOM    215 2HG1 ILE A  16      27.546   9.267  15.599  1.00 20.00           H  
ATOM    216 1HG2 ILE A  16      27.608   6.144  12.602  1.00 20.00           H  
ATOM    217 2HG2 ILE A  16      29.085   7.015  13.036  1.00 20.00           H  
ATOM    218 3HG2 ILE A  16      28.358   5.858  14.157  1.00 20.00           H  
ATOM    219 1HD1 ILE A  16      26.922   7.071  16.699  1.00 20.00           H  
ATOM    220 2HD1 ILE A  16      28.553   6.486  16.322  1.00 20.00           H  
ATOM    221 3HD1 ILE A  16      28.335   7.884  17.377  1.00 20.00           H  
ATOM    222  N   LEU A  17      25.213   7.999  11.594  1.00 20.00           N  
ATOM    223  CA  LEU A  17      24.751   7.425  10.296  1.00 20.00           C  
ATOM    224  C   LEU A  17      25.198   8.398   9.135  1.00 20.00           C  
ATOM    225  O   LEU A  17      25.936   7.962   8.259  1.00 20.00           O  
ATOM    226  CB  LEU A  17      23.237   7.149  10.366  1.00 20.00           C  
ATOM    227  CG  LEU A  17      22.631   6.311   9.222  1.00 20.00           C  
ATOM    228  CD1 LEU A  17      21.211   5.893   9.607  1.00 20.00           C  
ATOM    229  CD2 LEU A  17      22.577   7.033   7.875  1.00 20.00           C  
ATOM    230  HN  LEU A  17      24.612   8.056  12.411  1.00 20.00           H  
ATOM    231  HA  LEU A  17      25.285   6.476  10.163  1.00 20.00           H  
ATOM    232 1HB  LEU A  17      23.041   6.623  11.307  1.00 20.00           H  
ATOM    233 2HB  LEU A  17      22.688   8.092  10.449  1.00 20.00           H  
ATOM    234  HG  LEU A  17      23.227   5.400   9.096  1.00 20.00           H  
ATOM    235 1HD1 LEU A  17      21.212   5.298  10.526  1.00 20.00           H  
ATOM    236 2HD1 LEU A  17      20.568   6.763   9.772  1.00 20.00           H  
ATOM    237 3HD1 LEU A  17      20.750   5.283   8.824  1.00 20.00           H  
ATOM    238 1HD2 LEU A  17      22.127   8.026   7.969  1.00 20.00           H  
ATOM    239 2HD2 LEU A  17      23.570   7.140   7.434  1.00 20.00           H  
ATOM    240 3HD2 LEU A  17      21.981   6.471   7.150  1.00 20.00           H  
ATOM    241  N   ASN A  18      24.578   9.600   9.127  1.00 20.00           N  
ATOM    242  CA  ASN A  18      24.692  10.368   7.838  1.00 20.00           C  
ATOM    243  C   ASN A  18      26.207  10.601   7.535  1.00 20.00           C  
ATOM    244  O   ASN A  18      26.547  10.889   6.397  1.00 20.00           O  
ATOM    245  CB  ASN A  18      23.929  11.691   7.891  1.00 20.00           C  
ATOM    246  CG  ASN A  18      22.442  11.439   7.967  1.00 20.00           C  
ATOM    247  ND2 ASN A  18      21.953  11.394   9.250  1.00 20.00           N  
ATOM    248  OD1 ASN A  18      21.754  11.287   6.969  1.00 20.00           O  
ATOM    249  HN  ASN A  18      23.964   9.898   9.880  1.00 20.00           H  
ATOM    250  HA  ASN A  18      24.297   9.724   7.042  1.00 20.00           H  
ATOM    251 1HB  ASN A  18      24.226  12.293   8.757  1.00 20.00           H  
ATOM    252 2HB  ASN A  18      24.145  12.294   7.001  1.00 20.00           H  
ATOM    253 1HD2 ASN A  18      22.542  11.525  10.066  1.00 20.00           H  
ATOM    254 2HD2 ASN A  18      20.968  11.217   9.420  1.00 20.00           H  
ATOM    255  N   LYS A  19      26.996  10.686   8.617  1.00 20.00           N  
ATOM    256  CA  LYS A  19      28.263  11.433   8.413  1.00 20.00           C  
ATOM    257  C   LYS A  19      29.224  10.549   7.505  1.00 20.00           C  
ATOM    258  O   LYS A  19      30.030  11.075   6.750  1.00 20.00           O  
ATOM    259  CB  LYS A  19      28.838  11.739   9.815  1.00 20.00           C  
ATOM    260  CG  LYS A  19      28.379  13.135  10.264  1.00 20.00           C  
ATOM    261  CD  LYS A  19      29.085  13.615  11.543  1.00 20.00           C  
ATOM    262  CE  LYS A  19      29.257  15.138  11.585  1.00 20.00           C  
ATOM    263  NZ  LYS A  19      30.139  15.596  10.465  1.00 20.00           N1+
ATOM    264  HN  LYS A  19      26.669  10.428   9.543  1.00 20.00           H  
ATOM    265  HA  LYS A  19      28.047  12.348   7.846  1.00 20.00           H  
ATOM    266 1HB  LYS A  19      28.527  10.992  10.553  1.00 20.00           H  
ATOM    267 2HB  LYS A  19      29.924  11.667   9.831  1.00 20.00           H  
ATOM    268 1HG  LYS A  19      28.549  13.839   9.447  1.00 20.00           H  
ATOM    269 2HG  LYS A  19      27.298  13.151  10.422  1.00 20.00           H  
ATOM    270 1HD  LYS A  19      28.499  13.300  12.412  1.00 20.00           H  
ATOM    271 2HD  LYS A  19      30.067  13.143  11.648  1.00 20.00           H  
ATOM    272 1HE  LYS A  19      28.308  15.678  11.495  1.00 20.00           H  
ATOM    273 2HE  LYS A  19      29.753  15.440  12.514  1.00 20.00           H  
ATOM    274 1HZ  LYS A  19      30.587  16.496  10.689  1.00 20.00           H  
ATOM    275 2HZ  LYS A  19      30.907  14.936  10.271  1.00 20.00           H  
ATOM    276 3HZ  LYS A  19      29.621  15.740   9.590  1.00 20.00           H  
ATOM    277  N   TYR A  20      29.134   9.240   7.704  1.00 20.00           N  
ATOM    278  CA  TYR A  20      30.258   8.469   7.222  1.00 20.00           C  
ATOM    279  C   TYR A  20      29.887   7.886   5.760  1.00 20.00           C  
ATOM    280  O   TYR A  20      30.686   8.002   4.840  1.00 20.00           O  
ATOM    281  CB  TYR A  20      30.594   7.351   8.227  1.00 20.00           C  
ATOM    282  CG  TYR A  20      31.571   6.291   7.759  1.00 20.00           C  
ATOM    283  CD1 TYR A  20      32.723   6.607   7.019  1.00 20.00           C  
ATOM    284  CD2 TYR A  20      31.349   4.951   8.094  1.00 20.00           C  
ATOM    285  CE1 TYR A  20      33.610   5.613   6.612  1.00 20.00           C  
ATOM    286  CE2 TYR A  20      32.239   3.952   7.715  1.00 20.00           C  
ATOM    287  CZ  TYR A  20      33.359   4.287   6.964  1.00 20.00           C  
ATOM    288  OH  TYR A  20      34.223   3.274   6.583  1.00 20.00           O  
ATOM    289  HN  TYR A  20      28.390   8.825   8.258  1.00 20.00           H  
ATOM    290  HA  TYR A  20      31.139   9.111   7.102  1.00 20.00           H  
ATOM    291 1HB  TYR A  20      30.990   7.798   9.146  1.00 20.00           H  
ATOM    292 2HB  TYR A  20      29.660   6.856   8.519  1.00 20.00           H  
ATOM    293  HD1 TYR A  20      32.942   7.634   6.744  1.00 20.00           H  
ATOM    294  HD2 TYR A  20      30.482   4.678   8.688  1.00 20.00           H  
ATOM    295  HE1 TYR A  20      34.487   5.878   6.030  1.00 20.00           H  
ATOM    296  HE2 TYR A  20      32.056   2.923   8.007  1.00 20.00           H  
ATOM    297  HH  TYR A  20      34.949   3.671   6.071  1.00 20.00           H  
ATOM    298  N   TYR A  21      28.777   7.138   5.714  1.00 20.00           N  
ATOM    299  CA  TYR A  21      28.602   6.343   4.467  1.00 20.00           C  
ATOM    300  C   TYR A  21      27.935   7.288   3.357  1.00 20.00           C  
ATOM    301  O   TYR A  21      27.917   6.939   2.183  1.00 20.00           O  
ATOM    302  CB  TYR A  21      27.686   5.135   4.674  1.00 20.00           C  
ATOM    303  CG  TYR A  21      28.121   4.189   5.766  1.00 20.00           C  
ATOM    304  CD1 TYR A  21      29.098   3.218   5.510  1.00 20.00           C  
ATOM    305  CD2 TYR A  21      27.558   4.263   7.049  1.00 20.00           C  
ATOM    306  CE1 TYR A  21      29.496   2.330   6.505  1.00 20.00           C  
ATOM    307  CE2 TYR A  21      27.942   3.371   8.046  1.00 20.00           C  
ATOM    308  CZ  TYR A  21      28.910   2.411   7.768  1.00 20.00           C  
ATOM    309  OH  TYR A  21      29.282   1.541   8.779  1.00 20.00           O  
ATOM    310  HN  TYR A  21      28.122   7.090   6.489  1.00 20.00           H  
ATOM    311  HA  TYR A  21      29.582   6.016   4.099  1.00 20.00           H  
ATOM    312 1HB  TYR A  21      26.667   5.478   4.890  1.00 20.00           H  
ATOM    313 2HB  TYR A  21      27.590   4.583   3.732  1.00 20.00           H  
ATOM    314  HD1 TYR A  21      29.561   3.154   4.530  1.00 20.00           H  
ATOM    315  HD2 TYR A  21      26.804   5.010   7.275  1.00 20.00           H  
ATOM    316  HE1 TYR A  21      30.256   1.586   6.290  1.00 20.00           H  
ATOM    317  HE2 TYR A  21      27.489   3.432   9.030  1.00 20.00           H  
ATOM    318  HH  TYR A  21      29.987   0.963   8.438  1.00 20.00           H  
ATOM    319  N   LEU A  22      27.364   8.402   3.827  1.00 20.00           N  
ATOM    320  CA  LEU A  22      27.170   9.481   2.823  1.00 20.00           C  
ATOM    321  C   LEU A  22      28.584   9.786   2.131  1.00 20.00           C  
ATOM    322  O   LEU A  22      28.624   9.977   0.923  1.00 20.00           O  
ATOM    323  CB  LEU A  22      26.594  10.760   3.437  1.00 20.00           C  
ATOM    324  CG  LEU A  22      26.457  11.962   2.490  1.00 20.00           C  
ATOM    325  CD1 LEU A  22      25.452  11.696   1.375  1.00 20.00           C  
ATOM    326  CD2 LEU A  22      26.011  13.186   3.289  1.00 20.00           C  
ATOM    327  HN  LEU A  22      27.173   8.542   4.815  1.00 20.00           H  
ATOM    328  HA  LEU A  22      26.496   9.091   2.052  1.00 20.00           H  
ATOM    329 1HB  LEU A  22      25.625  10.532   3.896  1.00 20.00           H  
ATOM    330 2HB  LEU A  22      27.272  11.065   4.237  1.00 20.00           H  
ATOM    331  HG  LEU A  22      27.426  12.200   2.044  1.00 20.00           H  
ATOM    332 1HD1 LEU A  22      25.786  10.886   0.720  1.00 20.00           H  
ATOM    333 2HD1 LEU A  22      24.471  11.423   1.775  1.00 20.00           H  
ATOM    334 3HD1 LEU A  22      25.322  12.587   0.754  1.00 20.00           H  
ATOM    335 1HD2 LEU A  22      25.059  13.003   3.798  1.00 20.00           H  
ATOM    336 2HD2 LEU A  22      26.746  13.442   4.055  1.00 20.00           H  
ATOM    337 3HD2 LEU A  22      25.878  14.059   2.642  1.00 20.00           H  
ATOM    338  N   SER A  23      29.587  10.017   2.976  1.00 20.00           N  
ATOM    339  CA  SER A  23      30.852  10.512   2.339  1.00 20.00           C  
ATOM    340  C   SER A  23      31.392   9.386   1.357  1.00 20.00           C  
ATOM    341  O   SER A  23      32.153   9.707   0.453  1.00 20.00           O  
ATOM    342  CB  SER A  23      31.895  10.968   3.356  1.00 20.00           C  
ATOM    343  OG  SER A  23      32.585   9.885   3.966  1.00 20.00           O  
ATOM    344  HN  SER A  23      29.491   9.909   3.980  1.00 20.00           H  
ATOM    345  HA  SER A  23      30.581  11.378   1.734  1.00 20.00           H  
ATOM    346 1HB  SER A  23      32.642  11.584   2.862  1.00 20.00           H  
ATOM    347 2HB  SER A  23      31.442  11.571   4.149  1.00 20.00           H  
ATOM    348  HG  SER A  23      31.926   9.353   4.444  1.00 20.00           H  
ATOM    349  N   ALA A  24      31.082   8.139   1.706  1.00 20.00           N  
ATOM    350  CA  ALA A  24      31.538   7.129   0.811  1.00 20.00           C  
ATOM    351  C   ALA A  24      30.928   7.446  -0.685  1.00 20.00           C  
ATOM    352  O   ALA A  24      31.638   7.236  -1.658  1.00 20.00           O  
ATOM    353  CB  ALA A  24      31.130   5.735   1.272  1.00 20.00           C  
ATOM    354  HN  ALA A  24      30.617   7.922   2.582  1.00 20.00           H  
ATOM    355  HA  ALA A  24      32.632   7.192   0.756  1.00 20.00           H  
ATOM    356 1HB  ALA A  24      31.538   5.516   2.264  1.00 20.00           H  
ATOM    357 2HB  ALA A  24      30.043   5.627   1.329  1.00 20.00           H  
ATOM    358 3HB  ALA A  24      31.497   4.976   0.575  1.00 20.00           H  
ATOM    359  N   PHE A  25      29.648   7.656  -0.720  1.00 20.00           N  
ATOM    360  CA  PHE A  25      29.078   7.939  -2.096  1.00 20.00           C  
ATOM    361  C   PHE A  25      30.017   9.039  -2.822  1.00 20.00           C  
ATOM    362  O   PHE A  25      30.327   8.858  -3.988  1.00 20.00           O  
ATOM    363  CB  PHE A  25      27.609   8.381  -2.035  1.00 20.00           C  
ATOM    364  CG  PHE A  25      27.200   9.217  -3.221  1.00 20.00           C  
ATOM    365  CD1 PHE A  25      27.059   8.629  -4.482  1.00 20.00           C  
ATOM    366  CD2 PHE A  25      27.064  10.606  -3.100  1.00 20.00           C  
ATOM    367  CE1 PHE A  25      26.825   9.418  -5.605  1.00 20.00           C  
ATOM    368  CE2 PHE A  25      26.829  11.390  -4.221  1.00 20.00           C  
ATOM    369  CZ  PHE A  25      26.722  10.801  -5.474  1.00 20.00           C  
ATOM    370  HN  PHE A  25      29.065   7.616   0.111  1.00 20.00           H  
ATOM    371  HA  PHE A  25      29.162   7.012  -2.677  1.00 20.00           H  
ATOM    372 1HB  PHE A  25      26.960   7.502  -1.957  1.00 20.00           H  
ATOM    373 2HB  PHE A  25      27.418   8.946  -1.118  1.00 20.00           H  
ATOM    374  HD1 PHE A  25      27.179   7.557  -4.602  1.00 20.00           H  
ATOM    375  HD2 PHE A  25      27.178  11.088  -2.134  1.00 20.00           H  
ATOM    376  HE1 PHE A  25      26.748   8.956  -6.582  1.00 20.00           H  
ATOM    377  HE2 PHE A  25      26.750  12.467  -4.124  1.00 20.00           H  
ATOM    378  HZ  PHE A  25      26.566  11.423  -6.348  1.00 20.00           H  
ATOM    379  N   TYR A  26      30.171  10.181  -2.151  1.00 20.00           N  
ATOM    380  CA  TYR A  26      30.931  11.280  -2.901  1.00 20.00           C  
ATOM    381  C   TYR A  26      32.351  10.700  -3.342  1.00 20.00           C  
ATOM    382  O   TYR A  26      32.931  11.220  -4.282  1.00 20.00           O  
ATOM    383  CB  TYR A  26      31.151  12.504  -2.000  1.00 20.00           C  
ATOM    384  CG  TYR A  26      29.894  13.286  -1.687  1.00 20.00           C  
ATOM    385  CD1 TYR A  26      29.107  13.829  -2.709  1.00 20.00           C  
ATOM    386  CD2 TYR A  26      29.527  13.537  -0.359  1.00 20.00           C  
ATOM    387  CE1 TYR A  26      27.961  14.560  -2.425  1.00 20.00           C  
ATOM    388  CE2 TYR A  26      28.373  14.261  -0.067  1.00 20.00           C  
ATOM    389  CZ  TYR A  26      27.600  14.777  -1.100  1.00 20.00           C  
ATOM    390  OH  TYR A  26      26.461  15.496  -0.779  1.00 20.00           O  
ATOM    391  HN  TYR A  26      29.755  10.332  -1.236  1.00 20.00           H  
ATOM    392  HA  TYR A  26      30.366  11.528  -3.806  1.00 20.00           H  
ATOM    393 1HB  TYR A  26      31.612  12.174  -1.063  1.00 20.00           H  
ATOM    394 2HB  TYR A  26      31.877  13.181  -2.459  1.00 20.00           H  
ATOM    395  HD1 TYR A  26      29.390  13.682  -3.741  1.00 20.00           H  
ATOM    396  HD2 TYR A  26      30.126  13.164   0.461  1.00 20.00           H  
ATOM    397  HE1 TYR A  26      27.355  14.946  -3.236  1.00 20.00           H  
ATOM    398  HE2 TYR A  26      28.084  14.419   0.964  1.00 20.00           H  
ATOM    399  HH  TYR A  26      26.097  15.864  -1.603  1.00 20.00           H  
ATOM    400  N   ALA A  27      32.887   9.824  -2.500  1.00 20.00           N  
ATOM    401  CA  ALA A  27      34.170   9.284  -2.910  1.00 20.00           C  
ATOM    402  C   ALA A  27      33.991   8.591  -4.370  1.00 20.00           C  
ATOM    403  O   ALA A  27      34.926   8.633  -5.158  1.00 20.00           O  
ATOM    404  CB  ALA A  27      34.735   8.289  -1.906  1.00 20.00           C  
ATOM    405  HN  ALA A  27      32.439   9.556  -1.629  1.00 20.00           H  
ATOM    406  HA  ALA A  27      34.869  10.121  -3.025  1.00 20.00           H  
ATOM    407 1HB  ALA A  27      34.811   8.735  -0.909  1.00 20.00           H  
ATOM    408 2HB  ALA A  27      34.117   7.392  -1.826  1.00 20.00           H  
ATOM    409 3HB  ALA A  27      35.733   7.960  -2.212  1.00 20.00           H  
ATOM    410  N   ILE A  28      32.905   7.899  -4.518  1.00 20.00           N  
ATOM    411  CA  ILE A  28      32.757   7.246  -5.824  1.00 20.00           C  
ATOM    412  C   ILE A  28      32.389   8.362  -6.904  1.00 20.00           C  
ATOM    413  O   ILE A  28      32.923   8.305  -8.003  1.00 20.00           O  
ATOM    414  CB  ILE A  28      31.690   6.124  -5.770  1.00 20.00           C  
ATOM    415  CG1 ILE A  28      32.083   5.035  -4.749  1.00 20.00           C  
ATOM    416  CG2 ILE A  28      31.465   5.504  -7.155  1.00 20.00           C  
ATOM    417  CD1 ILE A  28      30.933   4.109  -4.376  1.00 20.00           C  
ATOM    418  HN  ILE A  28      32.173   7.881  -3.815  1.00 20.00           H  
ATOM    419  HA  ILE A  28      33.722   6.811  -6.117  1.00 20.00           H  
ATOM    420  HB  ILE A  28      30.738   6.564  -5.450  1.00 20.00           H  
ATOM    421 1HG1 ILE A  28      32.919   4.439  -5.132  1.00 20.00           H  
ATOM    422 2HG1 ILE A  28      32.438   5.489  -3.819  1.00 20.00           H  
ATOM    423 1HG2 ILE A  28      31.097   6.241  -7.874  1.00 20.00           H  
ATOM    424 2HG2 ILE A  28      32.391   5.079  -7.556  1.00 20.00           H  
ATOM    425 3HG2 ILE A  28      30.719   4.706  -7.125  1.00 20.00           H  
ATOM    426 1HD1 ILE A  28      30.074   4.677  -4.005  1.00 20.00           H  
ATOM    427 2HD1 ILE A  28      30.605   3.504  -5.225  1.00 20.00           H  
ATOM    428 3HD1 ILE A  28      31.245   3.422  -3.585  1.00 20.00           H  
ATOM    429  N   GLU A  29      31.363   9.149  -6.573  1.00 20.00           N  
ATOM    430  CA  GLU A  29      31.089  10.281  -7.526  1.00 20.00           C  
ATOM    431  C   GLU A  29      32.509  10.914  -7.992  1.00 20.00           C  
ATOM    432  O   GLU A  29      32.643  11.289  -9.145  1.00 20.00           O  
ATOM    433  CB  GLU A  29      30.228  11.359  -6.879  1.00 20.00           C  
ATOM    434  CG  GLU A  29      29.696  12.362  -7.915  1.00 20.00           C  
ATOM    435  CD  GLU A  29      29.652  13.778  -7.334  1.00 20.00           C  
ATOM    436  OE1 GLU A  29      29.392  13.860  -6.103  1.00 20.00           O  
ATOM    437  OE2 GLU A  29      29.897  14.703  -8.158  1.00 20.00           O1-
ATOM    438  HN  GLU A  29      30.815   9.008  -5.732  1.00 20.00           H  
ATOM    439  HA  GLU A  29      30.599   9.842  -8.403  1.00 20.00           H  
ATOM    440 1HB  GLU A  29      29.382  10.897  -6.363  1.00 20.00           H  
ATOM    441 2HB  GLU A  29      30.817  11.861  -6.104  1.00 20.00           H  
ATOM    442 1HG  GLU A  29      30.312  12.382  -8.819  1.00 20.00           H  
ATOM    443 2HG  GLU A  29      28.685  12.082  -8.229  1.00 20.00           H  
ATOM    444  N   PHE A  30      33.345  11.193  -7.013  1.00 20.00           N  
ATOM    445  CA  PHE A  30      34.618  11.898  -7.436  1.00 20.00           C  
ATOM    446  C   PHE A  30      35.442  10.920  -8.406  1.00 20.00           C  
ATOM    447  O   PHE A  30      35.816  11.373  -9.473  1.00 20.00           O  
ATOM    448  CB  PHE A  30      35.464  12.236  -6.189  1.00 20.00           C  
ATOM    449  CG  PHE A  30      36.837  12.787  -6.493  1.00 20.00           C  
ATOM    450  CD1 PHE A  30      36.984  14.085  -6.987  1.00 20.00           C  
ATOM    451  CD2 PHE A  30      37.990  12.023  -6.268  1.00 20.00           C  
ATOM    452  CE1 PHE A  30      38.243  14.610  -7.258  1.00 20.00           C  
ATOM    453  CE2 PHE A  30      39.252  12.546  -6.539  1.00 20.00           C  
ATOM    454  CZ  PHE A  30      39.379  13.840  -7.035  1.00 20.00           C  
ATOM    455  HN  PHE A  30      33.120  11.011  -6.041  1.00 20.00           H  
ATOM    456  HA  PHE A  30      34.352  12.804  -7.996  1.00 20.00           H  
ATOM    457 1HB  PHE A  30      34.934  12.945  -5.547  1.00 20.00           H  
ATOM    458 2HB  PHE A  30      35.572  11.348  -5.558  1.00 20.00           H  
ATOM    459  HD1 PHE A  30      36.104  14.688  -7.169  1.00 20.00           H  
ATOM    460  HD2 PHE A  30      37.912  11.013  -5.878  1.00 20.00           H  
ATOM    461  HE1 PHE A  30      38.340  15.619  -7.645  1.00 20.00           H  
ATOM    462  HE2 PHE A  30      40.137  11.944  -6.364  1.00 20.00           H  
ATOM    463  HZ  PHE A  30      40.362  14.247  -7.246  1.00 20.00           H  
ATOM    464  N   ILE A  31      35.839   9.790  -7.851  1.00 20.00           N  
ATOM    465  CA  ILE A  31      36.645   8.879  -8.750  1.00 20.00           C  
ATOM    466  C   ILE A  31      35.986   8.898 -10.213  1.00 20.00           C  
ATOM    467  O   ILE A  31      36.679   9.201 -11.176  1.00 20.00           O  
ATOM    468  CB  ILE A  31      36.787   7.458  -8.152  1.00 20.00           C  
ATOM    469  CG1 ILE A  31      37.635   7.493  -6.863  1.00 20.00           C  
ATOM    470  CG2 ILE A  31      37.404   6.482  -9.163  1.00 20.00           C  
ATOM    471  CD1 ILE A  31      37.479   6.245  -6.004  1.00 20.00           C  
ATOM    472  HN  ILE A  31      35.608   9.541  -6.894  1.00 20.00           H  
ATOM    473  HA  ILE A  31      37.636   9.340  -8.844  1.00 20.00           H  
ATOM    474  HB  ILE A  31      35.785   7.090  -7.900  1.00 20.00           H  
ATOM    475 1HG1 ILE A  31      38.693   7.631  -7.108  1.00 20.00           H  
ATOM    476 2HG1 ILE A  31      37.361   8.349  -6.242  1.00 20.00           H  
ATOM    477 1HG2 ILE A  31      36.772   6.358 -10.046  1.00 20.00           H  
ATOM    478 2HG2 ILE A  31      38.386   6.828  -9.501  1.00 20.00           H  
ATOM    479 3HG2 ILE A  31      37.533   5.485  -8.735  1.00 20.00           H  
ATOM    480 1HD1 ILE A  31      36.430   6.074  -5.742  1.00 20.00           H  
ATOM    481 2HD1 ILE A  31      37.856   5.353  -6.509  1.00 20.00           H  
ATOM    482 3HD1 ILE A  31      38.041   6.357  -5.072  1.00 20.00           H  
ATOM    483  N   PHE A  32      34.773   8.424 -10.278  1.00 20.00           N  
ATOM    484  CA  PHE A  32      34.241   8.207 -11.683  1.00 20.00           C  
ATOM    485  C   PHE A  32      33.967   9.632 -12.344  1.00 20.00           C  
ATOM    486  O   PHE A  32      34.189   9.775 -13.534  1.00 20.00           O  
ATOM    487  CB  PHE A  32      32.964   7.353 -11.639  1.00 20.00           C  
ATOM    488  CG  PHE A  32      32.425   7.021 -13.010  1.00 20.00           C  
ATOM    489  CD1 PHE A  32      32.881   5.889 -13.696  1.00 20.00           C  
ATOM    490  CD2 PHE A  32      31.472   7.842 -13.629  1.00 20.00           C  
ATOM    491  CE1 PHE A  32      32.401   5.590 -14.969  1.00 20.00           C  
ATOM    492  CE2 PHE A  32      30.992   7.542 -14.900  1.00 20.00           C  
ATOM    493  CZ  PHE A  32      31.457   6.416 -15.571  1.00 20.00           C  
ATOM    494  HN  PHE A  32      34.227   8.203  -9.450  1.00 20.00           H  
ATOM    495  HA  PHE A  32      35.019   7.708 -12.275  1.00 20.00           H  
ATOM    496 1HB  PHE A  32      33.153   6.426 -11.086  1.00 20.00           H  
ATOM    497 2HB  PHE A  32      32.185   7.868 -11.065  1.00 20.00           H  
ATOM    498  HD1 PHE A  32      33.622   5.236 -13.245  1.00 20.00           H  
ATOM    499  HD2 PHE A  32      31.100   8.728 -13.123  1.00 20.00           H  
ATOM    500  HE1 PHE A  32      32.765   4.712 -15.493  1.00 20.00           H  
ATOM    501  HE2 PHE A  32      30.256   8.187 -15.369  1.00 20.00           H  
ATOM    502  HZ  PHE A  32      31.084   6.182 -16.563  1.00 20.00           H  
ATOM    503  N   GLY A  33      33.302  10.486 -11.580  1.00 20.00           N  
ATOM    504  CA  GLY A  33      33.000  11.842 -12.229  1.00 20.00           C  
ATOM    505  C   GLY A  33      34.379  12.454 -12.796  1.00 20.00           C  
ATOM    506  O   GLY A  33      34.339  13.134 -13.811  1.00 20.00           O  
ATOM    507  HN  GLY A  33      33.035  10.271 -10.626  1.00 20.00           H  
ATOM    508 1HA  GLY A  33      32.301  11.688 -13.059  1.00 20.00           H  
ATOM    509 2HA  GLY A  33      32.560  12.510 -11.484  1.00 20.00           H  
ATOM    510  N   LEU A  34      35.421  12.343 -11.982  1.00 20.00           N  
ATOM    511  CA  LEU A  34      36.706  12.923 -12.509  1.00 20.00           C  
ATOM    512  C   LEU A  34      36.979  12.311 -13.952  1.00 20.00           C  
ATOM    513  O   LEU A  34      37.260  13.057 -14.876  1.00 20.00           O  
ATOM    514  CB  LEU A  34      37.870  12.654 -11.542  1.00 20.00           C  
ATOM    515  CG  LEU A  34      39.205  13.307 -11.943  1.00 20.00           C  
ATOM    516  CD1 LEU A  34      39.147  14.833 -11.853  1.00 20.00           C  
ATOM    517  CD2 LEU A  34      40.328  12.785 -11.048  1.00 20.00           C  
ATOM    518  HN  LEU A  34      35.356  11.888 -11.079  1.00 20.00           H  
ATOM    519  HA  LEU A  34      36.539  13.998 -12.630  1.00 20.00           H  
ATOM    520 1HB  LEU A  34      37.589  12.999 -10.541  1.00 20.00           H  
ATOM    521 2HB  LEU A  34      38.015  11.573 -11.450  1.00 20.00           H  
ATOM    522  HG  LEU A  34      39.453  13.034 -12.973  1.00 20.00           H  
ATOM    523 1HD1 LEU A  34      38.420  15.249 -12.555  1.00 20.00           H  
ATOM    524 2HD1 LEU A  34      38.871  15.165 -10.847  1.00 20.00           H  
ATOM    525 3HD1 LEU A  34      40.119  15.275 -12.093  1.00 20.00           H  
ATOM    526 1HD2 LEU A  34      40.140  13.014  -9.994  1.00 20.00           H  
ATOM    527 2HD2 LEU A  34      40.431  11.700 -11.141  1.00 20.00           H  
ATOM    528 3HD2 LEU A  34      41.289  13.233 -11.319  1.00 20.00           H  
ATOM    529  N   LEU A  35      36.985  11.001 -14.008  1.00 20.00           N  
ATOM    530  CA  LEU A  35      37.309  10.428 -15.339  1.00 20.00           C  
ATOM    531  C   LEU A  35      36.177  10.853 -16.354  1.00 20.00           C  
ATOM    532  O   LEU A  35      36.533  11.303 -17.430  1.00 20.00           O  
ATOM    533  CB  LEU A  35      37.456   8.898 -15.284  1.00 20.00           C  
ATOM    534  CG  LEU A  35      38.597   8.393 -14.380  1.00 20.00           C  
ATOM    535  CD1 LEU A  35      38.564   6.868 -14.306  1.00 20.00           C  
ATOM    536  CD2 LEU A  35      39.970   8.861 -14.864  1.00 20.00           C  
ATOM    537  HN  LEU A  35      36.784  10.420 -13.199  1.00 20.00           H  
ATOM    538  HA  LEU A  35      38.243  10.885 -15.689  1.00 20.00           H  
ATOM    539 1HB  LEU A  35      36.515   8.458 -14.934  1.00 20.00           H  
ATOM    540 2HB  LEU A  35      37.596   8.518 -16.302  1.00 20.00           H  
ATOM    541  HG  LEU A  35      38.451   8.771 -13.363  1.00 20.00           H  
ATOM    542 1HD1 LEU A  35      37.608   6.515 -13.905  1.00 20.00           H  
ATOM    543 2HD1 LEU A  35      38.701   6.415 -15.293  1.00 20.00           H  
ATOM    544 3HD1 LEU A  35      39.355   6.487 -13.652  1.00 20.00           H  
ATOM    545 1HD2 LEU A  35      40.141   8.585 -15.909  1.00 20.00           H  
ATOM    546 2HD2 LEU A  35      40.077   9.946 -14.780  1.00 20.00           H  
ATOM    547 3HD2 LEU A  35      40.771   8.414 -14.267  1.00 20.00           H  
ATOM    548  N   GLY A  36      34.939  10.471 -16.011  1.00 20.00           N  
ATOM    549  CA  GLY A  36      33.815  10.961 -16.948  1.00 20.00           C  
ATOM    550  C   GLY A  36      34.227  12.398 -17.525  1.00 20.00           C  
ATOM    551  O   GLY A  36      34.376  12.528 -18.730  1.00 20.00           O  
ATOM    552  HN  GLY A  36      34.741   9.929 -15.178  1.00 20.00           H  
ATOM    553 1HA  GLY A  36      33.701  10.242 -17.766  1.00 20.00           H  
ATOM    554 2HA  GLY A  36      32.890  11.023 -16.370  1.00 20.00           H  
ATOM    555  N   ASN A  37      34.197  13.393 -16.638  1.00 20.00           N  
ATOM    556  CA  ASN A  37      34.101  14.782 -17.235  1.00 20.00           C  
ATOM    557  C   ASN A  37      35.475  15.139 -17.866  1.00 20.00           C  
ATOM    558  O   ASN A  37      35.513  15.950 -18.779  1.00 20.00           O  
ATOM    559  CB  ASN A  37      33.695  15.834 -16.204  1.00 20.00           C  
ATOM    560  CG  ASN A  37      32.232  15.668 -15.886  1.00 20.00           C  
ATOM    561  ND2 ASN A  37      32.002  15.012 -14.706  1.00 20.00           N  
ATOM    562  OD1 ASN A  37      31.350  16.064 -16.633  1.00 20.00           O  
ATOM    563  HN  ASN A  37      34.102  13.225 -15.641  1.00 20.00           H  
ATOM    564  HA  ASN A  37      33.360  14.749 -18.041  1.00 20.00           H  
ATOM    565 1HB  ASN A  37      34.305  15.762 -15.296  1.00 20.00           H  
ATOM    566 2HB  ASN A  37      33.835  16.847 -16.596  1.00 20.00           H  
ATOM    567 1HD2 ASN A  37      32.751  14.658 -14.119  1.00 20.00           H  
ATOM    568 2HD2 ASN A  37      31.054  14.832 -14.394  1.00 20.00           H  
ATOM    569  N   VAL A  38      36.525  14.652 -17.233  1.00 20.00           N  
ATOM    570  CA  VAL A  38      37.832  14.969 -17.849  1.00 20.00           C  
ATOM    571  C   VAL A  38      37.860  14.345 -19.327  1.00 20.00           C  
ATOM    572  O   VAL A  38      38.276  15.025 -20.256  1.00 20.00           O  
ATOM    573  CB  VAL A  38      39.035  14.521 -16.992  1.00 20.00           C  
ATOM    574  CG1 VAL A  38      40.361  14.651 -17.746  1.00 20.00           C  
ATOM    575  CG2 VAL A  38      39.138  15.361 -15.719  1.00 20.00           C  
ATOM    576  HN  VAL A  38      36.444  14.059 -16.412  1.00 20.00           H  
ATOM    577  HA  VAL A  38      37.869  16.059 -17.978  1.00 20.00           H  
ATOM    578  HB  VAL A  38      38.905  13.469 -16.716  1.00 20.00           H  
ATOM    579 1HG1 VAL A  38      40.512  15.671 -18.114  1.00 20.00           H  
ATOM    580 2HG1 VAL A  38      41.208  14.402 -17.099  1.00 20.00           H  
ATOM    581 3HG1 VAL A  38      40.407  13.972 -18.602  1.00 20.00           H  
ATOM    582 1HG2 VAL A  38      39.407  16.395 -15.956  1.00 20.00           H  
ATOM    583 2HG2 VAL A  38      38.199  15.391 -15.162  1.00 20.00           H  
ATOM    584 3HG2 VAL A  38      39.905  14.963 -15.048  1.00 20.00           H  
ATOM    585  N   THR A  39      37.574  13.043 -19.393  1.00 20.00           N  
ATOM    586  CA  THR A  39      37.683  12.436 -20.760  1.00 20.00           C  
ATOM    587  C   THR A  39      36.592  13.125 -21.707  1.00 20.00           C  
ATOM    588  O   THR A  39      36.696  12.943 -22.905  1.00 20.00           O  
ATOM    589  CB  THR A  39      37.518  10.905 -20.762  1.00 20.00           C  
ATOM    590  CG2 THR A  39      38.615  10.196 -19.974  1.00 20.00           C  
ATOM    591  OG1 THR A  39      36.246  10.532 -20.232  1.00 20.00           O  
ATOM    592  HN  THR A  39      37.294  12.509 -18.577  1.00 20.00           H  
ATOM    593  HA  THR A  39      38.667  12.702 -21.166  1.00 20.00           H  
ATOM    594  HB  THR A  39      37.543  10.539 -21.793  1.00 20.00           H  
ATOM    595  HG1 THR A  39      36.218  10.803 -19.299  1.00 20.00           H  
ATOM    596 1HG2 THR A  39      38.617  10.493 -18.922  1.00 20.00           H  
ATOM    597 2HG2 THR A  39      39.604  10.405 -20.394  1.00 20.00           H  
ATOM    598 3HG2 THR A  39      38.454   9.114 -19.985  1.00 20.00           H  
ATOM    599  N   VAL A  40      35.469  13.488 -21.100  1.00 20.00           N  
ATOM    600  CA  VAL A  40      34.446  14.088 -21.984  1.00 20.00           C  
ATOM    601  C   VAL A  40      35.021  15.457 -22.562  1.00 20.00           C  
ATOM    602  O   VAL A  40      34.803  15.731 -23.727  1.00 20.00           O  
ATOM    603  CB  VAL A  40      33.127  14.322 -21.247  1.00 20.00           C  
ATOM    604  CG1 VAL A  40      32.275  15.403 -21.909  1.00 20.00           C  
ATOM    605  CG2 VAL A  40      32.351  13.007 -21.164  1.00 20.00           C  
ATOM    606  HN  VAL A  40      35.345  13.412 -20.096  1.00 20.00           H  
ATOM    607  HA  VAL A  40      34.291  13.418 -22.841  1.00 20.00           H  
ATOM    608  HB  VAL A  40      33.342  14.659 -20.230  1.00 20.00           H  
ATOM    609 1HG1 VAL A  40      32.796  16.352 -22.042  1.00 20.00           H  
ATOM    610 2HG1 VAL A  40      31.894  15.081 -22.884  1.00 20.00           H  
ATOM    611 3HG1 VAL A  40      31.442  15.648 -21.268  1.00 20.00           H  
ATOM    612 1HG2 VAL A  40      31.924  12.726 -22.132  1.00 20.00           H  
ATOM    613 2HG2 VAL A  40      32.978  12.176 -20.833  1.00 20.00           H  
ATOM    614 3HG2 VAL A  40      31.538  13.096 -20.447  1.00 20.00           H  
ATOM    615  N   VAL A  41      35.449  16.314 -21.647  1.00 20.00           N  
ATOM    616  CA  VAL A  41      35.973  17.587 -22.177  1.00 20.00           C  
ATOM    617  C   VAL A  41      37.034  17.253 -23.347  1.00 20.00           C  
ATOM    618  O   VAL A  41      36.914  17.800 -24.432  1.00 20.00           O  
ATOM    619  CB  VAL A  41      36.676  18.389 -21.043  1.00 20.00           C  
ATOM    620  CG1 VAL A  41      37.598  19.499 -21.555  1.00 20.00           C  
ATOM    621  CG2 VAL A  41      35.669  19.017 -20.084  1.00 20.00           C  
ATOM    622  HN  VAL A  41      35.390  16.120 -20.653  1.00 20.00           H  
ATOM    623  HA  VAL A  41      35.139  18.148 -22.618  1.00 20.00           H  
ATOM    624  HB  VAL A  41      37.296  17.704 -20.453  1.00 20.00           H  
ATOM    625 1HG1 VAL A  41      38.467  19.099 -22.084  1.00 20.00           H  
ATOM    626 2HG1 VAL A  41      37.066  20.167 -22.237  1.00 20.00           H  
ATOM    627 3HG1 VAL A  41      37.987  20.105 -20.731  1.00 20.00           H  
ATOM    628 1HG2 VAL A  41      35.075  19.786 -20.586  1.00 20.00           H  
ATOM    629 2HG2 VAL A  41      34.990  18.272 -19.669  1.00 20.00           H  
ATOM    630 3HG2 VAL A  41      36.175  19.494 -19.239  1.00 20.00           H  
ATOM    631  N   PHE A  42      38.052  16.490 -22.980  1.00 20.00           N  
ATOM    632  CA  PHE A  42      39.049  16.171 -24.078  1.00 20.00           C  
ATOM    633  C   PHE A  42      38.308  15.265 -25.194  1.00 20.00           C  
ATOM    634  O   PHE A  42      38.675  15.334 -26.359  1.00 20.00           O  
ATOM    635  CB  PHE A  42      40.242  15.376 -23.526  1.00 20.00           C  
ATOM    636  CG  PHE A  42      41.044  16.010 -22.409  1.00 20.00           C  
ATOM    637  CD1 PHE A  42      41.691  15.186 -21.478  1.00 20.00           C  
ATOM    638  CD2 PHE A  42      41.225  17.395 -22.297  1.00 20.00           C  
ATOM    639  CE1 PHE A  42      42.476  15.728 -20.463  1.00 20.00           C  
ATOM    640  CE2 PHE A  42      41.991  17.939 -21.271  1.00 20.00           C  
ATOM    641  CZ  PHE A  42      42.621  17.106 -20.355  1.00 20.00           C  
ATOM    642  HN  PHE A  42      38.143  16.115 -22.040  1.00 20.00           H  
ATOM    643  HA  PHE A  42      39.348  17.109 -24.558  1.00 20.00           H  
ATOM    644 1HB  PHE A  42      39.869  14.405 -23.179  1.00 20.00           H  
ATOM    645 2HB  PHE A  42      40.931  15.151 -24.348  1.00 20.00           H  
ATOM    646  HD1 PHE A  42      41.597  14.106 -21.543  1.00 20.00           H  
ATOM    647  HD2 PHE A  42      40.760  18.070 -23.005  1.00 20.00           H  
ATOM    648  HE1 PHE A  42      42.974  15.074 -19.754  1.00 20.00           H  
ATOM    649  HE2 PHE A  42      42.102  19.016 -21.190  1.00 20.00           H  
ATOM    650  HZ  PHE A  42      43.227  17.529 -19.561  1.00 20.00           H  
ATOM    651  N   GLY A  43      37.462  14.364 -24.713  1.00 20.00           N  
ATOM    652  CA  GLY A  43      36.566  13.690 -25.757  1.00 20.00           C  
ATOM    653  C   GLY A  43      36.034  14.826 -26.785  1.00 20.00           C  
ATOM    654  O   GLY A  43      36.285  14.709 -27.968  1.00 20.00           O  
ATOM    655  HN  GLY A  43      37.396  14.188 -23.722  1.00 20.00           H  
ATOM    656 1HA  GLY A  43      37.153  12.935 -26.286  1.00 20.00           H  
ATOM    657 2HA  GLY A  43      35.717  13.216 -25.256  1.00 20.00           H  
ATOM    658  N   TYR A  44      35.223  15.727 -26.253  1.00 20.00           N  
ATOM    659  CA  TYR A  44      34.625  16.770 -27.269  1.00 20.00           C  
ATOM    660  C   TYR A  44      35.796  17.422 -28.046  1.00 20.00           C  
ATOM    661  O   TYR A  44      35.742  17.449 -29.262  1.00 20.00           O  
ATOM    662  CB  TYR A  44      33.807  17.843 -26.523  1.00 20.00           C  
ATOM    663  CG  TYR A  44      32.364  17.448 -26.349  1.00 20.00           C  
ATOM    664  CD1 TYR A  44      31.753  17.488 -25.091  1.00 20.00           C  
ATOM    665  CD2 TYR A  44      31.604  17.053 -27.457  1.00 20.00           C  
ATOM    666  CE1 TYR A  44      30.424  17.111 -24.945  1.00 20.00           C  
ATOM    667  CE2 TYR A  44      30.294  16.632 -27.315  1.00 20.00           C  
ATOM    668  CZ  TYR A  44      29.712  16.673 -26.058  1.00 20.00           C  
ATOM    669  OH  TYR A  44      28.401  16.279 -25.908  1.00 20.00           O  
ATOM    670  HN  TYR A  44      34.944  15.702 -25.285  1.00 20.00           H  
ATOM    671  HA  TYR A  44      34.039  16.197 -27.994  1.00 20.00           H  
ATOM    672 1HB  TYR A  44      34.261  18.032 -25.544  1.00 20.00           H  
ATOM    673 2HB  TYR A  44      33.837  18.808 -27.035  1.00 20.00           H  
ATOM    674  HD1 TYR A  44      32.308  17.821 -24.220  1.00 20.00           H  
ATOM    675  HD2 TYR A  44      32.028  17.043 -28.448  1.00 20.00           H  
ATOM    676  HE1 TYR A  44      29.959  17.153 -23.966  1.00 20.00           H  
ATOM    677  HE2 TYR A  44      29.741  16.279 -28.179  1.00 20.00           H  
ATOM    678  HH  TYR A  44      28.038  16.077 -26.789  1.00 20.00           H  
ATOM    679  N   LEU A  45      36.796  17.859 -27.292  1.00 20.00           N  
ATOM    680  CA  LEU A  45      37.904  18.686 -28.061  1.00 20.00           C  
ATOM    681  C   LEU A  45      38.307  17.911 -29.288  1.00 20.00           C  
ATOM    682  O   LEU A  45      38.709  18.515 -30.274  1.00 20.00           O  
ATOM    683  CB  LEU A  45      39.133  19.013 -27.203  1.00 20.00           C  
ATOM    684  CG  LEU A  45      38.903  20.106 -26.140  1.00 20.00           C  
ATOM    685  CD1 LEU A  45      40.172  20.282 -25.309  1.00 20.00           C  
ATOM    686  CD2 LEU A  45      38.506  21.453 -26.750  1.00 20.00           C  
ATOM    687  HN  LEU A  45      36.733  17.871 -26.279  1.00 20.00           H  
ATOM    688  HA  LEU A  45      37.471  19.614 -28.397  1.00 20.00           H  
ATOM    689 1HB  LEU A  45      39.472  18.097 -26.709  1.00 20.00           H  
ATOM    690 2HB  LEU A  45      39.960  19.324 -27.853  1.00 20.00           H  
ATOM    691  HG  LEU A  45      38.101  19.793 -25.465  1.00 20.00           H  
ATOM    692 1HD1 LEU A  45      40.471  19.338 -24.849  1.00 20.00           H  
ATOM    693 2HD1 LEU A  45      41.009  20.629 -25.924  1.00 20.00           H  
ATOM    694 3HD1 LEU A  45      40.022  21.013 -24.508  1.00 20.00           H  
ATOM    695 1HD2 LEU A  45      39.200  21.752 -27.542  1.00 20.00           H  
ATOM    696 2HD2 LEU A  45      37.499  21.423 -27.175  1.00 20.00           H  
ATOM    697 3HD2 LEU A  45      38.509  22.245 -25.994  1.00 20.00           H  
ATOM    698  N   PHE A  46      38.362  16.575 -29.121  1.00 20.00           N  
ATOM    699  CA  PHE A  46      39.202  15.812 -30.166  1.00 20.00           C  
ATOM    700  C   PHE A  46      38.318  14.791 -30.824  1.00 20.00           C  
ATOM    701  O   PHE A  46      38.787  14.043 -31.674  1.00 20.00           O  
ATOM    702  CB  PHE A  46      40.446  15.156 -29.541  1.00 20.00           C  
ATOM    703  CG  PHE A  46      41.421  16.140 -28.936  1.00 20.00           C  
ATOM    704  CD1 PHE A  46      41.719  16.109 -27.567  1.00 20.00           C  
ATOM    705  CD2 PHE A  46      42.056  17.103 -29.733  1.00 20.00           C  
ATOM    706  CE1 PHE A  46      42.600  17.029 -27.006  1.00 20.00           C  
ATOM    707  CE2 PHE A  46      42.936  18.024 -29.172  1.00 20.00           C  
ATOM    708  CZ  PHE A  46      43.207  17.989 -27.808  1.00 20.00           C  
ATOM    709  HN  PHE A  46      38.045  16.119 -28.270  1.00 20.00           H  
ATOM    710  HA  PHE A  46      39.512  16.491 -30.964  1.00 20.00           H  
ATOM    711 1HB  PHE A  46      40.130  14.434 -28.779  1.00 20.00           H  
ATOM    712 2HB  PHE A  46      40.983  14.565 -30.292  1.00 20.00           H  
ATOM    713  HD1 PHE A  46      41.265  15.364 -26.924  1.00 20.00           H  
ATOM    714  HD2 PHE A  46      41.863  17.144 -30.799  1.00 20.00           H  
ATOM    715  HE1 PHE A  46      42.813  16.997 -25.943  1.00 20.00           H  
ATOM    716  HE2 PHE A  46      43.410  18.772 -29.799  1.00 20.00           H  
ATOM    717  HZ  PHE A  46      43.890  18.710 -27.371  1.00 20.00           H  
ATOM    718  N   CYS A  47      37.024  14.812 -30.410  1.00 20.00           N  
ATOM    719  CA  CYS A  47      36.187  13.690 -30.877  1.00 20.00           C  
ATOM    720  C   CYS A  47      34.868  14.246 -31.304  1.00 20.00           C  
ATOM    721  O   CYS A  47      33.889  13.516 -31.401  1.00 20.00           O  
ATOM    722  CB  CYS A  47      36.054  12.463 -29.956  1.00 20.00           C  
ATOM    723  SG  CYS A  47      37.617  11.823 -29.280  1.00 20.00           S  
ATOM    724  HN  CYS A  47      36.695  15.440 -29.685  1.00 20.00           H  
ATOM    725  HA  CYS A  47      36.612  13.329 -31.820  1.00 20.00           H  
ATOM    726 1HB  CYS A  47      35.407  12.696 -29.105  1.00 20.00           H  
ATOM    727 2HB  CYS A  47      35.559  11.647 -30.490  1.00 20.00           H  
ATOM    728  HG  CYS A  47      37.884  12.873 -28.491  1.00 20.00           H  
ATOM    729  N   MET A  48      34.907  15.535 -31.661  1.00 20.00           N  
ATOM    730  CA  MET A  48      33.596  16.137 -32.099  1.00 20.00           C  
ATOM    731  C   MET A  48      33.793  16.750 -33.463  1.00 20.00           C  
ATOM    732  O   MET A  48      32.806  17.286 -33.945  1.00 20.00           O  
ATOM    733  CB  MET A  48      33.243  17.227 -31.091  1.00 20.00           C  
ATOM    734  CG  MET A  48      34.120  18.483 -31.220  1.00 20.00           C  
ATOM    735  SD  MET A  48      33.871  19.575 -29.772  1.00 20.00           S  
ATOM    736  CE  MET A  48      35.341  20.585 -29.981  1.00 20.00           C  
ATOM    737  HN  MET A  48      35.750  16.093 -31.562  1.00 20.00           H  
ATOM    738  HA  MET A  48      32.809  15.379 -32.178  1.00 20.00           H  
ATOM    739 1HB  MET A  48      32.195  17.501 -31.226  1.00 20.00           H  
ATOM    740 2HB  MET A  48      33.332  16.787 -30.098  1.00 20.00           H  
ATOM    741 1HG  MET A  48      35.178  18.234 -31.327  1.00 20.00           H  
ATOM    742 2HG  MET A  48      33.884  19.028 -32.134  1.00 20.00           H  
ATOM    743 1HE  MET A  48      36.198  20.017 -29.687  1.00 20.00           H  
ATOM    744 2HE  MET A  48      35.479  20.880 -31.020  1.00 20.00           H  
ATOM    745 3HE  MET A  48      35.275  21.476 -29.354  1.00 20.00           H  
ATOM    746  N   LYS A  49      35.079  16.730 -33.906  1.00 20.00           N  
ATOM    747  CA  LYS A  49      35.504  17.908 -34.819  1.00 20.00           C  
ATOM    748  C   LYS A  49      34.296  18.310 -35.701  1.00 20.00           C  
ATOM    749  O   LYS A  49      33.607  17.459 -36.251  1.00 20.00           O  
ATOM    750  CB  LYS A  49      36.700  17.567 -35.715  1.00 20.00           C  
ATOM    751  CG  LYS A  49      37.974  17.148 -34.977  1.00 20.00           C  
ATOM    752  CD  LYS A  49      38.520  18.229 -34.043  1.00 20.00           C  
ATOM    753  CE  LYS A  49      39.974  17.955 -33.672  1.00 20.00           C  
ATOM    754  NZ  LYS A  49      40.454  19.031 -32.754  1.00 20.00           N1+
ATOM    755  HN  LYS A  49      35.786  16.169 -33.446  1.00 20.00           H  
ATOM    756  HA  LYS A  49      35.745  18.748 -34.157  1.00 20.00           H  
ATOM    757 1HB  LYS A  49      36.422  16.750 -36.390  1.00 20.00           H  
ATOM    758 2HB  LYS A  49      36.926  18.420 -36.364  1.00 20.00           H  
ATOM    759 1HG  LYS A  49      37.814  16.224 -34.412  1.00 20.00           H  
ATOM    760 2HG  LYS A  49      38.731  16.912 -35.732  1.00 20.00           H  
ATOM    761 1HD  LYS A  49      38.451  19.208 -34.531  1.00 20.00           H  
ATOM    762 2HD  LYS A  49      37.904  18.282 -33.138  1.00 20.00           H  
ATOM    763 1HE  LYS A  49      40.094  17.001 -33.150  1.00 20.00           H  
ATOM    764 2HE  LYS A  49      40.630  17.968 -34.549  1.00 20.00           H  
ATOM    765 1HZ  LYS A  49      41.437  18.883 -32.489  1.00 20.00           H  
ATOM    766 2HZ  LYS A  49      40.392  19.963 -33.184  1.00 20.00           H  
ATOM    767 3HZ  LYS A  49      39.909  19.053 -31.880  1.00 20.00           H  
ATOM    768  N   ASN A  50      34.218  19.676 -35.989  1.00 20.00           N  
ATOM    769  CA  ASN A  50      32.945  20.136 -36.511  1.00 20.00           C  
ATOM    770  C   ASN A  50      31.902  19.929 -35.466  1.00 20.00           C  
ATOM    771  O   ASN A  50      31.136  18.975 -35.530  1.00 20.00           O  
ATOM    772  CB  ASN A  50      32.557  19.604 -37.905  1.00 20.00           C  
ATOM    773  CG  ASN A  50      33.663  19.831 -38.913  1.00 20.00           C  
ATOM    774  ND2 ASN A  50      34.307  18.681 -39.300  1.00 20.00           N  
ATOM    775  OD1 ASN A  50      33.957  20.945 -39.323  1.00 20.00           O  
ATOM    776  HN  ASN A  50      34.913  20.334 -35.650  1.00 20.00           H  
ATOM    777  HA  ASN A  50      33.076  21.220 -36.616  1.00 20.00           H  
ATOM    778 1HB  ASN A  50      32.274  18.547 -37.886  1.00 20.00           H  
ATOM    779 2HB  ASN A  50      31.669  20.131 -38.269  1.00 20.00           H  
ATOM    780 1HD2 ASN A  50      34.064  17.768 -38.929  1.00 20.00           H  
ATOM    781 2HD2 ASN A  50      35.070  18.715 -39.968  1.00 20.00           H  
ATOM    782  N   TRP A  51      31.908  20.921 -34.402  1.00 20.00           N  
ATOM    783  CA  TRP A  51      31.124  20.644 -33.357  1.00 20.00           C  
ATOM    784  C   TRP A  51      29.816  21.672 -33.406  1.00 20.00           C  
ATOM    785  O   TRP A  51      29.986  22.827 -33.774  1.00 20.00           O  
ATOM    786  CB  TRP A  51      31.782  20.996 -32.024  1.00 20.00           C  
ATOM    787  CG  TRP A  51      32.853  22.062 -31.943  1.00 20.00           C  
ATOM    788  CD1 TRP A  51      33.962  22.282 -32.750  1.00 20.00           C  
ATOM    789  CD2 TRP A  51      33.082  22.926 -30.810  1.00 20.00           C  
ATOM    790  CE2 TRP A  51      34.204  23.626 -30.999  1.00 20.00           C  
ATOM    791  CE3 TRP A  51      32.427  23.003 -29.575  1.00 20.00           C  
ATOM    792  NE1 TRP A  51      34.744  23.270 -32.205  1.00 20.00           N  
ATOM    793  CZ2 TRP A  51      34.775  24.499 -30.076  1.00 20.00           C  
ATOM    794  CZ3 TRP A  51      32.975  23.841 -28.602  1.00 20.00           C  
ATOM    795  CH2 TRP A  51      34.116  24.593 -28.855  1.00 20.00           C  
ATOM    796  HN  TRP A  51      32.355  21.820 -34.537  1.00 20.00           H  
ATOM    797  HA  TRP A  51      30.758  19.612 -33.350  1.00 20.00           H  
ATOM    798 1HB  TRP A  51      31.004  21.237 -31.298  1.00 20.00           H  
ATOM    799 2HB  TRP A  51      32.167  20.056 -31.681  1.00 20.00           H  
ATOM    800  HD1 TRP A  51      34.251  21.779 -33.662  1.00 20.00           H  
ATOM    801  HE1 TRP A  51      35.629  23.592 -32.577  1.00 20.00           H  
ATOM    802  HE3 TRP A  51      31.547  22.410 -29.351  1.00 20.00           H  
ATOM    803  HZ2 TRP A  51      35.693  25.044 -30.274  1.00 20.00           H  
ATOM    804  HZ3 TRP A  51      32.510  23.916 -27.626  1.00 20.00           H  
ATOM    805  HH2 TRP A  51      34.515  25.244 -28.084  1.00 20.00           H  
ATOM    806  N   ASN A  52      28.667  21.139 -33.046  1.00 20.00           N  
ATOM    807  CA  ASN A  52      27.495  21.971 -33.307  1.00 20.00           C  
ATOM    808  C   ASN A  52      27.056  22.687 -31.918  1.00 20.00           C  
ATOM    809  O   ASN A  52      27.774  22.586 -30.932  1.00 20.00           O  
ATOM    810  CB  ASN A  52      26.348  21.202 -33.974  1.00 20.00           C  
ATOM    811  CG  ASN A  52      25.721  20.148 -33.097  1.00 20.00           C  
ATOM    812  ND2 ASN A  52      24.633  19.554 -33.689  1.00 20.00           N  
ATOM    813  OD1 ASN A  52      26.122  19.880 -31.975  1.00 20.00           O  
ATOM    814  HN  ASN A  52      28.593  20.215 -32.629  1.00 20.00           H  
ATOM    815  HA  ASN A  52      27.749  22.788 -33.992  1.00 20.00           H  
ATOM    816 1HB  ASN A  52      25.558  21.893 -34.286  1.00 20.00           H  
ATOM    817 2HB  ASN A  52      26.717  20.706 -34.878  1.00 20.00           H  
ATOM    818 1HD2 ASN A  52      24.323  19.790 -34.627  1.00 20.00           H  
ATOM    819 2HD2 ASN A  52      24.138  18.805 -33.217  1.00 20.00           H  
ATOM    820  N   SER A  53      25.947  23.464 -32.004  1.00 20.00           N  
ATOM    821  CA  SER A  53      25.662  24.277 -30.826  1.00 20.00           C  
ATOM    822  C   SER A  53      25.491  23.313 -29.586  1.00 20.00           C  
ATOM    823  O   SER A  53      25.790  23.723 -28.473  1.00 20.00           O  
ATOM    824  CB  SER A  53      24.423  25.156 -30.980  1.00 20.00           C  
ATOM    825  OG  SER A  53      23.399  24.465 -31.683  1.00 20.00           O  
ATOM    826  HN  SER A  53      25.448  23.609 -32.876  1.00 20.00           H  
ATOM    827  HA  SER A  53      26.538  24.904 -30.622  1.00 20.00           H  
ATOM    828 1HB  SER A  53      24.034  25.487 -30.015  1.00 20.00           H  
ATOM    829 2HB  SER A  53      24.661  26.052 -31.556  1.00 20.00           H  
ATOM    830  HG  SER A  53      22.596  24.478 -31.134  1.00 20.00           H  
ATOM    831  N   SER A  54      24.841  22.159 -29.846  1.00 20.00           N  
ATOM    832  CA  SER A  54      24.703  21.229 -28.675  1.00 20.00           C  
ATOM    833  C   SER A  54      26.135  21.020 -28.030  1.00 20.00           C  
ATOM    834  O   SER A  54      26.255  21.196 -26.832  1.00 20.00           O  
ATOM    835  CB  SER A  54      24.024  19.897 -28.997  1.00 20.00           C  
ATOM    836  OG  SER A  54      24.888  18.953 -29.618  1.00 20.00           O  
ATOM    837  HN  SER A  54      24.417  21.965 -30.748  1.00 20.00           H  
ATOM    838  HA  SER A  54      24.076  21.758 -27.947  1.00 20.00           H  
ATOM    839 1HB  SER A  54      23.675  19.434 -28.070  1.00 20.00           H  
ATOM    840 2HB  SER A  54      23.168  20.029 -29.652  1.00 20.00           H  
ATOM    841  HG  SER A  54      24.873  19.126 -30.576  1.00 20.00           H  
ATOM    842  N   ASN A  55      27.064  20.543 -28.859  1.00 20.00           N  
ATOM    843  CA  ASN A  55      28.348  20.117 -28.201  1.00 20.00           C  
ATOM    844  C   ASN A  55      28.945  21.358 -27.421  1.00 20.00           C  
ATOM    845  O   ASN A  55      29.707  21.149 -26.491  1.00 20.00           O  
ATOM    846  CB  ASN A  55      29.294  19.642 -29.305  1.00 20.00           C  
ATOM    847  CG  ASN A  55      28.802  18.370 -29.974  1.00 20.00           C  
ATOM    848  ND2 ASN A  55      29.541  18.046 -31.082  1.00 20.00           N  
ATOM    849  OD1 ASN A  55      27.837  17.720 -29.596  1.00 20.00           O  
ATOM    850  HN  ASN A  55      26.866  20.366 -29.840  1.00 20.00           H  
ATOM    851  HA  ASN A  55      28.126  19.317 -27.491  1.00 20.00           H  
ATOM    852 1HB  ASN A  55      29.396  20.417 -30.069  1.00 20.00           H  
ATOM    853 2HB  ASN A  55      30.291  19.453 -28.896  1.00 20.00           H  
ATOM    854 1HD2 ASN A  55      30.323  18.613 -31.391  1.00 20.00           H  
ATOM    855 2HD2 ASN A  55      29.332  17.219 -31.627  1.00 20.00           H  
ATOM    856  N   VAL A  56      28.744  22.535 -28.002  1.00 20.00           N  
ATOM    857  CA  VAL A  56      29.280  23.699 -27.263  1.00 20.00           C  
ATOM    858  C   VAL A  56      28.634  23.707 -25.800  1.00 20.00           C  
ATOM    859  O   VAL A  56      29.349  23.895 -24.825  1.00 20.00           O  
ATOM    860  CB  VAL A  56      28.995  25.032 -27.997  1.00 20.00           C  
ATOM    861  CG1 VAL A  56      29.433  26.243 -27.170  1.00 20.00           C  
ATOM    862  CG2 VAL A  56      29.667  25.109 -29.370  1.00 20.00           C  
ATOM    863  HN  VAL A  56      28.254  22.629 -28.887  1.00 20.00           H  
ATOM    864  HA  VAL A  56      30.355  23.541 -27.134  1.00 20.00           H  
ATOM    865  HB  VAL A  56      27.917  25.119 -28.160  1.00 20.00           H  
ATOM    866 1HG1 VAL A  56      28.836  26.349 -26.261  1.00 20.00           H  
ATOM    867 2HG1 VAL A  56      30.485  26.168 -26.877  1.00 20.00           H  
ATOM    868 3HG1 VAL A  56      29.313  27.168 -27.739  1.00 20.00           H  
ATOM    869 1HG2 VAL A  56      29.277  25.942 -29.955  1.00 20.00           H  
ATOM    870 2HG2 VAL A  56      30.740  25.279 -29.281  1.00 20.00           H  
ATOM    871 3HG2 VAL A  56      29.507  24.209 -29.965  1.00 20.00           H  
ATOM    872  N   TYR A  57      27.299  23.687 -25.771  1.00 20.00           N  
ATOM    873  CA  TYR A  57      26.686  23.802 -24.398  1.00 20.00           C  
ATOM    874  C   TYR A  57      27.052  22.486 -23.569  1.00 20.00           C  
ATOM    875  O   TYR A  57      27.109  22.559 -22.351  1.00 20.00           O  
ATOM    876  CB  TYR A  57      25.171  23.976 -24.530  1.00 20.00           C  
ATOM    877  CG  TYR A  57      24.725  25.122 -25.417  1.00 20.00           C  
ATOM    878  CD1 TYR A  57      25.268  26.409 -25.290  1.00 20.00           C  
ATOM    879  CD2 TYR A  57      23.725  24.914 -26.377  1.00 20.00           C  
ATOM    880  CE1 TYR A  57      24.834  27.455 -26.099  1.00 20.00           C  
ATOM    881  CE2 TYR A  57      23.297  25.948 -27.202  1.00 20.00           C  
ATOM    882  CZ  TYR A  57      23.855  27.216 -27.056  1.00 20.00           C  
ATOM    883  OH  TYR A  57      23.443  28.268 -27.854  1.00 20.00           O  
ATOM    884  HN  TYR A  57      26.740  23.575 -26.613  1.00 20.00           H  
ATOM    885  HA  TYR A  57      27.145  24.656 -23.886  1.00 20.00           H  
ATOM    886 1HB  TYR A  57      24.773  23.044 -24.935  1.00 20.00           H  
ATOM    887 2HB  TYR A  57      24.720  24.097 -23.541  1.00 20.00           H  
ATOM    888  HD1 TYR A  57      26.037  26.610 -24.555  1.00 20.00           H  
ATOM    889  HD2 TYR A  57      23.278  23.933 -26.500  1.00 20.00           H  
ATOM    890  HE1 TYR A  57      25.264  28.445 -25.980  1.00 20.00           H  
ATOM    891  HE2 TYR A  57      22.528  25.759 -27.945  1.00 20.00           H  
ATOM    892  HH  TYR A  57      22.774  27.933 -28.477  1.00 20.00           H  
ATOM    893  N   LEU A  58      27.096  21.365 -24.282  1.00 20.00           N  
ATOM    894  CA  LEU A  58      27.469  20.152 -23.521  1.00 20.00           C  
ATOM    895  C   LEU A  58      28.945  20.342 -22.968  1.00 20.00           C  
ATOM    896  O   LEU A  58      29.279  19.770 -21.939  1.00 20.00           O  
ATOM    897  CB  LEU A  58      27.268  18.933 -24.435  1.00 20.00           C  
ATOM    898  CG  LEU A  58      25.812  18.734 -24.934  1.00 20.00           C  
ATOM    899  CD1 LEU A  58      25.684  17.668 -26.018  1.00 20.00           C  
ATOM    900  CD2 LEU A  58      24.823  18.412 -23.831  1.00 20.00           C  
ATOM    901  HN  LEU A  58      26.923  21.358 -25.279  1.00 20.00           H  
ATOM    902  HA  LEU A  58      26.818  20.085 -22.644  1.00 20.00           H  
ATOM    903 1HB  LEU A  58      27.925  19.047 -25.300  1.00 20.00           H  
ATOM    904 2HB  LEU A  58      27.624  18.042 -23.924  1.00 20.00           H  
ATOM    905  HG  LEU A  58      25.461  19.664 -25.373  1.00 20.00           H  
ATOM    906 1HD1 LEU A  58      26.313  17.898 -26.881  1.00 20.00           H  
ATOM    907 2HD1 LEU A  58      25.953  16.679 -25.640  1.00 20.00           H  
ATOM    908 3HD1 LEU A  58      24.651  17.591 -26.373  1.00 20.00           H  
ATOM    909 1HD2 LEU A  58      24.906  17.380 -23.496  1.00 20.00           H  
ATOM    910 2HD2 LEU A  58      24.945  19.057 -22.967  1.00 20.00           H  
ATOM    911 3HD2 LEU A  58      23.804  18.552 -24.199  1.00 20.00           H  
ATOM    912  N   PHE A  59      29.781  20.965 -23.795  1.00 20.00           N  
ATOM    913  CA  PHE A  59      31.182  21.119 -23.286  1.00 20.00           C  
ATOM    914  C   PHE A  59      31.149  22.076 -21.993  1.00 20.00           C  
ATOM    915  O   PHE A  59      31.936  21.870 -21.083  1.00 20.00           O  
ATOM    916  CB  PHE A  59      32.042  21.707 -24.418  1.00 20.00           C  
ATOM    917  CG  PHE A  59      33.387  22.284 -24.058  1.00 20.00           C  
ATOM    918  CD1 PHE A  59      34.530  21.475 -24.041  1.00 20.00           C  
ATOM    919  CD2 PHE A  59      33.513  23.651 -23.781  1.00 20.00           C  
ATOM    920  CE1 PHE A  59      35.777  22.032 -23.785  1.00 20.00           C  
ATOM    921  CE2 PHE A  59      34.765  24.199 -23.506  1.00 20.00           C  
ATOM    922  CZ  PHE A  59      35.898  23.390 -23.514  1.00 20.00           C  
ATOM    923  HN  PHE A  59      29.479  21.328 -24.692  1.00 20.00           H  
ATOM    924  HA  PHE A  59      31.571  20.139 -22.986  1.00 20.00           H  
ATOM    925 1HB  PHE A  59      32.180  20.937 -25.186  1.00 20.00           H  
ATOM    926 2HB  PHE A  59      31.487  22.490 -24.940  1.00 20.00           H  
ATOM    927  HD1 PHE A  59      34.455  20.412 -24.247  1.00 20.00           H  
ATOM    928  HD2 PHE A  59      32.646  24.304 -23.784  1.00 20.00           H  
ATOM    929  HE1 PHE A  59      36.665  21.409 -23.814  1.00 20.00           H  
ATOM    930  HE2 PHE A  59      34.855  25.258 -23.288  1.00 20.00           H  
ATOM    931  HZ  PHE A  59      36.874  23.819 -23.310  1.00 20.00           H  
ATOM    932  N   ASN A  60      30.354  23.143 -22.099  1.00 20.00           N  
ATOM    933  CA  ASN A  60      30.297  24.011 -20.887  1.00 20.00           C  
ATOM    934  C   ASN A  60      29.743  23.150 -19.684  1.00 20.00           C  
ATOM    935  O   ASN A  60      30.109  23.426 -18.550  1.00 20.00           O  
ATOM    936  CB  ASN A  60      29.464  25.268 -21.112  1.00 20.00           C  
ATOM    937  CG  ASN A  60      30.276  26.355 -21.780  1.00 20.00           C  
ATOM    938  ND2 ASN A  60      30.370  26.225 -23.143  1.00 20.00           N  
ATOM    939  OD1 ASN A  60      30.803  27.261 -21.153  1.00 20.00           O  
ATOM    940  HN  ASN A  60      29.813  23.336 -22.936  1.00 20.00           H  
ATOM    941  HA  ASN A  60      31.329  24.289 -20.640  1.00 20.00           H  
ATOM    942 1HB  ASN A  60      28.561  25.063 -21.698  1.00 20.00           H  
ATOM    943 2HB  ASN A  60      29.149  25.664 -20.144  1.00 20.00           H  
ATOM    944 1HD2 ASN A  60      29.922  25.469 -23.652  1.00 20.00           H  
ATOM    945 2HD2 ASN A  60      30.892  26.898 -23.693  1.00 20.00           H  
ATOM    946  N   LEU A  61      28.736  22.332 -19.991  1.00 20.00           N  
ATOM    947  CA  LEU A  61      28.236  21.501 -18.870  1.00 20.00           C  
ATOM    948  C   LEU A  61      29.470  20.724 -18.234  1.00 20.00           C  
ATOM    949  O   LEU A  61      29.585  20.695 -17.018  1.00 20.00           O  
ATOM    950  CB  LEU A  61      27.141  20.503 -19.267  1.00 20.00           C  
ATOM    951  CG  LEU A  61      25.759  21.109 -19.543  1.00 20.00           C  
ATOM    952  CD1 LEU A  61      24.802  20.020 -20.018  1.00 20.00           C  
ATOM    953  CD2 LEU A  61      25.185  21.763 -18.300  1.00 20.00           C  
ATOM    954  HN  LEU A  61      28.334  22.286 -20.921  1.00 20.00           H  
ATOM    955  HA  LEU A  61      27.877  22.190 -18.098  1.00 20.00           H  
ATOM    956 1HB  LEU A  61      27.467  19.954 -20.153  1.00 20.00           H  
ATOM    957 2HB  LEU A  61      27.038  19.766 -18.464  1.00 20.00           H  
ATOM    958  HG  LEU A  61      25.829  21.865 -20.328  1.00 20.00           H  
ATOM    959 1HD1 LEU A  61      25.161  19.570 -20.939  1.00 20.00           H  
ATOM    960 2HD1 LEU A  61      24.697  19.222 -19.275  1.00 20.00           H  
ATOM    961 3HD1 LEU A  61      23.805  20.426 -20.208  1.00 20.00           H  
ATOM    962 1HD2 LEU A  61      25.223  21.088 -17.439  1.00 20.00           H  
ATOM    963 2HD2 LEU A  61      25.742  22.670 -18.050  1.00 20.00           H  
ATOM    964 3HD2 LEU A  61      24.139  22.038 -18.461  1.00 20.00           H  
ATOM    965  N   SER A  62      30.200  20.012 -19.103  1.00 20.00           N  
ATOM    966  CA  SER A  62      31.294  19.188 -18.489  1.00 20.00           C  
ATOM    967  C   SER A  62      32.306  20.164 -17.759  1.00 20.00           C  
ATOM    968  O   SER A  62      32.994  19.722 -16.852  1.00 20.00           O  
ATOM    969  CB  SER A  62      31.950  18.284 -19.526  1.00 20.00           C  
ATOM    970  OG  SER A  62      32.590  19.036 -20.548  1.00 20.00           O  
ATOM    971  HN  SER A  62      29.962  19.956 -20.089  1.00 20.00           H  
ATOM    972  HA  SER A  62      30.832  18.559 -17.721  1.00 20.00           H  
ATOM    973 1HB  SER A  62      32.707  17.648 -19.060  1.00 20.00           H  
ATOM    974 2HB  SER A  62      31.210  17.640 -20.003  1.00 20.00           H  
ATOM    975  HG  SER A  62      31.979  19.738 -20.823  1.00 20.00           H  
ATOM    976  N   ILE A  63      32.481  21.347 -18.354  1.00 20.00           N  
ATOM    977  CA  ILE A  63      33.456  22.239 -17.695  1.00 20.00           C  
ATOM    978  C   ILE A  63      32.916  22.585 -16.242  1.00 20.00           C  
ATOM    979  O   ILE A  63      33.709  22.647 -15.313  1.00 20.00           O  
ATOM    980  CB  ILE A  63      33.763  23.502 -18.540  1.00 20.00           C  
ATOM    981  CG1 ILE A  63      34.625  23.172 -19.778  1.00 20.00           C  
ATOM    982  CG2 ILE A  63      34.399  24.630 -17.719  1.00 20.00           C  
ATOM    983  CD1 ILE A  63      36.093  22.871 -19.500  1.00 20.00           C  
ATOM    984  HN  ILE A  63      31.975  21.617 -19.191  1.00 20.00           H  
ATOM    985  HA  ILE A  63      34.374  21.660 -17.541  1.00 20.00           H  
ATOM    986  HB  ILE A  63      32.811  23.893 -18.912  1.00 20.00           H  
ATOM    987 1HG1 ILE A  63      34.205  22.320 -20.314  1.00 20.00           H  
ATOM    988 2HG1 ILE A  63      34.578  24.015 -20.475  1.00 20.00           H  
ATOM    989 1HG2 ILE A  63      33.691  25.045 -16.996  1.00 20.00           H  
ATOM    990 2HG2 ILE A  63      35.277  24.285 -17.163  1.00 20.00           H  
ATOM    991 3HG2 ILE A  63      34.713  25.457 -18.363  1.00 20.00           H  
ATOM    992 1HD1 ILE A  63      36.619  23.748 -19.114  1.00 20.00           H  
ATOM    993 2HD1 ILE A  63      36.215  22.055 -18.782  1.00 20.00           H  
ATOM    994 3HD1 ILE A  63      36.594  22.571 -20.425  1.00 20.00           H  
ATOM    995  N   SER A  64      31.641  22.973 -16.191  1.00 20.00           N  
ATOM    996  CA  SER A  64      31.146  23.338 -14.834  1.00 20.00           C  
ATOM    997  C   SER A  64      31.252  22.053 -13.897  1.00 20.00           C  
ATOM    998  O   SER A  64      31.537  22.212 -12.720  1.00 20.00           O  
ATOM    999  CB  SER A  64      29.743  23.945 -14.886  1.00 20.00           C  
ATOM   1000  OG  SER A  64      28.754  22.982 -15.229  1.00 20.00           O  
ATOM   1001  HN  SER A  64      31.048  23.001 -17.014  1.00 20.00           H  
ATOM   1002  HA  SER A  64      31.834  24.093 -14.436  1.00 20.00           H  
ATOM   1003 1HB  SER A  64      29.471  24.348 -13.906  1.00 20.00           H  
ATOM   1004 2HB  SER A  64      29.689  24.762 -15.613  1.00 20.00           H  
ATOM   1005  HG  SER A  64      29.019  22.579 -16.073  1.00 20.00           H  
ATOM   1006  N   ASP A  65      30.814  20.908 -14.449  1.00 20.00           N  
ATOM   1007  CA  ASP A  65      30.891  19.719 -13.569  1.00 20.00           C  
ATOM   1008  C   ASP A  65      32.407  19.506 -13.144  1.00 20.00           C  
ATOM   1009  O   ASP A  65      32.660  19.009 -12.056  1.00 20.00           O  
ATOM   1010  CB  ASP A  65      30.449  18.475 -14.341  1.00 20.00           C  
ATOM   1011  CG  ASP A  65      28.991  18.427 -14.798  1.00 20.00           C  
ATOM   1012  OD1 ASP A  65      28.178  19.196 -14.213  1.00 20.00           O  
ATOM   1013  OD2 ASP A  65      28.780  17.615 -15.739  1.00 20.00           O1-
ATOM   1014  HN  ASP A  65      30.455  20.861 -15.397  1.00 20.00           H  
ATOM   1015  HA  ASP A  65      30.287  19.893 -12.673  1.00 20.00           H  
ATOM   1016 1HB  ASP A  65      31.079  18.356 -15.228  1.00 20.00           H  
ATOM   1017 2HB  ASP A  65      30.614  17.587 -13.721  1.00 20.00           H  
ATOM   1018  N   PHE A  66      33.300  19.709 -14.115  1.00 20.00           N  
ATOM   1019  CA  PHE A  66      34.736  19.407 -13.740  1.00 20.00           C  
ATOM   1020  C   PHE A  66      35.175  20.412 -12.574  1.00 20.00           C  
ATOM   1021  O   PHE A  66      35.835  19.980 -11.639  1.00 20.00           O  
ATOM   1022  CB  PHE A  66      35.659  19.533 -14.962  1.00 20.00           C  
ATOM   1023  CG  PHE A  66      37.126  19.546 -14.603  1.00 20.00           C  
ATOM   1024  CD1 PHE A  66      37.757  18.400 -14.106  1.00 20.00           C  
ATOM   1025  CD2 PHE A  66      37.878  20.721 -14.743  1.00 20.00           C  
ATOM   1026  CE1 PHE A  66      39.102  18.436 -13.743  1.00 20.00           C  
ATOM   1027  CE2 PHE A  66      39.222  20.752 -14.384  1.00 20.00           C  
ATOM   1028  CZ  PHE A  66      39.834  19.609 -13.882  1.00 20.00           C  
ATOM   1029  HN  PHE A  66      33.031  20.012 -15.044  1.00 20.00           H  
ATOM   1030  HA  PHE A  66      34.776  18.389 -13.334  1.00 20.00           H  
ATOM   1031 1HB  PHE A  66      35.462  18.713 -15.661  1.00 20.00           H  
ATOM   1032 2HB  PHE A  66      35.415  20.443 -15.520  1.00 20.00           H  
ATOM   1033  HD1 PHE A  66      37.201  17.475 -13.987  1.00 20.00           H  
ATOM   1034  HD2 PHE A  66      37.415  21.626 -15.125  1.00 20.00           H  
ATOM   1035  HE1 PHE A  66      39.582  17.546 -13.352  1.00 20.00           H  
ATOM   1036  HE2 PHE A  66      39.791  21.669 -14.492  1.00 20.00           H  
ATOM   1037  HZ  PHE A  66      40.881  19.633 -13.599  1.00 20.00           H  
ATOM   1038  N   ALA A  67      34.861  21.694 -12.786  1.00 20.00           N  
ATOM   1039  CA  ALA A  67      35.196  22.596 -11.704  1.00 20.00           C  
ATOM   1040  C   ALA A  67      34.438  22.092 -10.366  1.00 20.00           C  
ATOM   1041  O   ALA A  67      34.936  22.338  -9.275  1.00 20.00           O  
ATOM   1042  CB  ALA A  67      34.779  24.024 -12.035  1.00 20.00           C  
ATOM   1043  HN  ALA A  67      34.400  22.007 -13.634  1.00 20.00           H  
ATOM   1044  HA  ALA A  67      36.278  22.545 -11.532  1.00 20.00           H  
ATOM   1045 1HB  ALA A  67      35.283  24.379 -12.939  1.00 20.00           H  
ATOM   1046 2HB  ALA A  67      33.701  24.097 -12.207  1.00 20.00           H  
ATOM   1047 3HB  ALA A  67      35.029  24.702 -11.213  1.00 20.00           H  
ATOM   1048  N   PHE A  68      33.248  21.611 -10.562  1.00 20.00           N  
ATOM   1049  CA  PHE A  68      32.417  21.397  -9.298  1.00 20.00           C  
ATOM   1050  C   PHE A  68      33.078  20.235  -8.460  1.00 20.00           C  
ATOM   1051  O   PHE A  68      33.146  20.342  -7.241  1.00 20.00           O  
ATOM   1052  CB  PHE A  68      31.011  21.010  -9.779  1.00 20.00           C  
ATOM   1053  CG  PHE A  68      29.963  20.573  -8.793  1.00 20.00           C  
ATOM   1054  CD1 PHE A  68      29.969  20.964  -7.453  1.00 20.00           C  
ATOM   1055  CD2 PHE A  68      28.884  19.821  -9.272  1.00 20.00           C  
ATOM   1056  CE1 PHE A  68      28.926  20.598  -6.616  1.00 20.00           C  
ATOM   1057  CE2 PHE A  68      27.813  19.503  -8.446  1.00 20.00           C  
ATOM   1058  CZ  PHE A  68      27.828  19.909  -7.119  1.00 20.00           C  
ATOM   1059  HN  PHE A  68      32.850  21.527 -11.491  1.00 20.00           H  
ATOM   1060  HA  PHE A  68      32.426  22.308  -8.706  1.00 20.00           H  
ATOM   1061 1HB  PHE A  68      30.605  21.858 -10.333  1.00 20.00           H  
ATOM   1062 2HB  PHE A  68      31.112  20.203 -10.508  1.00 20.00           H  
ATOM   1063  HD1 PHE A  68      30.774  21.565  -7.045  1.00 20.00           H  
ATOM   1064  HD2 PHE A  68      28.849  19.505 -10.311  1.00 20.00           H  
ATOM   1065  HE1 PHE A  68      28.964  20.884  -5.573  1.00 20.00           H  
ATOM   1066  HE2 PHE A  68      26.966  18.953  -8.841  1.00 20.00           H  
ATOM   1067  HZ  PHE A  68      26.982  19.688  -6.478  1.00 20.00           H  
ATOM   1068  N   LEU A  69      33.356  19.106  -9.162  1.00 20.00           N  
ATOM   1069  CA  LEU A  69      33.604  17.882  -8.330  1.00 20.00           C  
ATOM   1070  C   LEU A  69      35.051  17.959  -7.764  1.00 20.00           C  
ATOM   1071  O   LEU A  69      35.472  17.052  -7.057  1.00 20.00           O  
ATOM   1072  CB  LEU A  69      33.366  16.607  -9.161  1.00 20.00           C  
ATOM   1073  CG  LEU A  69      34.271  16.458 -10.412  1.00 20.00           C  
ATOM   1074  CD1 LEU A  69      35.565  15.699 -10.118  1.00 20.00           C  
ATOM   1075  CD2 LEU A  69      33.516  15.742 -11.527  1.00 20.00           C  
ATOM   1076  HN  LEU A  69      33.308  19.081 -10.176  1.00 20.00           H  
ATOM   1077  HA  LEU A  69      32.919  17.894  -7.474  1.00 20.00           H  
ATOM   1078 1HB  LEU A  69      33.496  15.730  -8.519  1.00 20.00           H  
ATOM   1079 2HB  LEU A  69      32.313  16.603  -9.463  1.00 20.00           H  
ATOM   1080  HG  LEU A  69      34.558  17.440 -10.797  1.00 20.00           H  
ATOM   1081 1HD1 LEU A  69      36.159  16.182  -9.343  1.00 20.00           H  
ATOM   1082 2HD1 LEU A  69      35.370  14.668  -9.806  1.00 20.00           H  
ATOM   1083 3HD1 LEU A  69      36.201  15.674 -11.006  1.00 20.00           H  
ATOM   1084 1HD2 LEU A  69      33.075  14.810 -11.166  1.00 20.00           H  
ATOM   1085 2HD2 LEU A  69      32.706  16.363 -11.918  1.00 20.00           H  
ATOM   1086 3HD2 LEU A  69      34.183  15.489 -12.356  1.00 20.00           H  
ATOM   1087  N   CYS A  70      35.704  19.098  -8.032  1.00 20.00           N  
ATOM   1088  CA  CYS A  70      37.063  19.163  -7.531  1.00 20.00           C  
ATOM   1089  C   CYS A  70      37.005  19.455  -6.004  1.00 20.00           C  
ATOM   1090  O   CYS A  70      38.032  19.357  -5.343  1.00 20.00           O  
ATOM   1091  CB  CYS A  70      37.896  20.248  -8.226  1.00 20.00           C  
ATOM   1092  SG  CYS A  70      38.500  19.685  -9.843  1.00 20.00           S  
ATOM   1093  HN  CYS A  70      35.353  19.804  -8.670  1.00 20.00           H  
ATOM   1094  HA  CYS A  70      37.540  18.180  -7.636  1.00 20.00           H  
ATOM   1095 1HB  CYS A  70      37.318  21.167  -8.364  1.00 20.00           H  
ATOM   1096 2HB  CYS A  70      38.775  20.509  -7.630  1.00 20.00           H  
ATOM   1097  HG  CYS A  70      37.296  19.519 -10.408  1.00 20.00           H  
ATOM   1098  N   THR A  71      35.778  19.943  -5.543  1.00 20.00           N  
ATOM   1099  CA  THR A  71      35.779  20.411  -4.175  1.00 20.00           C  
ATOM   1100  C   THR A  71      35.234  19.232  -3.242  1.00 20.00           C  
ATOM   1101  O   THR A  71      34.918  19.469  -2.083  1.00 20.00           O  
ATOM   1102  CB  THR A  71      34.940  21.691  -4.007  1.00 20.00           C  
ATOM   1103  CG2 THR A  71      35.406  22.843  -4.892  1.00 20.00           C  
ATOM   1104  OG1 THR A  71      33.562  21.427  -4.279  1.00 20.00           O  
ATOM   1105  HN  THR A  71      34.943  19.960  -6.120  1.00 20.00           H  
ATOM   1106  HA  THR A  71      36.802  20.624  -3.844  1.00 20.00           H  
ATOM   1107  HB  THR A  71      34.994  22.019  -2.966  1.00 20.00           H  
ATOM   1108  HG1 THR A  71      33.478  21.202  -5.222  1.00 20.00           H  
ATOM   1109 1HG2 THR A  71      35.296  22.607  -5.955  1.00 20.00           H  
ATOM   1110 2HG2 THR A  71      36.452  23.099  -4.696  1.00 20.00           H  
ATOM   1111 3HG2 THR A  71      34.791  23.731  -4.713  1.00 20.00           H  
ATOM   1112  N   LEU A  72      35.240  18.037  -3.799  1.00 20.00           N  
ATOM   1113  CA  LEU A  72      34.599  16.922  -2.966  1.00 20.00           C  
ATOM   1114  C   LEU A  72      35.512  16.637  -1.762  1.00 20.00           C  
ATOM   1115  O   LEU A  72      34.991  16.195  -0.753  1.00 20.00           O  
ATOM   1116  CB  LEU A  72      34.298  15.690  -3.832  1.00 20.00           C  
ATOM   1117  CG  LEU A  72      33.047  15.910  -4.700  1.00 20.00           C  
ATOM   1118  CD1 LEU A  72      32.869  14.766  -5.689  1.00 20.00           C  
ATOM   1119  CD2 LEU A  72      31.791  16.042  -3.837  1.00 20.00           C  
ATOM   1120  HN  LEU A  72      35.492  17.887  -4.770  1.00 20.00           H  
ATOM   1121  HA  LEU A  72      33.683  17.333  -2.531  1.00 20.00           H  
ATOM   1122 1HB  LEU A  72      35.159  15.463  -4.470  1.00 20.00           H  
ATOM   1123 2HB  LEU A  72      34.153  14.811  -3.194  1.00 20.00           H  
ATOM   1124  HG  LEU A  72      33.159  16.830  -5.283  1.00 20.00           H  
ATOM   1125 1HD1 LEU A  72      33.733  14.690  -6.354  1.00 20.00           H  
ATOM   1126 2HD1 LEU A  72      32.732  13.808  -5.177  1.00 20.00           H  
ATOM   1127 3HD1 LEU A  72      31.993  14.932  -6.319  1.00 20.00           H  
ATOM   1128 1HD2 LEU A  72      31.812  15.359  -2.985  1.00 20.00           H  
ATOM   1129 2HD2 LEU A  72      31.693  17.055  -3.436  1.00 20.00           H  
ATOM   1130 3HD2 LEU A  72      30.888  15.820  -4.407  1.00 20.00           H  
ATOM   1131  N   PRO A  73      36.688  16.612  -2.020  1.00 20.00           N  
ATOM   1132  CA  PRO A  73      37.555  15.895  -1.028  1.00 20.00           C  
ATOM   1133  C   PRO A  73      37.584  16.741   0.427  1.00 20.00           C  
ATOM   1134  O   PRO A  73      37.928  16.155   1.447  1.00 20.00           O  
ATOM   1135  CB  PRO A  73      38.924  15.725  -1.657  1.00 20.00           C  
ATOM   1136  CG  PRO A  73      38.994  16.860  -2.635  1.00 20.00           C  
ATOM   1137  CD  PRO A  73      37.569  17.022  -3.124  1.00 20.00           C  
ATOM   1138  HA  PRO A  73      37.128  14.913  -0.798  1.00 20.00           H  
ATOM   1139 1HB  PRO A  73      39.744  15.744  -0.932  1.00 20.00           H  
ATOM   1140 2HB  PRO A  73      38.969  14.775  -2.201  1.00 20.00           H  
ATOM   1141 1HG  PRO A  73      39.317  17.770  -2.117  1.00 20.00           H  
ATOM   1142 2HG  PRO A  73      39.698  16.677  -3.453  1.00 20.00           H  
ATOM   1143 1HD  PRO A  73      37.454  18.073  -3.367  1.00 20.00           H  
ATOM   1144 2HD  PRO A  73      37.371  16.397  -4.002  1.00 20.00           H  
ATOM   1145  N   ILE A  74      37.294  17.997   0.335  1.00 20.00           N  
ATOM   1146  CA  ILE A  74      37.025  18.669   1.608  1.00 20.00           C  
ATOM   1147  C   ILE A  74      35.589  18.182   2.142  1.00 20.00           C  
ATOM   1148  O   ILE A  74      35.435  18.018   3.344  1.00 20.00           O  
ATOM   1149  CB  ILE A  74      37.066  20.206   1.405  1.00 20.00           C  
ATOM   1150  CG1 ILE A  74      38.491  20.660   1.026  1.00 20.00           C  
ATOM   1151  CG2 ILE A  74      36.567  20.978   2.631  1.00 20.00           C  
ATOM   1152  CD1 ILE A  74      38.557  22.095   0.521  1.00 20.00           C  
ATOM   1153  HN  ILE A  74      37.086  18.437  -0.556  1.00 20.00           H  
ATOM   1154  HA  ILE A  74      37.774  18.368   2.352  1.00 20.00           H  
ATOM   1155  HB  ILE A  74      36.395  20.458   0.575  1.00 20.00           H  
ATOM   1156 1HG1 ILE A  74      39.167  20.545   1.880  1.00 20.00           H  
ATOM   1157 2HG1 ILE A  74      38.890  20.020   0.234  1.00 20.00           H  
ATOM   1158 1HG2 ILE A  74      35.535  20.717   2.882  1.00 20.00           H  
ATOM   1159 2HG2 ILE A  74      37.187  20.771   3.504  1.00 20.00           H  
ATOM   1160 3HG2 ILE A  74      36.573  22.058   2.464  1.00 20.00           H  
ATOM   1161 1HD1 ILE A  74      37.822  22.271  -0.271  1.00 20.00           H  
ATOM   1162 2HD1 ILE A  74      38.378  22.815   1.324  1.00 20.00           H  
ATOM   1163 3HD1 ILE A  74      39.547  22.304   0.106  1.00 20.00           H  
ATOM   1164  N   LEU A  75      34.591  18.198   1.206  1.00 20.00           N  
ATOM   1165  CA  LEU A  75      33.262  17.870   1.711  1.00 20.00           C  
ATOM   1166  C   LEU A  75      33.317  16.431   2.356  1.00 20.00           C  
ATOM   1167  O   LEU A  75      32.566  16.174   3.288  1.00 20.00           O  
ATOM   1168  CB  LEU A  75      32.274  17.962   0.538  1.00 20.00           C  
ATOM   1169  CG  LEU A  75      30.793  17.869   0.921  1.00 20.00           C  
ATOM   1170  CD1 LEU A  75      30.340  19.094   1.717  1.00 20.00           C  
ATOM   1171  CD2 LEU A  75      29.950  17.754  -0.350  1.00 20.00           C  
ATOM   1172  HN  LEU A  75      34.763  18.454   0.238  1.00 20.00           H  
ATOM   1173  HA  LEU A  75      33.026  18.595   2.498  1.00 20.00           H  
ATOM   1174 1HB  LEU A  75      32.441  18.899  -0.006  1.00 20.00           H  
ATOM   1175 2HB  LEU A  75      32.502  17.165  -0.179  1.00 20.00           H  
ATOM   1176  HG  LEU A  75      30.628  16.971   1.520  1.00 20.00           H  
ATOM   1177 1HD1 LEU A  75      30.803  19.119   2.707  1.00 20.00           H  
ATOM   1178 2HD1 LEU A  75      30.595  20.025   1.203  1.00 20.00           H  
ATOM   1179 3HD1 LEU A  75      29.257  19.090   1.866  1.00 20.00           H  
ATOM   1180 1HD2 LEU A  75      30.130  18.598  -1.024  1.00 20.00           H  
ATOM   1181 2HD2 LEU A  75      30.187  16.837  -0.897  1.00 20.00           H  
ATOM   1182 3HD2 LEU A  75      28.881  17.738  -0.121  1.00 20.00           H  
ATOM   1183  N   ILE A  76      34.040  15.527   1.670  1.00 20.00           N  
ATOM   1184  CA  ILE A  76      34.055  14.158   2.253  1.00 20.00           C  
ATOM   1185  C   ILE A  76      34.509  14.266   3.777  1.00 20.00           C  
ATOM   1186  O   ILE A  76      33.902  13.615   4.616  1.00 20.00           O  
ATOM   1187  CB  ILE A  76      34.988  13.254   1.401  1.00 20.00           C  
ATOM   1188  CG1 ILE A  76      34.256  12.831   0.115  1.00 20.00           C  
ATOM   1189  CG2 ILE A  76      35.545  12.025   2.133  1.00 20.00           C  
ATOM   1190  CD1 ILE A  76      35.169  12.256  -0.957  1.00 20.00           C  
ATOM   1191  HN  ILE A  76      34.566  15.772   0.841  1.00 20.00           H  
ATOM   1192  HA  ILE A  76      33.024  13.783   2.240  1.00 20.00           H  
ATOM   1193  HB  ILE A  76      35.863  13.852   1.119  1.00 20.00           H  
ATOM   1194 1HG1 ILE A  76      33.480  12.097   0.352  1.00 20.00           H  
ATOM   1195 2HG1 ILE A  76      33.737  13.689  -0.324  1.00 20.00           H  
ATOM   1196 1HG2 ILE A  76      36.075  12.292   3.050  1.00 20.00           H  
ATOM   1197 2HG2 ILE A  76      34.763  11.310   2.393  1.00 20.00           H  
ATOM   1198 3HG2 ILE A  76      36.270  11.496   1.509  1.00 20.00           H  
ATOM   1199 1HD1 ILE A  76      36.046  12.886  -1.122  1.00 20.00           H  
ATOM   1200 2HD1 ILE A  76      35.513  11.252  -0.694  1.00 20.00           H  
ATOM   1201 3HD1 ILE A  76      34.634  12.192  -1.907  1.00 20.00           H  
ATOM   1202  N   LYS A  77      35.646  14.942   3.983  1.00 20.00           N  
ATOM   1203  CA  LYS A  77      36.128  14.945   5.376  1.00 20.00           C  
ATOM   1204  C   LYS A  77      35.049  15.688   6.277  1.00 20.00           C  
ATOM   1205  O   LYS A  77      34.933  15.389   7.459  1.00 20.00           O  
ATOM   1206  CB  LYS A  77      37.502  15.631   5.459  1.00 20.00           C  
ATOM   1207  CG  LYS A  77      37.985  16.059   6.848  1.00 20.00           C  
ATOM   1208  CD  LYS A  77      38.166  14.904   7.836  1.00 20.00           C  
ATOM   1209  CE  LYS A  77      38.017  15.340   9.295  1.00 20.00           C  
ATOM   1210  NZ  LYS A  77      36.593  15.688   9.609  1.00 20.00           N1+
ATOM   1211  HN  LYS A  77      36.162  15.380   3.225  1.00 20.00           H  
ATOM   1212  HA  LYS A  77      36.207  13.906   5.713  1.00 20.00           H  
ATOM   1213 1HB  LYS A  77      38.250  14.968   5.012  1.00 20.00           H  
ATOM   1214 2HB  LYS A  77      37.498  16.527   4.827  1.00 20.00           H  
ATOM   1215 1HG  LYS A  77      38.938  16.587   6.749  1.00 20.00           H  
ATOM   1216 2HG  LYS A  77      37.289  16.803   7.247  1.00 20.00           H  
ATOM   1217 1HD  LYS A  77      37.463  14.094   7.631  1.00 20.00           H  
ATOM   1218 2HD  LYS A  77      39.163  14.477   7.691  1.00 20.00           H  
ATOM   1219 1HE  LYS A  77      38.287  14.520   9.968  1.00 20.00           H  
ATOM   1220 2HE  LYS A  77      38.628  16.216   9.541  1.00 20.00           H  
ATOM   1221 1HZ  LYS A  77      36.381  15.575  10.610  1.00 20.00           H  
ATOM   1222 2HZ  LYS A  77      36.376  16.664   9.367  1.00 20.00           H  
ATOM   1223 3HZ  LYS A  77      35.919  15.105   9.093  1.00 20.00           H  
ATOM   1224  N   SER A  78      34.463  16.746   5.702  1.00 20.00           N  
ATOM   1225  CA  SER A  78      33.488  17.481   6.572  1.00 20.00           C  
ATOM   1226  C   SER A  78      32.360  16.433   7.071  1.00 20.00           C  
ATOM   1227  O   SER A  78      31.956  16.519   8.225  1.00 20.00           O  
ATOM   1228  CB  SER A  78      32.850  18.652   5.828  1.00 20.00           C  
ATOM   1229  OG  SER A  78      31.955  19.338   6.696  1.00 20.00           O  
ATOM   1230  HN  SER A  78      34.701  17.058   4.766  1.00 20.00           H  
ATOM   1231  HA  SER A  78      34.020  17.838   7.462  1.00 20.00           H  
ATOM   1232 1HB  SER A  78      33.616  19.356   5.487  1.00 20.00           H  
ATOM   1233 2HB  SER A  78      32.285  18.314   4.954  1.00 20.00           H  
ATOM   1234  HG  SER A  78      31.570  20.073   6.189  1.00 20.00           H  
ATOM   1235  N   TYR A  79      31.856  15.721   6.164  1.00 20.00           N  
ATOM   1236  CA  TYR A  79      30.765  14.790   6.612  1.00 20.00           C  
ATOM   1237  C   TYR A  79      31.428  13.609   7.449  1.00 20.00           C  
ATOM   1238  O   TYR A  79      30.757  13.035   8.287  1.00 20.00           O  
ATOM   1239  CB  TYR A  79      29.913  14.277   5.447  1.00 20.00           C  
ATOM   1240  CG  TYR A  79      29.008  15.345   4.871  1.00 20.00           C  
ATOM   1241  CD1 TYR A  79      28.137  16.083   5.691  1.00 20.00           C  
ATOM   1242  CD2 TYR A  79      29.015  15.607   3.498  1.00 20.00           C  
ATOM   1243  CE1 TYR A  79      27.313  17.070   5.157  1.00 20.00           C  
ATOM   1244  CE2 TYR A  79      28.175  16.575   2.954  1.00 20.00           C  
ATOM   1245  CZ  TYR A  79      27.338  17.311   3.789  1.00 20.00           C  
ATOM   1246  OH  TYR A  79      26.513  18.295   3.272  1.00 20.00           O  
ATOM   1247  HN  TYR A  79      32.193  15.734   5.206  1.00 20.00           H  
ATOM   1248  HA  TYR A  79      30.133  15.322   7.330  1.00 20.00           H  
ATOM   1249 1HB  TYR A  79      30.570  13.869   4.670  1.00 20.00           H  
ATOM   1250 2HB  TYR A  79      29.283  13.444   5.771  1.00 20.00           H  
ATOM   1251  HD1 TYR A  79      28.089  15.891   6.758  1.00 20.00           H  
ATOM   1252  HD2 TYR A  79      29.669  15.046   2.838  1.00 20.00           H  
ATOM   1253  HE1 TYR A  79      26.650  17.634   5.806  1.00 20.00           H  
ATOM   1254  HE2 TYR A  79      28.176  16.750   1.884  1.00 20.00           H  
ATOM   1255  HH  TYR A  79      26.579  18.261   2.301  1.00 20.00           H  
ATOM   1256  N   ALA A  80      32.697  13.381   7.177  1.00 20.00           N  
ATOM   1257  CA  ALA A  80      33.368  12.473   8.074  1.00 20.00           C  
ATOM   1258  C   ALA A  80      33.303  13.149   9.723  1.00 20.00           C  
ATOM   1259  O   ALA A  80      32.807  14.252   9.916  1.00 20.00           O  
ATOM   1260  CB  ALA A  80      34.796  12.136   7.676  1.00 20.00           C  
ATOM   1261  HN  ALA A  80      33.197  13.891   6.457  1.00 20.00           H  
ATOM   1262  HA  ALA A  80      32.803  11.532   8.085  1.00 20.00           H  
ATOM   1263 1HB  ALA A  80      34.857  11.861   6.618  1.00 20.00           H  
ATOM   1264 2HB  ALA A  80      35.470  12.970   7.857  1.00 20.00           H  
ATOM   1265 3HB  ALA A  80      35.173  11.293   8.261  1.00 20.00           H  
ATOM   1266  N   ASN A  81      33.732  12.328  10.654  1.00 20.00           N  
ATOM   1267  CA  ASN A  81      33.284  12.604  11.994  1.00 20.00           C  
ATOM   1268  C   ASN A  81      33.827  14.107  12.438  1.00 20.00           C  
ATOM   1269  O   ASN A  81      34.787  14.622  11.875  1.00 20.00           O  
ATOM   1270  CB  ASN A  81      33.763  11.559  13.006  1.00 20.00           C  
ATOM   1271  CG  ASN A  81      33.213  10.183  12.694  1.00 20.00           C  
ATOM   1272  ND2 ASN A  81      31.917  10.000  13.112  1.00 20.00           N  
ATOM   1273  OD1 ASN A  81      33.867   9.334  12.106  1.00 20.00           O  
ATOM   1274  HN  ASN A  81      34.171  11.445  10.413  1.00 20.00           H  
ATOM   1275  HA  ASN A  81      32.187  12.632  11.982  1.00 20.00           H  
ATOM   1276 1HB  ASN A  81      34.857  11.495  13.023  1.00 20.00           H  
ATOM   1277 2HB  ASN A  81      33.453  11.836  14.020  1.00 20.00           H  
ATOM   1278 1HD2 ASN A  81      31.384  10.728  13.577  1.00 20.00           H  
ATOM   1279 2HD2 ASN A  81      31.441   9.118  12.951  1.00 20.00           H  
ATOM   1280  N   ASP A  82      33.132  14.667  13.475  1.00 20.00           N  
ATOM   1281  CA  ASP A  82      33.434  16.114  13.764  1.00 20.00           C  
ATOM   1282  C   ASP A  82      32.950  16.945  12.609  1.00 20.00           C  
ATOM   1283  O   ASP A  82      32.111  16.509  11.829  1.00 20.00           O  
ATOM   1284  CB  ASP A  82      34.894  16.327  14.222  1.00 20.00           C  
ATOM   1285  CG  ASP A  82      35.020  17.532  15.166  1.00 20.00           C  
ATOM   1286  OD1 ASP A  82      35.020  17.257  16.399  1.00 20.00           O  
ATOM   1287  OD2 ASP A  82      35.132  18.652  14.595  1.00 20.00           O1-
ATOM   1288  HN  ASP A  82      32.470  14.137  14.033  1.00 20.00           H  
ATOM   1289  HA  ASP A  82      32.756  16.365  14.586  1.00 20.00           H  
ATOM   1290 1HB  ASP A  82      35.266  15.449  14.763  1.00 20.00           H  
ATOM   1291 2HB  ASP A  82      35.560  16.470  13.362  1.00 20.00           H  
ATOM   1292  N   LYS A  83      33.422  18.308  12.610  1.00 20.00           N  
ATOM   1293  CA  LYS A  83      32.630  19.175  12.035  1.00 20.00           C  
ATOM   1294  C   LYS A  83      33.488  20.012  10.952  1.00 20.00           C  
ATOM   1295  O   LYS A  83      34.554  19.584  10.525  1.00 20.00           O  
ATOM   1296  CB  LYS A  83      31.854  20.027  13.050  1.00 20.00           C  
ATOM   1297  CG  LYS A  83      31.048  19.170  14.031  1.00 20.00           C  
ATOM   1298  CD  LYS A  83      29.999  19.982  14.783  1.00 20.00           C  
ATOM   1299  CE  LYS A  83      29.280  19.109  15.809  1.00 20.00           C  
ATOM   1300  NZ  LYS A  83      28.125  19.863  16.373  1.00 20.00           N1+
ATOM   1301  HN  LYS A  83      34.265  18.601  13.095  1.00 20.00           H  
ATOM   1302  HA  LYS A  83      31.874  18.685  11.413  1.00 20.00           H  
ATOM   1303 1HB  LYS A  83      32.532  20.689  13.600  1.00 20.00           H  
ATOM   1304 2HB  LYS A  83      31.146  20.671  12.531  1.00 20.00           H  
ATOM   1305 1HG  LYS A  83      30.554  18.358  13.486  1.00 20.00           H  
ATOM   1306 2HG  LYS A  83      31.725  18.700  14.753  1.00 20.00           H  
ATOM   1307 1HD  LYS A  83      30.471  20.834  15.286  1.00 20.00           H  
ATOM   1308 2HD  LYS A  83      29.280  20.395  14.066  1.00 20.00           H  
ATOM   1309 1HE  LYS A  83      28.870  18.197  15.361  1.00 20.00           H  
ATOM   1310 2HE  LYS A  83      29.936  18.838  16.644  1.00 20.00           H  
ATOM   1311 1HZ  LYS A  83      27.737  19.393  17.202  1.00 20.00           H  
ATOM   1312 2HZ  LYS A  83      28.402  20.810  16.665  1.00 20.00           H  
ATOM   1313 3HZ  LYS A  83      27.361  19.959  15.692  1.00 20.00           H  
ATOM   1314  N   GLY A  84      32.895  21.195  10.534  1.00 20.00           N  
ATOM   1315  CA  GLY A  84      33.756  22.100   9.818  1.00 20.00           C  
ATOM   1316  C   GLY A  84      35.094  22.510  10.841  1.00 20.00           C  
ATOM   1317  O   GLY A  84      34.874  23.126  11.877  1.00 20.00           O  
ATOM   1318  HN  GLY A  84      31.926  21.427  10.720  1.00 20.00           H  
ATOM   1319 1HA  GLY A  84      34.105  21.630   8.892  1.00 20.00           H  
ATOM   1320 2HA  GLY A  84      33.194  23.008   9.578  1.00 20.00           H  
ATOM   1321  N   THR A  85      36.277  22.087  10.403  1.00 20.00           N  
ATOM   1322  CA  THR A  85      37.370  22.581  11.080  1.00 20.00           C  
ATOM   1323  C   THR A  85      38.410  23.140  10.005  1.00 20.00           C  
ATOM   1324  O   THR A  85      39.574  23.347  10.324  1.00 20.00           O  
ATOM   1325  CB  THR A  85      38.030  21.521  11.985  1.00 20.00           C  
ATOM   1326  CG2 THR A  85      37.109  20.987  13.077  1.00 20.00           C  
ATOM   1327  OG1 THR A  85      38.481  20.424  11.188  1.00 20.00           O  
ATOM   1328  HN  THR A  85      36.365  21.408   9.652  1.00 20.00           H  
ATOM   1329  HA  THR A  85      37.109  23.457  11.685  1.00 20.00           H  
ATOM   1330  HB  THR A  85      38.916  21.957  12.459  1.00 20.00           H  
ATOM   1331  HG1 THR A  85      39.068  19.882  11.743  1.00 20.00           H  
ATOM   1332 1HG2 THR A  85      36.268  20.428  12.657  1.00 20.00           H  
ATOM   1333 2HG2 THR A  85      36.718  21.795  13.703  1.00 20.00           H  
ATOM   1334 3HG2 THR A  85      37.650  20.287  13.721  1.00 20.00           H  
ATOM   1335  N   TYR A  86      37.833  23.508   8.764  1.00 20.00           N  
ATOM   1336  CA  TYR A  86      38.707  24.255   7.868  1.00 20.00           C  
ATOM   1337  C   TYR A  86      38.467  25.765   8.104  1.00 20.00           C  
ATOM   1338  O   TYR A  86      39.187  26.591   7.556  1.00 20.00           O  
ATOM   1339  CB  TYR A  86      38.452  23.889   6.408  1.00 20.00           C  
ATOM   1340  CG  TYR A  86      38.742  22.446   6.074  1.00 20.00           C  
ATOM   1341  CD1 TYR A  86      37.801  21.438   6.331  1.00 20.00           C  
ATOM   1342  CD2 TYR A  86      39.972  22.089   5.507  1.00 20.00           C  
ATOM   1343  CE1 TYR A  86      38.080  20.108   6.026  1.00 20.00           C  
ATOM   1344  CE2 TYR A  86      40.253  20.764   5.183  1.00 20.00           C  
ATOM   1345  CZ  TYR A  86      39.300  19.781   5.447  1.00 20.00           C  
ATOM   1346  OH  TYR A  86      39.545  18.456   5.125  1.00 20.00           O  
ATOM   1347  HN  TYR A  86      36.861  23.319   8.540  1.00 20.00           H  
ATOM   1348  HA  TYR A  86      39.756  24.065   8.123  1.00 20.00           H  
ATOM   1349 1HB  TYR A  86      37.413  24.115   6.136  1.00 20.00           H  
ATOM   1350 2HB  TYR A  86      39.062  24.527   5.767  1.00 20.00           H  
ATOM   1351  HD1 TYR A  86      36.839  21.685   6.769  1.00 20.00           H  
ATOM   1352  HD2 TYR A  86      40.722  22.848   5.306  1.00 20.00           H  
ATOM   1353  HE1 TYR A  86      37.341  19.339   6.230  1.00 20.00           H  
ATOM   1354  HE2 TYR A  86      41.208  20.508   4.734  1.00 20.00           H  
ATOM   1355  HH  TYR A  86      40.407  18.407   4.675  1.00 20.00           H  
ATOM   1356  N   GLY A  87      37.410  26.057   8.930  1.00 20.00           N  
ATOM   1357  CA  GLY A  87      37.267  27.458   9.286  1.00 20.00           C  
ATOM   1358  C   GLY A  87      36.189  28.149   8.256  1.00 20.00           C  
ATOM   1359  O   GLY A  87      35.574  27.464   7.446  1.00 20.00           O  
ATOM   1360  HN  GLY A  87      36.797  25.346   9.315  1.00 20.00           H  
ATOM   1361 1HA  GLY A  87      36.866  27.510  10.302  1.00 20.00           H  
ATOM   1362 2HA  GLY A  87      38.218  28.000   9.248  1.00 20.00           H  
ATOM   1363  N   ASP A  88      36.032  29.486   8.414  1.00 20.00           N  
ATOM   1364  CA  ASP A  88      34.902  30.092   7.647  1.00 20.00           C  
ATOM   1365  C   ASP A  88      35.296  30.174   6.219  1.00 20.00           C  
ATOM   1366  O   ASP A  88      34.431  30.080   5.359  1.00 20.00           O  
ATOM   1367  CB  ASP A  88      34.614  31.488   8.225  1.00 20.00           C  
ATOM   1368  CG  ASP A  88      33.229  32.014   7.842  1.00 20.00           C  
ATOM   1369  OD1 ASP A  88      32.257  31.418   8.381  1.00 20.00           O  
ATOM   1370  OD2 ASP A  88      33.231  33.007   7.063  1.00 20.00           O1-
ATOM   1371  HN  ASP A  88      36.582  30.019   9.081  1.00 20.00           H  
ATOM   1372  HA  ASP A  88      34.018  29.448   7.741  1.00 20.00           H  
ATOM   1373 1HB  ASP A  88      34.647  31.451   9.320  1.00 20.00           H  
ATOM   1374 2HB  ASP A  88      35.384  32.210   7.928  1.00 20.00           H  
ATOM   1375  N   VAL A  89      36.566  30.593   5.999  1.00 20.00           N  
ATOM   1376  CA  VAL A  89      36.864  31.012   4.585  1.00 20.00           C  
ATOM   1377  C   VAL A  89      36.663  29.785   3.657  1.00 20.00           C  
ATOM   1378  O   VAL A  89      36.347  29.964   2.487  1.00 20.00           O  
ATOM   1379  CB  VAL A  89      38.295  31.591   4.476  1.00 20.00           C  
ATOM   1380  CG1 VAL A  89      38.660  31.976   3.040  1.00 20.00           C  
ATOM   1381  CG2 VAL A  89      38.461  32.824   5.371  1.00 20.00           C  
ATOM   1382  HN  VAL A  89      37.246  30.671   6.749  1.00 20.00           H  
ATOM   1383  HA  VAL A  89      36.121  31.767   4.300  1.00 20.00           H  
ATOM   1384  HB  VAL A  89      39.016  30.836   4.812  1.00 20.00           H  
ATOM   1385 1HG1 VAL A  89      38.731  31.097   2.393  1.00 20.00           H  
ATOM   1386 2HG1 VAL A  89      37.918  32.656   2.608  1.00 20.00           H  
ATOM   1387 3HG1 VAL A  89      39.632  32.477   3.000  1.00 20.00           H  
ATOM   1388 1HG2 VAL A  89      37.754  33.614   5.095  1.00 20.00           H  
ATOM   1389 2HG2 VAL A  89      38.302  32.588   6.426  1.00 20.00           H  
ATOM   1390 3HG2 VAL A  89      39.471  33.237   5.287  1.00 20.00           H  
ATOM   1391  N   LEU A  90      36.976  28.612   4.198  1.00 20.00           N  
ATOM   1392  CA  LEU A  90      36.889  27.465   3.284  1.00 20.00           C  
ATOM   1393  C   LEU A  90      35.367  27.066   3.134  1.00 20.00           C  
ATOM   1394  O   LEU A  90      34.996  26.550   2.087  1.00 20.00           O  
ATOM   1395  CB  LEU A  90      37.732  26.276   3.754  1.00 20.00           C  
ATOM   1396  CG  LEU A  90      39.235  26.338   3.406  1.00 20.00           C  
ATOM   1397  CD1 LEU A  90      39.480  26.261   1.898  1.00 20.00           C  
ATOM   1398  CD2 LEU A  90      39.951  27.552   3.997  1.00 20.00           C  
ATOM   1399  HN  LEU A  90      37.231  28.510   5.175  1.00 20.00           H  
ATOM   1400  HA  LEU A  90      37.210  27.779   2.285  1.00 20.00           H  
ATOM   1401 1HB  LEU A  90      37.622  26.180   4.838  1.00 20.00           H  
ATOM   1402 2HB  LEU A  90      37.322  25.351   3.335  1.00 20.00           H  
ATOM   1403  HG  LEU A  90      39.703  25.448   3.837  1.00 20.00           H  
ATOM   1404 1HD1 LEU A  90      38.939  25.421   1.454  1.00 20.00           H  
ATOM   1405 2HD1 LEU A  90      39.170  27.173   1.380  1.00 20.00           H  
ATOM   1406 3HD1 LEU A  90      40.544  26.115   1.686  1.00 20.00           H  
ATOM   1407 1HD2 LEU A  90      39.611  28.488   3.544  1.00 20.00           H  
ATOM   1408 2HD2 LEU A  90      39.795  27.616   5.078  1.00 20.00           H  
ATOM   1409 3HD2 LEU A  90      41.029  27.487   3.820  1.00 20.00           H  
ATOM   1410  N   CYS A  91      34.639  27.152   4.268  1.00 20.00           N  
ATOM   1411  CA  CYS A  91      33.226  26.813   4.124  1.00 20.00           C  
ATOM   1412  C   CYS A  91      32.623  27.679   2.947  1.00 20.00           C  
ATOM   1413  O   CYS A  91      31.810  27.162   2.190  1.00 20.00           O  
ATOM   1414  CB  CYS A  91      32.526  27.115   5.459  1.00 20.00           C  
ATOM   1415  SG  CYS A  91      30.717  26.952   5.372  1.00 20.00           S  
ATOM   1416  HN  CYS A  91      35.043  27.455   5.151  1.00 20.00           H  
ATOM   1417  HA  CYS A  91      33.165  25.751   3.854  1.00 20.00           H  
ATOM   1418 1HB  CYS A  91      32.918  26.481   6.261  1.00 20.00           H  
ATOM   1419 2HB  CYS A  91      32.722  28.146   5.770  1.00 20.00           H  
ATOM   1420  N   ILE A  92      32.955  28.978   2.970  1.00 20.00           N  
ATOM   1421  CA  ILE A  92      32.315  29.806   1.934  1.00 20.00           C  
ATOM   1422  C   ILE A  92      32.677  29.196   0.516  1.00 20.00           C  
ATOM   1423  O   ILE A  92      31.774  29.052  -0.299  1.00 20.00           O  
ATOM   1424  CB  ILE A  92      32.776  31.279   2.058  1.00 20.00           C  
ATOM   1425  CG1 ILE A  92      32.106  31.934   3.280  1.00 20.00           C  
ATOM   1426  CG2 ILE A  92      32.457  32.091   0.798  1.00 20.00           C  
ATOM   1427  CD1 ILE A  92      32.846  33.161   3.790  1.00 20.00           C  
ATOM   1428  HN  ILE A  92      33.576  29.367   3.675  1.00 20.00           H  
ATOM   1429  HA  ILE A  92      31.229  29.734   2.059  1.00 20.00           H  
ATOM   1430  HB  ILE A  92      33.862  31.306   2.204  1.00 20.00           H  
ATOM   1431 1HG1 ILE A  92      31.079  32.208   3.032  1.00 20.00           H  
ATOM   1432 2HG1 ILE A  92      32.035  31.224   4.110  1.00 20.00           H  
ATOM   1433 1HG2 ILE A  92      33.112  31.812  -0.033  1.00 20.00           H  
ATOM   1434 2HG2 ILE A  92      31.425  31.922   0.481  1.00 20.00           H  
ATOM   1435 3HG2 ILE A  92      32.580  33.166   0.951  1.00 20.00           H  
ATOM   1436 1HD1 ILE A  92      33.865  32.907   4.095  1.00 20.00           H  
ATOM   1437 2HD1 ILE A  92      32.902  33.949   3.034  1.00 20.00           H  
ATOM   1438 3HD1 ILE A  92      32.327  33.576   4.657  1.00 20.00           H  
ATOM   1439  N   SER A  93      33.991  29.079   0.268  1.00 20.00           N  
ATOM   1440  CA  SER A  93      34.343  28.758  -1.151  1.00 20.00           C  
ATOM   1441  C   SER A  93      33.549  27.450  -1.581  1.00 20.00           C  
ATOM   1442  O   SER A  93      33.152  27.368  -2.736  1.00 20.00           O  
ATOM   1443  CB  SER A  93      35.848  28.541  -1.294  1.00 20.00           C  
ATOM   1444  OG  SER A  93      36.170  28.294  -2.658  1.00 20.00           O  
ATOM   1445  HN  SER A  93      34.695  29.331   0.957  1.00 20.00           H  
ATOM   1446  HA  SER A  93      34.002  29.583  -1.789  1.00 20.00           H  
ATOM   1447 1HB  SER A  93      36.398  29.428  -0.963  1.00 20.00           H  
ATOM   1448 2HB  SER A  93      36.190  27.688  -0.697  1.00 20.00           H  
ATOM   1449  HG  SER A  93      37.132  28.159  -2.706  1.00 20.00           H  
ATOM   1450  N   ASN A  94      33.574  26.450  -0.684  1.00 20.00           N  
ATOM   1451  CA  ASN A  94      33.034  25.146  -1.175  1.00 20.00           C  
ATOM   1452  C   ASN A  94      31.585  25.397  -1.768  1.00 20.00           C  
ATOM   1453  O   ASN A  94      31.210  24.724  -2.720  1.00 20.00           O  
ATOM   1454  CB  ASN A  94      32.955  24.179   0.017  1.00 20.00           C  
ATOM   1455  CG  ASN A  94      32.536  22.783  -0.384  1.00 20.00           C  
ATOM   1456  ND2 ASN A  94      33.595  21.949  -0.645  1.00 20.00           N  
ATOM   1457  OD1 ASN A  94      31.365  22.441  -0.461  1.00 20.00           O  
ATOM   1458  HN  ASN A  94      34.021  26.549   0.223  1.00 20.00           H  
ATOM   1459  HA  ASN A  94      33.688  24.774  -1.973  1.00 20.00           H  
ATOM   1460 1HB  ASN A  94      33.925  24.130   0.525  1.00 20.00           H  
ATOM   1461 2HB  ASN A  94      32.242  24.532   0.771  1.00 20.00           H  
ATOM   1462 1HD2 ASN A  94      34.561  22.247  -0.559  1.00 20.00           H  
ATOM   1463 2HD2 ASN A  94      33.440  20.984  -0.916  1.00 20.00           H  
ATOM   1464  N   ARG A  95      30.818  26.205  -1.052  1.00 20.00           N  
ATOM   1465  CA  ARG A  95      29.378  26.125  -1.351  1.00 20.00           C  
ATOM   1466  C   ARG A  95      29.079  27.039  -2.628  1.00 20.00           C  
ATOM   1467  O   ARG A  95      28.122  26.777  -3.342  1.00 20.00           O  
ATOM   1468  CB  ARG A  95      28.520  26.579  -0.165  1.00 20.00           C  
ATOM   1469  CG  ARG A  95      28.743  25.764   1.111  1.00 20.00           C  
ATOM   1470  CD  ARG A  95      28.211  24.338   1.022  1.00 20.00           C  
ATOM   1471  NE  ARG A  95      27.919  23.796   2.354  1.00 20.00           N  
ATOM   1472  CZ  ARG A  95      27.420  22.510   2.570  1.00 20.00           C  
ATOM   1473  NH1 ARG A  95      27.164  21.646   1.514  1.00 20.00           N1+
ATOM   1474  NH2 ARG A  95      27.182  22.085   3.866  1.00 20.00           N  
ATOM   1475  HN  ARG A  95      31.188  26.817  -0.331  1.00 20.00           H  
ATOM   1476  HA  ARG A  95      29.117  25.096  -1.627  1.00 20.00           H  
ATOM   1477 1HB  ARG A  95      28.739  27.630   0.055  1.00 20.00           H  
ATOM   1478 2HB  ARG A  95      27.461  26.544  -0.439  1.00 20.00           H  
ATOM   1479 1HG  ARG A  95      29.800  25.745   1.392  1.00 20.00           H  
ATOM   1480 2HG  ARG A  95      28.233  26.282   1.928  1.00 20.00           H  
ATOM   1481 1HD  ARG A  95      27.281  24.311   0.444  1.00 20.00           H  
ATOM   1482 2HD  ARG A  95      28.949  23.696   0.533  1.00 20.00           H  
ATOM   1483  HE  ARG A  95      28.094  24.401   3.187  1.00 20.00           H  
ATOM   1484 1HH1 ARG A  95      27.294  21.931   0.548  1.00 20.00           H  
ATOM   1485 2HH1 ARG A  95      26.785  20.717   1.677  1.00 20.00           H  
ATOM   1486 1HH2 ARG A  95      26.823  21.154   4.058  1.00 20.00           H  
ATOM   1487 2HH2 ARG A  95      27.345  22.702   4.659  1.00 20.00           H  
ATOM   1488  N   TYR A  96      29.796  28.157  -2.698  1.00 20.00           N  
ATOM   1489  CA  TYR A  96      29.575  28.983  -3.944  1.00 20.00           C  
ATOM   1490  C   TYR A  96      29.736  28.017  -5.230  1.00 20.00           C  
ATOM   1491  O   TYR A  96      28.960  28.153  -6.166  1.00 20.00           O  
ATOM   1492  CB  TYR A  96      30.614  30.115  -3.960  1.00 20.00           C  
ATOM   1493  CG  TYR A  96      30.646  30.933  -5.228  1.00 20.00           C  
ATOM   1494  CD1 TYR A  96      29.765  32.004  -5.413  1.00 20.00           C  
ATOM   1495  CD2 TYR A  96      31.571  30.635  -6.239  1.00 20.00           C  
ATOM   1496  CE1 TYR A  96      29.801  32.753  -6.586  1.00 20.00           C  
ATOM   1497  CE2 TYR A  96      31.607  31.375  -7.417  1.00 20.00           C  
ATOM   1498  CZ  TYR A  96      30.716  32.427  -7.585  1.00 20.00           C  
ATOM   1499  OH  TYR A  96      30.762  33.148  -8.766  1.00 20.00           O  
ATOM   1500  HN  TYR A  96      30.472  28.416  -1.986  1.00 20.00           H  
ATOM   1501  HA  TYR A  96      28.551  29.376  -3.926  1.00 20.00           H  
ATOM   1502 1HB  TYR A  96      30.436  30.781  -3.109  1.00 20.00           H  
ATOM   1503 2HB  TYR A  96      31.618  29.710  -3.784  1.00 20.00           H  
ATOM   1504  HD1 TYR A  96      29.044  32.261  -4.643  1.00 20.00           H  
ATOM   1505  HD2 TYR A  96      32.274  29.816  -6.116  1.00 20.00           H  
ATOM   1506  HE1 TYR A  96      29.112  33.576  -6.720  1.00 20.00           H  
ATOM   1507  HE2 TYR A  96      32.325  31.125  -8.192  1.00 20.00           H  
ATOM   1508  HH  TYR A  96      29.992  33.744  -8.785  1.00 20.00           H  
ATOM   1509  N   VAL A  97      30.833  27.255  -5.232  1.00 20.00           N  
ATOM   1510  CA  VAL A  97      31.037  26.445  -6.468  1.00 20.00           C  
ATOM   1511  C   VAL A  97      29.815  25.464  -6.625  1.00 20.00           C  
ATOM   1512  O   VAL A  97      29.456  25.146  -7.752  1.00 20.00           O  
ATOM   1513  CB  VAL A  97      32.392  25.709  -6.399  1.00 20.00           C  
ATOM   1514  CG1 VAL A  97      32.592  24.793  -7.597  1.00 20.00           C  
ATOM   1515  CG2 VAL A  97      33.564  26.694  -6.333  1.00 20.00           C  
ATOM   1516  HN  VAL A  97      31.473  27.225  -4.444  1.00 20.00           H  
ATOM   1517  HA  VAL A  97      31.019  27.133  -7.324  1.00 20.00           H  
ATOM   1518  HB  VAL A  97      32.420  25.093  -5.493  1.00 20.00           H  
ATOM   1519 1HG1 VAL A  97      31.836  24.007  -7.602  1.00 20.00           H  
ATOM   1520 2HG1 VAL A  97      32.521  25.342  -8.542  1.00 20.00           H  
ATOM   1521 3HG1 VAL A  97      33.573  24.310  -7.563  1.00 20.00           H  
ATOM   1522 1HG2 VAL A  97      33.605  27.326  -7.226  1.00 20.00           H  
ATOM   1523 2HG2 VAL A  97      33.499  27.355  -5.465  1.00 20.00           H  
ATOM   1524 3HG2 VAL A  97      34.518  26.163  -6.257  1.00 20.00           H  
ATOM   1525  N   LEU A  98      29.371  24.928  -5.485  1.00 20.00           N  
ATOM   1526  CA  LEU A  98      28.198  24.016  -5.628  1.00 20.00           C  
ATOM   1527  C   LEU A  98      27.077  24.767  -6.494  1.00 20.00           C  
ATOM   1528  O   LEU A  98      26.595  24.201  -7.467  1.00 20.00           O  
ATOM   1529  CB  LEU A  98      27.677  23.651  -4.218  1.00 20.00           C  
ATOM   1530  CG  LEU A  98      26.653  22.506  -4.086  1.00 20.00           C  
ATOM   1531  CD1 LEU A  98      26.450  22.185  -2.603  1.00 20.00           C  
ATOM   1532  CD2 LEU A  98      25.301  22.801  -4.732  1.00 20.00           C  
ATOM   1533  HN  LEU A  98      29.819  25.108  -4.591  1.00 20.00           H  
ATOM   1534  HA  LEU A  98      28.533  23.143  -6.185  1.00 20.00           H  
ATOM   1535 1HB  LEU A  98      28.543  23.383  -3.603  1.00 20.00           H  
ATOM   1536 2HB  LEU A  98      27.254  24.540  -3.740  1.00 20.00           H  
ATOM   1537  HG  LEU A  98      27.055  21.607  -4.554  1.00 20.00           H  
ATOM   1538 1HD1 LEU A  98      27.391  21.882  -2.134  1.00 20.00           H  
ATOM   1539 2HD1 LEU A  98      26.067  23.052  -2.055  1.00 20.00           H  
ATOM   1540 3HD1 LEU A  98      25.736  21.367  -2.466  1.00 20.00           H  
ATOM   1541 1HD2 LEU A  98      24.922  23.786  -4.442  1.00 20.00           H  
ATOM   1542 2HD2 LEU A  98      25.365  22.761  -5.821  1.00 20.00           H  
ATOM   1543 3HD2 LEU A  98      24.551  22.061  -4.435  1.00 20.00           H  
ATOM   1544  N   HIS A  99      26.624  25.928  -5.963  1.00 20.00           N  
ATOM   1545  CA  HIS A  99      25.358  26.402  -6.505  1.00 20.00           C  
ATOM   1546  C   HIS A  99      25.623  26.983  -7.957  1.00 20.00           C  
ATOM   1547  O   HIS A  99      24.707  26.991  -8.770  1.00 20.00           O  
ATOM   1548  CB  HIS A  99      24.655  27.418  -5.617  1.00 20.00           C  
ATOM   1549  CG  HIS A  99      24.372  26.843  -4.274  1.00 20.00           C  
ATOM   1550  CD2 HIS A  99      23.285  26.102  -3.819  1.00 20.00           C  
ATOM   1551  ND1 HIS A  99      25.254  26.921  -3.227  1.00 20.00           N  
ATOM   1552  CE1 HIS A  99      24.717  26.250  -2.154  1.00 20.00           C  
ATOM   1553  NE2 HIS A  99      23.542  25.747  -2.472  1.00 20.00           N  
ATOM   1554  HN  HIS A  99      27.118  26.414  -5.220  1.00 20.00           H  
ATOM   1555  HA  HIS A  99      24.701  25.532  -6.636  1.00 20.00           H  
ATOM   1556 1HB  HIS A  99      25.271  28.319  -5.516  1.00 20.00           H  
ATOM   1557 2HB  HIS A  99      23.721  27.744  -6.088  1.00 20.00           H  
ATOM   1558  HD1 HIS A  99      26.154  27.386  -3.242  1.00 20.00           H  
ATOM   1559  HD2 HIS A  99      22.388  25.808  -4.346  1.00 20.00           H  
ATOM   1560  HE1 HIS A  99      25.204  26.160  -1.194  1.00 20.00           H  
ATOM   1561  N   THR A 100      26.792  27.588  -8.115  1.00 20.00           N  
ATOM   1562  CA  THR A 100      27.128  27.980  -9.539  1.00 20.00           C  
ATOM   1563  C   THR A 100      26.808  26.728 -10.499  1.00 20.00           C  
ATOM   1564  O   THR A 100      26.167  26.920 -11.519  1.00 20.00           O  
ATOM   1565  CB  THR A 100      28.582  28.459  -9.673  1.00 20.00           C  
ATOM   1566  CG2 THR A 100      28.918  28.889 -11.094  1.00 20.00           C  
ATOM   1567  OG1 THR A 100      28.787  29.595  -8.838  1.00 20.00           O  
ATOM   1568  HN  THR A 100      27.444  27.718  -7.347  1.00 20.00           H  
ATOM   1569  HA  THR A 100      26.435  28.789  -9.801  1.00 20.00           H  
ATOM   1570  HB  THR A 100      29.285  27.679  -9.359  1.00 20.00           H  
ATOM   1571  HG1 THR A 100      28.867  29.275  -7.922  1.00 20.00           H  
ATOM   1572 1HG2 THR A 100      29.931  29.300 -11.135  1.00 20.00           H  
ATOM   1573 2HG2 THR A 100      28.247  29.683 -11.437  1.00 20.00           H  
ATOM   1574 3HG2 THR A 100      28.858  28.053 -11.796  1.00 20.00           H  
ATOM   1575  N   ASN A 101      27.383  25.573 -10.136  1.00 20.00           N  
ATOM   1576  CA  ASN A 101      27.194  24.437 -11.100  1.00 20.00           C  
ATOM   1577  C   ASN A 101      25.656  24.193 -11.282  1.00 20.00           C  
ATOM   1578  O   ASN A 101      25.249  23.845 -12.382  1.00 20.00           O  
ATOM   1579  CB  ASN A 101      27.869  23.166 -10.581  1.00 20.00           C  
ATOM   1580  CG  ASN A 101      27.417  21.938 -11.343  1.00 20.00           C  
ATOM   1581  ND2 ASN A 101      28.141  21.712 -12.479  1.00 20.00           N  
ATOM   1582  OD1 ASN A 101      26.457  21.262 -11.003  1.00 20.00           O  
ATOM   1583  HN  ASN A 101      27.960  25.490  -9.304  1.00 20.00           H  
ATOM   1584  HA  ASN A 101      27.612  24.734 -12.070  1.00 20.00           H  
ATOM   1585 1HB  ASN A 101      28.954  23.282 -10.641  1.00 20.00           H  
ATOM   1586 2HB  ASN A 101      27.639  22.994  -9.525  1.00 20.00           H  
ATOM   1587 1HD2 ASN A 101      28.925  22.296 -12.747  1.00 20.00           H  
ATOM   1588 2HD2 ASN A 101      27.928  20.925 -13.086  1.00 20.00           H  
ATOM   1589  N   LEU A 102      24.945  24.213 -10.154  1.00 20.00           N  
ATOM   1590  CA  LEU A 102      23.537  23.735 -10.285  1.00 20.00           C  
ATOM   1591  C   LEU A 102      22.834  24.556 -11.457  1.00 20.00           C  
ATOM   1592  O   LEU A 102      22.214  23.949 -12.321  1.00 20.00           O  
ATOM   1593  CB  LEU A 102      22.817  23.873  -8.936  1.00 20.00           C  
ATOM   1594  CG  LEU A 102      21.329  23.484  -8.938  1.00 20.00           C  
ATOM   1595  CD1 LEU A 102      21.097  22.042  -9.388  1.00 20.00           C  
ATOM   1596  CD2 LEU A 102      20.771  23.669  -7.529  1.00 20.00           C  
ATOM   1597  HN  LEU A 102      25.369  24.408  -9.252  1.00 20.00           H  
ATOM   1598  HA  LEU A 102      23.592  22.684 -10.593  1.00 20.00           H  
ATOM   1599 1HB  LEU A 102      23.353  23.271  -8.192  1.00 20.00           H  
ATOM   1600 2HB  LEU A 102      22.903  24.908  -8.587  1.00 20.00           H  
ATOM   1601  HG  LEU A 102      20.774  24.149  -9.609  1.00 20.00           H  
ATOM   1602 1HD1 LEU A 102      21.372  21.904 -10.437  1.00 20.00           H  
ATOM   1603 2HD1 LEU A 102      21.680  21.335  -8.789  1.00 20.00           H  
ATOM   1604 3HD1 LEU A 102      20.042  21.769  -9.293  1.00 20.00           H  
ATOM   1605 1HD2 LEU A 102      21.290  23.017  -6.820  1.00 20.00           H  
ATOM   1606 2HD2 LEU A 102      20.894  24.696  -7.181  1.00 20.00           H  
ATOM   1607 3HD2 LEU A 102      19.705  23.429  -7.492  1.00 20.00           H  
ATOM   1608  N   TYR A 103      22.830  25.874 -11.298  1.00 20.00           N  
ATOM   1609  CA  TYR A 103      21.871  26.609 -12.164  1.00 20.00           C  
ATOM   1610  C   TYR A 103      22.592  26.936 -13.547  1.00 20.00           C  
ATOM   1611  O   TYR A 103      21.911  27.158 -14.538  1.00 20.00           O  
ATOM   1612  CB  TYR A 103      21.453  27.926 -11.501  1.00 20.00           C  
ATOM   1613  CG  TYR A 103      20.619  27.706 -10.263  1.00 20.00           C  
ATOM   1614  CD1 TYR A 103      19.252  27.432 -10.380  1.00 20.00           C  
ATOM   1615  CD2 TYR A 103      21.204  27.722  -8.992  1.00 20.00           C  
ATOM   1616  CE1 TYR A 103      18.479  27.185  -9.251  1.00 20.00           C  
ATOM   1617  CE2 TYR A 103      20.441  27.467  -7.856  1.00 20.00           C  
ATOM   1618  CZ  TYR A 103      19.084  27.188  -7.993  1.00 20.00           C  
ATOM   1619  OH  TYR A 103      18.344  26.958  -6.846  1.00 20.00           O  
ATOM   1620  HN  TYR A 103      23.406  26.339 -10.601  1.00 20.00           H  
ATOM   1621  HA  TYR A 103      20.993  25.990 -12.377  1.00 20.00           H  
ATOM   1622 1HB  TYR A 103      22.336  28.527 -11.249  1.00 20.00           H  
ATOM   1623 2HB  TYR A 103      20.887  28.543 -12.208  1.00 20.00           H  
ATOM   1624  HD1 TYR A 103      18.784  27.394 -11.358  1.00 20.00           H  
ATOM   1625  HD2 TYR A 103      22.261  27.932  -8.876  1.00 20.00           H  
ATOM   1626  HE1 TYR A 103      17.418  26.993  -9.365  1.00 20.00           H  
ATOM   1627  HE2 TYR A 103      20.908  27.477  -6.876  1.00 20.00           H  
ATOM   1628  HH  TYR A 103      17.468  26.633  -7.117  1.00 20.00           H  
ATOM   1629  N   THR A 104      23.911  27.100 -13.468  1.00 20.00           N  
ATOM   1630  CA  THR A 104      24.645  27.026 -14.787  1.00 20.00           C  
ATOM   1631  C   THR A 104      24.040  25.792 -15.640  1.00 20.00           C  
ATOM   1632  O   THR A 104      23.836  25.943 -16.837  1.00 20.00           O  
ATOM   1633  CB  THR A 104      26.164  26.902 -14.575  1.00 20.00           C  
ATOM   1634  CG2 THR A 104      26.932  26.711 -15.864  1.00 20.00           C  
ATOM   1635  OG1 THR A 104      26.658  28.112 -14.006  1.00 20.00           O  
ATOM   1636  HN  THR A 104      24.403  27.141 -12.581  1.00 20.00           H  
ATOM   1637  HA  THR A 104      24.400  27.938 -15.338  1.00 20.00           H  
ATOM   1638  HB  THR A 104      26.405  26.071 -13.903  1.00 20.00           H  
ATOM   1639  HG1 THR A 104      26.519  28.054 -13.046  1.00 20.00           H  
ATOM   1640 1HG2 THR A 104      26.698  27.522 -16.557  1.00 20.00           H  
ATOM   1641 2HG2 THR A 104      26.708  25.748 -16.330  1.00 20.00           H  
ATOM   1642 3HG2 THR A 104      28.009  26.756 -15.682  1.00 20.00           H  
ATOM   1643  N   SER A 105      23.942  24.637 -14.974  1.00 20.00           N  
ATOM   1644  CA  SER A 105      23.513  23.461 -15.802  1.00 20.00           C  
ATOM   1645  C   SER A 105      22.063  23.744 -16.354  1.00 20.00           C  
ATOM   1646  O   SER A 105      21.779  23.349 -17.474  1.00 20.00           O  
ATOM   1647  CB  SER A 105      23.552  22.144 -15.027  1.00 20.00           C  
ATOM   1648  OG  SER A 105      24.879  21.860 -14.598  1.00 20.00           O  
ATOM   1649  HN  SER A 105      24.186  24.551 -13.992  1.00 20.00           H  
ATOM   1650  HA  SER A 105      24.202  23.436 -16.644  1.00 20.00           H  
ATOM   1651 1HB  SER A 105      22.898  22.160 -14.150  1.00 20.00           H  
ATOM   1652 2HB  SER A 105      23.217  21.317 -15.661  1.00 20.00           H  
ATOM   1653  HG  SER A 105      25.054  22.406 -13.812  1.00 20.00           H  
ATOM   1654  N   ILE A 106      21.195  24.211 -15.453  1.00 20.00           N  
ATOM   1655  CA  ILE A 106      19.774  24.284 -15.917  1.00 20.00           C  
ATOM   1656  C   ILE A 106      19.709  25.246 -17.171  1.00 20.00           C  
ATOM   1657  O   ILE A 106      18.901  25.006 -18.059  1.00 20.00           O  
ATOM   1658  CB  ILE A 106      18.843  24.711 -14.766  1.00 20.00           C  
ATOM   1659  CG1 ILE A 106      18.727  23.556 -13.753  1.00 20.00           C  
ATOM   1660  CG2 ILE A 106      17.457  25.126 -15.273  1.00 20.00           C  
ATOM   1661  CD1 ILE A 106      18.299  24.008 -12.370  1.00 20.00           C  
ATOM   1662  HN  ILE A 106      21.470  24.437 -14.501  1.00 20.00           H  
ATOM   1663  HA  ILE A 106      19.496  23.285 -16.276  1.00 20.00           H  
ATOM   1664  HB  ILE A 106      19.285  25.579 -14.264  1.00 20.00           H  
ATOM   1665 1HG1 ILE A 106      18.023  22.803 -14.118  1.00 20.00           H  
ATOM   1666 2HG1 ILE A 106      19.686  23.041 -13.639  1.00 20.00           H  
ATOM   1667 1HG2 ILE A 106      17.503  26.076 -15.812  1.00 20.00           H  
ATOM   1668 2HG2 ILE A 106      17.033  24.382 -15.950  1.00 20.00           H  
ATOM   1669 3HG2 ILE A 106      16.750  25.262 -14.455  1.00 20.00           H  
ATOM   1670 1HD1 ILE A 106      19.047  24.665 -11.921  1.00 20.00           H  
ATOM   1671 2HD1 ILE A 106      17.346  24.541 -12.389  1.00 20.00           H  
ATOM   1672 3HD1 ILE A 106      18.186  23.134 -11.726  1.00 20.00           H  
ATOM   1673  N   LEU A 107      20.443  26.343 -17.075  1.00 20.00           N  
ATOM   1674  CA  LEU A 107      20.297  27.288 -18.184  1.00 20.00           C  
ATOM   1675  C   LEU A 107      20.856  26.597 -19.510  1.00 20.00           C  
ATOM   1676  O   LEU A 107      20.237  26.729 -20.555  1.00 20.00           O  
ATOM   1677  CB  LEU A 107      20.962  28.639 -17.901  1.00 20.00           C  
ATOM   1678  CG  LEU A 107      20.099  29.527 -16.982  1.00 20.00           C  
ATOM   1679  CD1 LEU A 107      20.939  30.652 -16.392  1.00 20.00           C  
ATOM   1680  CD2 LEU A 107      18.893  30.118 -17.717  1.00 20.00           C  
ATOM   1681  HN  LEU A 107      21.035  26.534 -16.271  1.00 20.00           H  
ATOM   1682  HA  LEU A 107      19.225  27.433 -18.356  1.00 20.00           H  
ATOM   1683 1HB  LEU A 107      21.942  28.461 -17.443  1.00 20.00           H  
ATOM   1684 2HB  LEU A 107      21.160  29.164 -18.843  1.00 20.00           H  
ATOM   1685  HG  LEU A 107      19.728  28.928 -16.143  1.00 20.00           H  
ATOM   1686 1HD1 LEU A 107      21.774  30.235 -15.826  1.00 20.00           H  
ATOM   1687 2HD1 LEU A 107      21.347  31.305 -17.171  1.00 20.00           H  
ATOM   1688 3HD1 LEU A 107      20.351  31.271 -15.707  1.00 20.00           H  
ATOM   1689 1HD2 LEU A 107      19.202  30.692 -18.596  1.00 20.00           H  
ATOM   1690 2HD2 LEU A 107      18.201  29.341 -18.051  1.00 20.00           H  
ATOM   1691 3HD2 LEU A 107      18.329  30.792 -17.065  1.00 20.00           H  
ATOM   1692  N   PHE A 108      22.080  26.077 -19.401  1.00 20.00           N  
ATOM   1693  CA  PHE A 108      22.618  25.434 -20.657  1.00 20.00           C  
ATOM   1694  C   PHE A 108      21.584  24.291 -21.125  1.00 20.00           C  
ATOM   1695  O   PHE A 108      21.498  24.043 -22.316  1.00 20.00           O  
ATOM   1696  CB  PHE A 108      23.981  24.774 -20.409  1.00 20.00           C  
ATOM   1697  CG  PHE A 108      25.086  25.788 -20.427  1.00 20.00           C  
ATOM   1698  CD1 PHE A 108      25.933  25.992 -19.333  1.00 20.00           C  
ATOM   1699  CD2 PHE A 108      25.270  26.566 -21.567  1.00 20.00           C  
ATOM   1700  CE1 PHE A 108      26.913  26.981 -19.382  1.00 20.00           C  
ATOM   1701  CE2 PHE A 108      26.242  27.540 -21.607  1.00 20.00           C  
ATOM   1702  CZ  PHE A 108      27.063  27.764 -20.514  1.00 20.00           C  
ATOM   1703  HN  PHE A 108      22.615  26.114 -18.537  1.00 20.00           H  
ATOM   1704  HA  PHE A 108      22.626  26.195 -21.445  1.00 20.00           H  
ATOM   1705 1HB  PHE A 108      23.969  24.240 -19.453  1.00 20.00           H  
ATOM   1706 2HB  PHE A 108      24.197  24.017 -21.170  1.00 20.00           H  
ATOM   1707  HD1 PHE A 108      25.842  25.375 -18.447  1.00 20.00           H  
ATOM   1708  HD2 PHE A 108      24.644  26.418 -22.440  1.00 20.00           H  
ATOM   1709  HE1 PHE A 108      27.585  27.133 -18.546  1.00 20.00           H  
ATOM   1710  HE2 PHE A 108      26.343  28.106 -22.517  1.00 20.00           H  
ATOM   1711  HZ  PHE A 108      27.812  28.546 -20.538  1.00 20.00           H  
ATOM   1712  N   LEU A 109      21.026  23.590 -20.134  1.00 20.00           N  
ATOM   1713  CA  LEU A 109      20.111  22.496 -20.574  1.00 20.00           C  
ATOM   1714  C   LEU A 109      18.910  23.144 -21.381  1.00 20.00           C  
ATOM   1715  O   LEU A 109      18.334  22.471 -22.224  1.00 20.00           O  
ATOM   1716  CB  LEU A 109      19.655  21.605 -19.413  1.00 20.00           C  
ATOM   1717  CG  LEU A 109      20.749  20.601 -18.991  1.00 20.00           C  
ATOM   1718  CD1 LEU A 109      20.476  20.054 -17.596  1.00 20.00           C  
ATOM   1719  CD2 LEU A 109      20.864  19.431 -19.972  1.00 20.00           C  
ATOM   1720  HN  LEU A 109      21.211  23.785 -19.157  1.00 20.00           H  
ATOM   1721  HA  LEU A 109      20.652  21.890 -21.300  1.00 20.00           H  
ATOM   1722 1HB  LEU A 109      19.365  22.236 -18.567  1.00 20.00           H  
ATOM   1723 2HB  LEU A 109      18.752  21.054 -19.701  1.00 20.00           H  
ATOM   1724  HG  LEU A 109      21.715  21.113 -18.956  1.00 20.00           H  
ATOM   1725 1HD1 LEU A 109      20.373  20.868 -16.873  1.00 20.00           H  
ATOM   1726 2HD1 LEU A 109      19.562  19.454 -17.572  1.00 20.00           H  
ATOM   1727 3HD1 LEU A 109      21.297  19.413 -17.259  1.00 20.00           H  
ATOM   1728 1HD2 LEU A 109      19.917  18.891 -20.064  1.00 20.00           H  
ATOM   1729 2HD2 LEU A 109      21.153  19.764 -20.972  1.00 20.00           H  
ATOM   1730 3HD2 LEU A 109      21.622  18.715 -19.640  1.00 20.00           H  
ATOM   1731  N   THR A 110      18.521  24.326 -20.949  1.00 20.00           N  
ATOM   1732  CA  THR A 110      17.415  24.948 -21.723  1.00 20.00           C  
ATOM   1733  C   THR A 110      17.939  25.239 -23.212  1.00 20.00           C  
ATOM   1734  O   THR A 110      17.178  25.063 -24.150  1.00 20.00           O  
ATOM   1735  CB  THR A 110      16.886  26.219 -21.040  1.00 20.00           C  
ATOM   1736  CG2 THR A 110      15.651  26.776 -21.733  1.00 20.00           C  
ATOM   1737  OG1 THR A 110      16.512  25.908 -19.701  1.00 20.00           O  
ATOM   1738  HN  THR A 110      18.981  24.801 -20.179  1.00 20.00           H  
ATOM   1739  HA  THR A 110      16.611  24.204 -21.788  1.00 20.00           H  
ATOM   1740  HB  THR A 110      17.653  26.999 -21.003  1.00 20.00           H  
ATOM   1741  HG1 THR A 110      17.329  25.757 -19.195  1.00 20.00           H  
ATOM   1742 1HG2 THR A 110      14.852  26.028 -21.766  1.00 20.00           H  
ATOM   1743 2HG2 THR A 110      15.866  27.102 -22.754  1.00 20.00           H  
ATOM   1744 3HG2 THR A 110      15.255  27.633 -21.179  1.00 20.00           H  
ATOM   1745  N   PHE A 111      19.123  25.867 -23.284  1.00 20.00           N  
ATOM   1746  CA  PHE A 111      19.585  26.200 -24.680  1.00 20.00           C  
ATOM   1747  C   PHE A 111      19.884  24.829 -25.455  1.00 20.00           C  
ATOM   1748  O   PHE A 111      19.947  24.839 -26.676  1.00 20.00           O  
ATOM   1749  CB  PHE A 111      20.816  27.114 -24.673  1.00 20.00           C  
ATOM   1750  CG  PHE A 111      20.475  28.534 -24.291  1.00 20.00           C  
ATOM   1751  CD1 PHE A 111      20.739  29.019 -23.005  1.00 20.00           C  
ATOM   1752  CD2 PHE A 111      19.858  29.386 -25.215  1.00 20.00           C  
ATOM   1753  CE1 PHE A 111      20.377  30.315 -22.649  1.00 20.00           C  
ATOM   1754  CE2 PHE A 111      19.508  30.686 -24.863  1.00 20.00           C  
ATOM   1755  CZ  PHE A 111      19.764  31.150 -23.577  1.00 20.00           C  
ATOM   1756  HN  PHE A 111      19.674  26.090 -22.460  1.00 20.00           H  
ATOM   1757  HA  PHE A 111      18.751  26.680 -25.206  1.00 20.00           H  
ATOM   1758 1HB  PHE A 111      21.588  26.714 -24.005  1.00 20.00           H  
ATOM   1759 2HB  PHE A 111      21.266  27.134 -25.667  1.00 20.00           H  
ATOM   1760  HD1 PHE A 111      21.228  28.389 -22.271  1.00 20.00           H  
ATOM   1761  HD2 PHE A 111      19.644  29.037 -26.221  1.00 20.00           H  
ATOM   1762  HE1 PHE A 111      20.573  30.676 -21.645  1.00 20.00           H  
ATOM   1763  HE2 PHE A 111      19.031  31.335 -25.590  1.00 20.00           H  
ATOM   1764  HZ  PHE A 111      19.487  32.162 -23.299  1.00 20.00           H  
ATOM   1765  N   ILE A 112      20.167  23.788 -24.676  1.00 20.00           N  
ATOM   1766  CA  ILE A 112      20.345  22.508 -25.386  1.00 20.00           C  
ATOM   1767  C   ILE A 112      18.924  22.021 -25.904  1.00 20.00           C  
ATOM   1768  O   ILE A 112      18.849  21.386 -26.947  1.00 20.00           O  
ATOM   1769  CB  ILE A 112      20.997  21.435 -24.477  1.00 20.00           C  
ATOM   1770  CG1 ILE A 112      22.485  21.758 -24.277  1.00 20.00           C  
ATOM   1771  CG2 ILE A 112      20.854  20.010 -25.031  1.00 20.00           C  
ATOM   1772  CD1 ILE A 112      23.075  21.188 -22.999  1.00 20.00           C  
ATOM   1773  HN  ILE A 112      20.204  23.857 -23.665  1.00 20.00           H  
ATOM   1774  HA  ILE A 112      20.976  22.675 -26.267  1.00 20.00           H  
ATOM   1775  HB  ILE A 112      20.497  21.453 -23.505  1.00 20.00           H  
ATOM   1776 1HG1 ILE A 112      23.061  21.388 -25.132  1.00 20.00           H  
ATOM   1777 2HG1 ILE A 112      22.634  22.838 -24.253  1.00 20.00           H  
ATOM   1778 1HG2 ILE A 112      19.811  19.683 -25.038  1.00 20.00           H  
ATOM   1779 2HG2 ILE A 112      21.238  19.938 -26.054  1.00 20.00           H  
ATOM   1780 3HG2 ILE A 112      21.399  19.284 -24.422  1.00 20.00           H  
ATOM   1781 1HD1 ILE A 112      22.706  21.714 -22.119  1.00 20.00           H  
ATOM   1782 2HD1 ILE A 112      22.836  20.132 -22.868  1.00 20.00           H  
ATOM   1783 3HD1 ILE A 112      24.162  21.302 -23.001  1.00 20.00           H  
ATOM   1784  N   SER A 113      17.932  22.188 -25.051  1.00 20.00           N  
ATOM   1785  CA  SER A 113      16.618  21.694 -25.512  1.00 20.00           C  
ATOM   1786  C   SER A 113      16.117  22.634 -26.705  1.00 20.00           C  
ATOM   1787  O   SER A 113      15.350  22.177 -27.539  1.00 20.00           O  
ATOM   1788  CB  SER A 113      15.609  21.795 -24.376  1.00 20.00           C  
ATOM   1789  OG  SER A 113      16.060  21.030 -23.272  1.00 20.00           O  
ATOM   1790  HN  SER A 113      18.054  22.674 -24.168  1.00 20.00           H  
ATOM   1791  HA  SER A 113      16.728  20.663 -25.871  1.00 20.00           H  
ATOM   1792 1HB  SER A 113      15.466  22.827 -24.039  1.00 20.00           H  
ATOM   1793 2HB  SER A 113      14.632  21.415 -24.688  1.00 20.00           H  
ATOM   1794  HG  SER A 113      16.765  21.537 -22.834  1.00 20.00           H  
ATOM   1795  N   MET A 114      16.478  23.922 -26.603  1.00 20.00           N  
ATOM   1796  CA  MET A 114      16.174  24.763 -27.805  1.00 20.00           C  
ATOM   1797  C   MET A 114      16.961  24.148 -29.072  1.00 20.00           C  
ATOM   1798  O   MET A 114      16.415  24.151 -30.165  1.00 20.00           O  
ATOM   1799  CB  MET A 114      16.592  26.218 -27.564  1.00 20.00           C  
ATOM   1800  CG  MET A 114      16.095  27.152 -28.669  1.00 20.00           C  
ATOM   1801  SD  MET A 114      16.644  28.868 -28.391  1.00 20.00           S  
ATOM   1802  CE  MET A 114      18.342  28.736 -29.016  1.00 20.00           C  
ATOM   1803  HN  MET A 114      16.972  24.287 -25.795  1.00 20.00           H  
ATOM   1804  HA  MET A 114      15.098  24.691 -28.003  1.00 20.00           H  
ATOM   1805 1HB  MET A 114      16.196  26.551 -26.598  1.00 20.00           H  
ATOM   1806 2HB  MET A 114      17.682  26.272 -27.482  1.00 20.00           H  
ATOM   1807 1HG  MET A 114      16.431  26.833 -29.659  1.00 20.00           H  
ATOM   1808 2HG  MET A 114      15.001  27.152 -28.689  1.00 20.00           H  
ATOM   1809 1HE  MET A 114      18.905  27.975 -28.471  1.00 20.00           H  
ATOM   1810 2HE  MET A 114      18.335  28.492 -30.082  1.00 20.00           H  
ATOM   1811 3HE  MET A 114      18.848  29.695 -28.883  1.00 20.00           H  
ATOM   1812  N   ASP A 115      18.233  23.821 -28.840  1.00 20.00           N  
ATOM   1813  CA  ASP A 115      18.974  23.285 -30.021  1.00 20.00           C  
ATOM   1814  C   ASP A 115      18.188  22.010 -30.571  1.00 20.00           C  
ATOM   1815  O   ASP A 115      17.914  21.953 -31.760  1.00 20.00           O  
ATOM   1816  CB  ASP A 115      20.418  22.923 -29.608  1.00 20.00           C  
ATOM   1817  CG  ASP A 115      21.071  21.802 -30.431  1.00 20.00           C  
ATOM   1818  OD1 ASP A 115      20.912  20.638 -29.968  1.00 20.00           O  
ATOM   1819  OD2 ASP A 115      21.702  22.168 -31.459  1.00 20.00           O1-
ATOM   1820  HN  ASP A 115      18.678  23.972 -27.940  1.00 20.00           H  
ATOM   1821  HA  ASP A 115      18.947  24.057 -30.788  1.00 20.00           H  
ATOM   1822 1HB  ASP A 115      21.042  23.821 -29.653  1.00 20.00           H  
ATOM   1823 2HB  ASP A 115      20.460  22.615 -28.560  1.00 20.00           H  
ATOM   1824  N   ARG A 116      18.061  21.020 -29.712  1.00 20.00           N  
ATOM   1825  CA  ARG A 116      17.575  19.731 -30.297  1.00 20.00           C  
ATOM   1826  C   ARG A 116      16.087  19.947 -30.823  1.00 20.00           C  
ATOM   1827  O   ARG A 116      15.656  19.231 -31.719  1.00 20.00           O  
ATOM   1828  CB  ARG A 116      17.662  18.576 -29.294  1.00 20.00           C  
ATOM   1829  CG  ARG A 116      17.714  17.197 -29.973  1.00 20.00           C  
ATOM   1830  CD  ARG A 116      19.072  16.886 -30.610  1.00 20.00           C  
ATOM   1831  NE  ARG A 116      20.147  16.849 -29.604  1.00 20.00           N  
ATOM   1832  CZ  ARG A 116      21.507  17.024 -29.881  1.00 20.00           C  
ATOM   1833  NH1 ARG A 116      21.983  17.171 -31.174  1.00 20.00           N1+
ATOM   1834  NH2 ARG A 116      22.408  17.046 -28.832  1.00 20.00           N  
ATOM   1835  HN  ARG A 116      18.358  21.101 -28.745  1.00 20.00           H  
ATOM   1836  HA  ARG A 116      18.202  19.529 -31.171  1.00 20.00           H  
ATOM   1837 1HB  ARG A 116      18.537  18.706 -28.649  1.00 20.00           H  
ATOM   1838 2HB  ARG A 116      16.793  18.615 -28.631  1.00 20.00           H  
ATOM   1839 1HG  ARG A 116      17.499  16.421 -29.233  1.00 20.00           H  
ATOM   1840 2HG  ARG A 116      16.931  17.113 -30.733  1.00 20.00           H  
ATOM   1841 1HD  ARG A 116      19.033  15.901 -31.084  1.00 20.00           H  
ATOM   1842 2HD  ARG A 116      19.316  17.624 -31.379  1.00 20.00           H  
ATOM   1843  HE  ARG A 116      19.876  16.735 -28.605  1.00 20.00           H  
ATOM   1844 1HH1 ARG A 116      21.362  17.141 -31.976  1.00 20.00           H  
ATOM   1845 2HH1 ARG A 116      22.972  17.327 -31.356  1.00 20.00           H  
ATOM   1846 1HH2 ARG A 116      23.399  17.203 -28.996  1.00 20.00           H  
ATOM   1847 2HH2 ARG A 116      22.102  16.928 -27.869  1.00 20.00           H  
ATOM   1848  N   TYR A 117      15.360  20.812 -30.121  1.00 20.00           N  
ATOM   1849  CA  TYR A 117      13.988  21.115 -30.694  1.00 20.00           C  
ATOM   1850  C   TYR A 117      14.167  21.594 -32.218  1.00 20.00           C  
ATOM   1851  O   TYR A 117      13.343  21.253 -33.051  1.00 20.00           O  
ATOM   1852  CB  TYR A 117      13.307  22.218 -29.875  1.00 20.00           C  
ATOM   1853  CG  TYR A 117      12.221  22.992 -30.578  1.00 20.00           C  
ATOM   1854  CD1 TYR A 117      11.014  22.378 -30.927  1.00 20.00           C  
ATOM   1855  CD2 TYR A 117      12.420  24.341 -30.905  1.00 20.00           C  
ATOM   1856  CE1 TYR A 117      10.031  23.099 -31.594  1.00 20.00           C  
ATOM   1857  CE2 TYR A 117      11.439  25.066 -31.572  1.00 20.00           C  
ATOM   1858  CZ  TYR A 117      10.245  24.437 -31.904  1.00 20.00           C  
ATOM   1859  OH  TYR A 117       9.250  25.132 -32.565  1.00 20.00           O  
ATOM   1860  HN  TYR A 117      15.703  21.245 -29.268  1.00 20.00           H  
ATOM   1861  HA  TYR A 117      13.397  20.196 -30.705  1.00 20.00           H  
ATOM   1862 1HB  TYR A 117      12.894  21.766 -28.976  1.00 20.00           H  
ATOM   1863 2HB  TYR A 117      14.059  22.930 -29.525  1.00 20.00           H  
ATOM   1864  HD1 TYR A 117      10.836  21.334 -30.687  1.00 20.00           H  
ATOM   1865  HD2 TYR A 117      13.351  24.836 -30.648  1.00 20.00           H  
ATOM   1866  HE1 TYR A 117       9.102  22.616 -31.871  1.00 20.00           H  
ATOM   1867  HE2 TYR A 117      11.610  26.108 -31.825  1.00 20.00           H  
ATOM   1868  HH  TYR A 117       9.685  25.670 -33.250  1.00 20.00           H  
ATOM   1869  N   LEU A 118      15.167  22.462 -32.427  1.00 20.00           N  
ATOM   1870  CA  LEU A 118      15.285  22.970 -33.834  1.00 20.00           C  
ATOM   1871  C   LEU A 118      15.775  21.806 -34.734  1.00 20.00           C  
ATOM   1872  O   LEU A 118      15.413  21.776 -35.903  1.00 20.00           O  
ATOM   1873  CB  LEU A 118      16.239  24.171 -33.927  1.00 20.00           C  
ATOM   1874  CG  LEU A 118      15.744  25.438 -33.202  1.00 20.00           C  
ATOM   1875  CD1 LEU A 118      16.884  26.445 -33.056  1.00 20.00           C  
ATOM   1876  CD2 LEU A 118      14.569  26.089 -33.927  1.00 20.00           C  
ATOM   1877  HN  LEU A 118      15.801  22.754 -31.689  1.00 20.00           H  
ATOM   1878  HA  LEU A 118      14.285  23.247 -34.186  1.00 20.00           H  
ATOM   1879 1HB  LEU A 118      17.205  23.876 -33.508  1.00 20.00           H  
ATOM   1880 2HB  LEU A 118      16.435  24.401 -34.980  1.00 20.00           H  
ATOM   1881  HG  LEU A 118      15.408  25.177 -32.195  1.00 20.00           H  
ATOM   1882 1HD1 LEU A 118      17.695  26.030 -32.451  1.00 20.00           H  
ATOM   1883 2HD1 LEU A 118      17.298  26.726 -34.030  1.00 20.00           H  
ATOM   1884 3HD1 LEU A 118      16.543  27.360 -32.562  1.00 20.00           H  
ATOM   1885 1HD2 LEU A 118      14.825  26.335 -34.962  1.00 20.00           H  
ATOM   1886 2HD2 LEU A 118      13.698  25.430 -33.937  1.00 20.00           H  
ATOM   1887 3HD2 LEU A 118      14.266  27.017 -33.432  1.00 20.00           H  
ATOM   1888  N   LEU A 119      16.699  20.994 -34.169  1.00 20.00           N  
ATOM   1889  CA  LEU A 119      17.268  19.923 -35.090  1.00 20.00           C  
ATOM   1890  C   LEU A 119      16.082  19.124 -35.704  1.00 20.00           C  
ATOM   1891  O   LEU A 119      16.186  18.670 -36.835  1.00 20.00           O  
ATOM   1892  CB  LEU A 119      18.280  19.040 -34.352  1.00 20.00           C  
ATOM   1893  CG  LEU A 119      19.036  18.076 -35.291  1.00 20.00           C  
ATOM   1894  CD1 LEU A 119      20.528  18.064 -34.967  1.00 20.00           C  
ATOM   1895  CD2 LEU A 119      18.478  16.654 -35.197  1.00 20.00           C  
ATOM   1896  HN  LEU A 119      17.087  21.178 -33.249  1.00 20.00           H  
ATOM   1897  HA  LEU A 119      17.759  20.452 -35.912  1.00 20.00           H  
ATOM   1898 1HB  LEU A 119      18.992  19.705 -33.849  1.00 20.00           H  
ATOM   1899 2HB  LEU A 119      17.780  18.487 -33.549  1.00 20.00           H  
ATOM   1900  HG  LEU A 119      18.940  18.412 -36.329  1.00 20.00           H  
ATOM   1901 1HD1 LEU A 119      20.966  19.056 -35.114  1.00 20.00           H  
ATOM   1902 2HD1 LEU A 119      20.707  17.771 -33.931  1.00 20.00           H  
ATOM   1903 3HD1 LEU A 119      21.069  17.365 -35.612  1.00 20.00           H  
ATOM   1904 1HD2 LEU A 119      18.584  16.247 -34.187  1.00 20.00           H  
ATOM   1905 2HD2 LEU A 119      17.418  16.621 -35.461  1.00 20.00           H  
ATOM   1906 3HD2 LEU A 119      19.004  15.982 -35.883  1.00 20.00           H  
ATOM   1907  N   MET A 120      15.090  18.838 -34.847  1.00 20.00           N  
ATOM   1908  CA  MET A 120      14.026  17.845 -35.379  1.00 20.00           C  
ATOM   1909  C   MET A 120      12.866  18.659 -35.991  1.00 20.00           C  
ATOM   1910  O   MET A 120      12.185  18.166 -36.879  1.00 20.00           O  
ATOM   1911  CB  MET A 120      13.517  16.865 -34.309  1.00 20.00           C  
ATOM   1912  CG  MET A 120      14.372  15.599 -34.219  1.00 20.00           C  
ATOM   1913  SD  MET A 120      14.221  14.613 -35.753  1.00 20.00           S  
ATOM   1914  CE  MET A 120      15.311  13.253 -35.316  1.00 20.00           C  
ATOM   1915  HN  MET A 120      15.056  19.214 -33.904  1.00 20.00           H  
ATOM   1916  HA  MET A 120      14.453  17.309 -36.230  1.00 20.00           H  
ATOM   1917 1HB  MET A 120      13.518  17.358 -33.332  1.00 20.00           H  
ATOM   1918 2HB  MET A 120      12.475  16.584 -34.501  1.00 20.00           H  
ATOM   1919 1HG  MET A 120      15.421  15.855 -34.043  1.00 20.00           H  
ATOM   1920 2HG  MET A 120      14.027  14.989 -33.379  1.00 20.00           H  
ATOM   1921 1HE  MET A 120      16.289  13.626 -34.997  1.00 20.00           H  
ATOM   1922 2HE  MET A 120      14.852  12.657 -34.528  1.00 20.00           H  
ATOM   1923 3HE  MET A 120      15.450  12.610 -36.183  1.00 20.00           H  
ATOM   1924  N   LYS A 121      12.610  19.808 -35.377  1.00 20.00           N  
ATOM   1925  CA  LYS A 121      11.353  20.545 -35.855  1.00 20.00           C  
ATOM   1926  C   LYS A 121      11.616  21.076 -37.287  1.00 20.00           C  
ATOM   1927  O   LYS A 121      10.692  21.084 -38.092  1.00 20.00           O  
ATOM   1928  CB  LYS A 121      10.935  21.673 -34.907  1.00 20.00           C  
ATOM   1929  CG  LYS A 121       9.485  22.131 -35.094  1.00 20.00           C  
ATOM   1930  CD  LYS A 121       8.468  21.119 -34.566  1.00 20.00           C  
ATOM   1931  CE  LYS A 121       7.068  21.720 -34.489  1.00 20.00           C  
ATOM   1932  NZ  LYS A 121       6.098  20.652 -34.095  1.00 20.00           N1+
ATOM   1933  HN  LYS A 121      13.185  20.163 -34.620  1.00 20.00           H  
ATOM   1934  HA  LYS A 121      10.560  19.794 -35.926  1.00 20.00           H  
ATOM   1935 1HB  LYS A 121      11.049  21.335 -33.875  1.00 20.00           H  
ATOM   1936 2HB  LYS A 121      11.604  22.530 -35.026  1.00 20.00           H  
ATOM   1937 1HG  LYS A 121       9.357  23.077 -34.563  1.00 20.00           H  
ATOM   1938 2HG  LYS A 121       9.283  22.349 -36.147  1.00 20.00           H  
ATOM   1939 1HD  LYS A 121       8.458  20.247 -35.223  1.00 20.00           H  
ATOM   1940 2HD  LYS A 121       8.765  20.761 -33.574  1.00 20.00           H  
ATOM   1941 1HE  LYS A 121       7.010  22.506 -33.728  1.00 20.00           H  
ATOM   1942 2HE  LYS A 121       6.733  22.123 -35.451  1.00 20.00           H  
ATOM   1943 1HZ  LYS A 121       5.174  21.043 -33.869  1.00 20.00           H  
ATOM   1944 2HZ  LYS A 121       5.961  19.972 -34.855  1.00 20.00           H  
ATOM   1945 3HZ  LYS A 121       6.419  20.120 -33.274  1.00 20.00           H  
ATOM   1946  N   TYR A 122      12.843  21.653 -37.473  1.00 20.00           N  
ATOM   1947  CA  TYR A 122      13.045  22.284 -38.777  1.00 20.00           C  
ATOM   1948  C   TYR A 122      14.375  21.706 -39.407  1.00 20.00           C  
ATOM   1949  O   TYR A 122      15.396  22.378 -39.388  1.00 20.00           O  
ATOM   1950  CB  TYR A 122      13.117  23.818 -38.663  1.00 20.00           C  
ATOM   1951  CG  TYR A 122      11.939  24.457 -37.966  1.00 20.00           C  
ATOM   1952  CD1 TYR A 122      12.103  25.074 -36.721  1.00 20.00           C  
ATOM   1953  CD2 TYR A 122      10.669  24.454 -38.553  1.00 20.00           C  
ATOM   1954  CE1 TYR A 122      11.029  25.677 -36.074  1.00 20.00           C  
ATOM   1955  CE2 TYR A 122       9.585  25.048 -37.913  1.00 20.00           C  
ATOM   1956  CZ  TYR A 122       9.774  25.658 -36.673  1.00 20.00           C  
ATOM   1957  OH  TYR A 122       8.721  26.261 -36.008  1.00 20.00           O  
ATOM   1958  HN  TYR A 122      13.581  21.603 -36.777  1.00 20.00           H  
ATOM   1959  HA  TYR A 122      12.223  22.049 -39.461  1.00 20.00           H  
ATOM   1960 1HB  TYR A 122      14.034  24.103 -38.133  1.00 20.00           H  
ATOM   1961 2HB  TYR A 122      13.223  24.260 -39.660  1.00 20.00           H  
ATOM   1962  HD1 TYR A 122      13.078  25.091 -36.249  1.00 20.00           H  
ATOM   1963  HD2 TYR A 122      10.518  23.986 -39.521  1.00 20.00           H  
ATOM   1964  HE1 TYR A 122      11.177  26.157 -35.112  1.00 20.00           H  
ATOM   1965  HE2 TYR A 122       8.607  25.035 -38.384  1.00 20.00           H  
ATOM   1966  HH  TYR A 122       7.961  26.298 -36.616  1.00 20.00           H  
ATOM   1967  N   PRO A 123      14.287  20.559 -39.794  1.00 20.00           N  
ATOM   1968  CA  PRO A 123      15.573  19.793 -39.877  1.00 20.00           C  
ATOM   1969  C   PRO A 123      16.529  20.420 -41.082  1.00 20.00           C  
ATOM   1970  O   PRO A 123      17.746  20.348 -40.970  1.00 20.00           O  
ATOM   1971  CB  PRO A 123      15.132  18.359 -40.166  1.00 20.00           C  
ATOM   1972  CG  PRO A 123      13.761  18.501 -40.795  1.00 20.00           C  
ATOM   1973  CD  PRO A 123      13.154  19.700 -40.098  1.00 20.00           C  
ATOM   1974  HA  PRO A 123      16.131  19.881 -38.941  1.00 20.00           H  
ATOM   1975 1HB  PRO A 123      15.829  17.811 -40.809  1.00 20.00           H  
ATOM   1976 2HB  PRO A 123      15.037  17.803 -39.226  1.00 20.00           H  
ATOM   1977 1HG  PRO A 123      13.862  18.699 -41.868  1.00 20.00           H  
ATOM   1978 2HG  PRO A 123      13.147  17.603 -40.682  1.00 20.00           H  
ATOM   1979 1HD  PRO A 123      12.412  20.216 -40.715  1.00 20.00           H  
ATOM   1980 2HD  PRO A 123      12.687  19.392 -39.160  1.00 20.00           H  
ATOM   1981  N   PHE A 124      15.893  20.812 -42.122  1.00 20.00           N  
ATOM   1982  CA  PHE A 124      16.753  21.316 -43.250  1.00 20.00           C  
ATOM   1983  C   PHE A 124      17.132  22.807 -42.952  1.00 20.00           C  
ATOM   1984  O   PHE A 124      18.025  23.335 -43.603  1.00 20.00           O  
ATOM   1985  CB  PHE A 124      16.024  21.313 -44.601  1.00 20.00           C  
ATOM   1986  CG  PHE A 124      15.538  19.989 -45.128  1.00 20.00           C  
ATOM   1987  CD1 PHE A 124      14.193  19.620 -45.001  1.00 20.00           C  
ATOM   1988  CD2 PHE A 124      16.412  19.144 -45.821  1.00 20.00           C  
ATOM   1989  CE1 PHE A 124      13.725  18.447 -45.585  1.00 20.00           C  
ATOM   1990  CE2 PHE A 124      15.935  17.987 -46.430  1.00 20.00           C  
ATOM   1991  CZ  PHE A 124      14.592  17.641 -46.314  1.00 20.00           C  
ATOM   1992  HN  PHE A 124      14.880  20.831 -42.169  1.00 20.00           H  
ATOM   1993  HA  PHE A 124      17.674  20.724 -43.321  1.00 20.00           H  
ATOM   1994 1HB  PHE A 124      15.161  21.983 -44.556  1.00 20.00           H  
ATOM   1995 2HB  PHE A 124      16.670  21.764 -45.363  1.00 20.00           H  
ATOM   1996  HD1 PHE A 124      13.501  20.246 -44.445  1.00 20.00           H  
ATOM   1997  HD2 PHE A 124      17.461  19.404 -45.925  1.00 20.00           H  
ATOM   1998  HE1 PHE A 124      12.681  18.167 -45.481  1.00 20.00           H  
ATOM   1999  HE2 PHE A 124      16.611  17.352 -46.993  1.00 20.00           H  
ATOM   2000  HZ  PHE A 124      14.220  16.743 -46.797  1.00 20.00           H  
ATOM   2001  N   ARG A 125      16.294  23.457 -42.061  1.00 20.00           N  
ATOM   2002  CA  ARG A 125      16.324  24.889 -42.130  1.00 20.00           C  
ATOM   2003  C   ARG A 125      16.678  25.446 -40.702  1.00 20.00           C  
ATOM   2004  O   ARG A 125      15.983  26.317 -40.191  1.00 20.00           O  
ATOM   2005  CB  ARG A 125      14.985  25.486 -42.594  1.00 20.00           C  
ATOM   2006  CG  ARG A 125      14.525  25.028 -43.977  1.00 20.00           C  
ATOM   2007  CD  ARG A 125      13.162  25.599 -44.355  1.00 20.00           C  
ATOM   2008  NE  ARG A 125      12.097  25.159 -43.443  1.00 20.00           N  
ATOM   2009  CZ  ARG A 125      11.487  23.900 -43.485  1.00 20.00           C  
ATOM   2010  NH1 ARG A 125      11.856  22.938 -44.417  1.00 20.00           N1+
ATOM   2011  NH2 ARG A 125      10.489  23.605 -42.572  1.00 20.00           N  
ATOM   2012  HN  ARG A 125      15.672  22.962 -41.430  1.00 20.00           H  
ATOM   2013  HA  ARG A 125      17.112  25.247 -42.802  1.00 20.00           H  
ATOM   2014 1HB  ARG A 125      14.212  25.232 -41.860  1.00 20.00           H  
ATOM   2015 2HB  ARG A 125      15.054  26.580 -42.592  1.00 20.00           H  
ATOM   2016 1HG  ARG A 125      15.263  25.330 -44.727  1.00 20.00           H  
ATOM   2017 2HG  ARG A 125      14.462  23.940 -44.001  1.00 20.00           H  
ATOM   2018 1HD  ARG A 125      13.188  26.693 -44.328  1.00 20.00           H  
ATOM   2019 2HD  ARG A 125      12.890  25.321 -45.378  1.00 20.00           H  
ATOM   2020  HE  ARG A 125      11.750  25.847 -42.739  1.00 20.00           H  
ATOM   2021 1HH1 ARG A 125      12.575  23.111 -45.114  1.00 20.00           H  
ATOM   2022 2HH1 ARG A 125      11.400  22.029 -44.441  1.00 20.00           H  
ATOM   2023 1HH2 ARG A 125      10.023  22.701 -42.572  1.00 20.00           H  
ATOM   2024 2HH2 ARG A 125      10.190  24.287 -41.880  1.00 20.00           H  
ATOM   2025  N   GLU A 126      17.800  24.981 -40.195  1.00 20.00           N  
ATOM   2026  CA  GLU A 126      18.169  25.522 -38.930  1.00 20.00           C  
ATOM   2027  C   GLU A 126      19.734  25.711 -38.915  1.00 20.00           C  
ATOM   2028  O   GLU A 126      20.309  26.000 -37.874  1.00 20.00           O  
ATOM   2029  CB  GLU A 126      17.697  24.610 -37.780  1.00 20.00           C  
ATOM   2030  CG  GLU A 126      18.028  23.110 -37.922  1.00 20.00           C  
ATOM   2031  CD  GLU A 126      19.457  22.641 -37.646  1.00 20.00           C  
ATOM   2032  OE1 GLU A 126      19.671  22.212 -36.480  1.00 20.00           O  
ATOM   2033  OE2 GLU A 126      20.244  22.685 -38.630  1.00 20.00           O1-
ATOM   2034  HN  GLU A 126      18.295  24.198 -40.613  1.00 20.00           H  
ATOM   2035  HA  GLU A 126      17.764  26.531 -38.791  1.00 20.00           H  
ATOM   2036 1HB  GLU A 126      18.092  24.981 -36.829  1.00 20.00           H  
ATOM   2037 2HB  GLU A 126      16.607  24.696 -37.711  1.00 20.00           H  
ATOM   2038 1HG  GLU A 126      17.382  22.556 -37.241  1.00 20.00           H  
ATOM   2039 2HG  GLU A 126      17.767  22.749 -38.920  1.00 20.00           H  
ATOM   2040  N   HIS A 127      20.355  25.507 -40.144  1.00 20.00           N  
ATOM   2041  CA  HIS A 127      21.769  25.320 -40.092  1.00 20.00           C  
ATOM   2042  C   HIS A 127      22.430  26.670 -39.652  1.00 20.00           C  
ATOM   2043  O   HIS A 127      23.479  26.651 -39.020  1.00 20.00           O  
ATOM   2044  CB  HIS A 127      22.340  24.964 -41.480  1.00 20.00           C  
ATOM   2045  CG  HIS A 127      21.903  23.668 -42.084  1.00 20.00           C  
ATOM   2046  CD2 HIS A 127      22.160  23.188 -43.352  1.00 20.00           C  
ATOM   2047  ND1 HIS A 127      21.147  22.707 -41.459  1.00 20.00           N  
ATOM   2048  CE1 HIS A 127      20.958  21.661 -42.329  1.00 20.00           C  
ATOM   2049  NE2 HIS A 127      21.547  21.916 -43.477  1.00 20.00           N  
ATOM   2050  HN  HIS A 127      19.830  25.422 -41.009  1.00 20.00           H  
ATOM   2051  HA  HIS A 127      22.006  24.560 -39.337  1.00 20.00           H  
ATOM   2052 1HB  HIS A 127      22.098  25.763 -42.190  1.00 20.00           H  
ATOM   2053 2HB  HIS A 127      23.434  24.950 -41.418  1.00 20.00           H  
ATOM   2054  HD1 HIS A 127      20.793  22.752 -40.511  1.00 20.00           H  
ATOM   2055  HD2 HIS A 127      22.723  23.649 -44.151  1.00 20.00           H  
ATOM   2056  HE1 HIS A 127      20.402  20.764 -42.095  1.00 20.00           H  
ATOM   2057  N   PHE A 128      21.852  27.779 -40.159  1.00 20.00           N  
ATOM   2058  CA  PHE A 128      22.464  29.080 -39.710  1.00 20.00           C  
ATOM   2059  C   PHE A 128      22.218  29.235 -38.155  1.00 20.00           C  
ATOM   2060  O   PHE A 128      23.120  29.703 -37.473  1.00 20.00           O  
ATOM   2061  CB  PHE A 128      21.860  30.250 -40.504  1.00 20.00           C  
ATOM   2062  CG  PHE A 128      22.408  31.597 -40.099  1.00 20.00           C  
ATOM   2063  CD1 PHE A 128      23.685  31.994 -40.514  1.00 20.00           C  
ATOM   2064  CD2 PHE A 128      21.651  32.473 -39.312  1.00 20.00           C  
ATOM   2065  CE1 PHE A 128      24.195  33.235 -40.146  1.00 20.00           C  
ATOM   2066  CE2 PHE A 128      22.164  33.713 -38.944  1.00 20.00           C  
ATOM   2067  CZ  PHE A 128      23.435  34.095 -39.361  1.00 20.00           C  
ATOM   2068  HN  PHE A 128      21.023  27.741 -40.744  1.00 20.00           H  
ATOM   2069  HA  PHE A 128      23.547  29.024 -39.877  1.00 20.00           H  
ATOM   2070 1HB  PHE A 128      22.024  30.098 -41.577  1.00 20.00           H  
ATOM   2071 2HB  PHE A 128      20.770  30.254 -40.387  1.00 20.00           H  
ATOM   2072  HD1 PHE A 128      24.291  31.335 -41.128  1.00 20.00           H  
ATOM   2073  HD2 PHE A 128      20.658  32.192 -38.973  1.00 20.00           H  
ATOM   2074  HE1 PHE A 128      25.187  33.532 -40.471  1.00 20.00           H  
ATOM   2075  HE2 PHE A 128      21.571  34.383 -38.329  1.00 20.00           H  
ATOM   2076  HZ  PHE A 128      23.833  35.063 -39.074  1.00 20.00           H  
ATOM   2077  N   LEU A 129      20.943  29.080 -37.761  1.00 20.00           N  
ATOM   2078  CA  LEU A 129      20.641  29.587 -36.369  1.00 20.00           C  
ATOM   2079  C   LEU A 129      21.588  28.816 -35.337  1.00 20.00           C  
ATOM   2080  O   LEU A 129      21.865  29.352 -34.271  1.00 20.00           O  
ATOM   2081  CB  LEU A 129      19.176  29.331 -35.991  1.00 20.00           C  
ATOM   2082  CG  LEU A 129      18.168  30.159 -36.810  1.00 20.00           C  
ATOM   2083  CD1 LEU A 129      16.769  29.559 -36.681  1.00 20.00           C  
ATOM   2084  CD2 LEU A 129      18.164  31.626 -36.380  1.00 20.00           C  
ATOM   2085  HN  LEU A 129      20.227  28.699 -38.372  1.00 20.00           H  
ATOM   2086  HA  LEU A 129      20.897  30.651 -36.326  1.00 20.00           H  
ATOM   2087 1HB  LEU A 129      18.968  28.263 -36.135  1.00 20.00           H  
ATOM   2088 2HB  LEU A 129      19.028  29.514 -34.921  1.00 20.00           H  
ATOM   2089  HG  LEU A 129      18.436  30.119 -37.870  1.00 20.00           H  
ATOM   2090 1HD1 LEU A 129      16.749  28.525 -37.040  1.00 20.00           H  
ATOM   2091 2HD1 LEU A 129      16.429  29.558 -35.640  1.00 20.00           H  
ATOM   2092 3HD1 LEU A 129      16.042  30.125 -37.271  1.00 20.00           H  
ATOM   2093 1HD2 LEU A 129      17.954  31.730 -35.311  1.00 20.00           H  
ATOM   2094 2HD2 LEU A 129      19.128  32.101 -36.581  1.00 20.00           H  
ATOM   2095 3HD2 LEU A 129      17.402  32.191 -36.926  1.00 20.00           H  
ATOM   2096  N   GLN A 130      21.859  27.571 -35.656  1.00 20.00           N  
ATOM   2097  CA  GLN A 130      22.469  26.739 -34.543  1.00 20.00           C  
ATOM   2098  C   GLN A 130      24.013  26.859 -34.638  1.00 20.00           C  
ATOM   2099  O   GLN A 130      24.715  26.126 -33.955  1.00 20.00           O  
ATOM   2100  CB  GLN A 130      22.069  25.284 -34.791  1.00 20.00           C  
ATOM   2101  CG  GLN A 130      20.548  25.118 -34.728  1.00 20.00           C  
ATOM   2102  CD  GLN A 130      20.219  24.431 -33.440  1.00 20.00           C  
ATOM   2103  NE2 GLN A 130      19.872  23.112 -33.593  1.00 20.00           N  
ATOM   2104  OE1 GLN A 130      20.325  25.020 -32.374  1.00 20.00           O  
ATOM   2105  HN  GLN A 130      21.610  27.169 -36.555  1.00 20.00           H  
ATOM   2106  HA  GLN A 130      22.153  27.091 -33.554  1.00 20.00           H  
ATOM   2107 1HB  GLN A 130      22.413  24.988 -35.790  1.00 20.00           H  
ATOM   2108 2HB  GLN A 130      22.587  24.614 -34.098  1.00 20.00           H  
ATOM   2109 1HG  GLN A 130      19.993  26.060 -34.765  1.00 20.00           H  
ATOM   2110 2HG  GLN A 130      20.206  24.527 -35.578  1.00 20.00           H  
ATOM   2111 1HE2 GLN A 130      19.814  22.659 -34.501  1.00 20.00           H  
ATOM   2112 2HE2 GLN A 130      19.669  22.531 -32.787  1.00 20.00           H  
ATOM   2113  N   LYS A 131      24.462  27.746 -35.577  1.00 20.00           N  
ATOM   2114  CA  LYS A 131      25.880  27.611 -35.945  1.00 20.00           C  
ATOM   2115  C   LYS A 131      26.796  27.748 -34.567  1.00 20.00           C  
ATOM   2116  O   LYS A 131      26.386  28.390 -33.606  1.00 20.00           O  
ATOM   2117  CB  LYS A 131      26.346  28.616 -37.008  1.00 20.00           C  
ATOM   2118  CG  LYS A 131      26.399  30.063 -36.496  1.00 20.00           C  
ATOM   2119  CD  LYS A 131      26.859  31.115 -37.509  1.00 20.00           C  
ATOM   2120  CE  LYS A 131      28.079  30.702 -38.330  1.00 20.00           C  
ATOM   2121  NZ  LYS A 131      28.569  31.878 -39.106  1.00 20.00           N1+
ATOM   2122  HN  LYS A 131      23.846  28.367 -36.090  1.00 20.00           H  
ATOM   2123  HA  LYS A 131      26.009  26.593 -36.332  1.00 20.00           H  
ATOM   2124 1HB  LYS A 131      27.348  28.314 -37.331  1.00 20.00           H  
ATOM   2125 2HB  LYS A 131      25.696  28.557 -37.887  1.00 20.00           H  
ATOM   2126 1HG  LYS A 131      25.421  30.364 -36.106  1.00 20.00           H  
ATOM   2127 2HG  LYS A 131      27.087  30.113 -35.651  1.00 20.00           H  
ATOM   2128 1HD  LYS A 131      26.030  31.339 -38.189  1.00 20.00           H  
ATOM   2129 2HD  LYS A 131      27.069  32.044 -36.968  1.00 20.00           H  
ATOM   2130 1HE  LYS A 131      28.909  30.364 -37.700  1.00 20.00           H  
ATOM   2131 2HE  LYS A 131      27.837  29.923 -39.061  1.00 20.00           H  
ATOM   2132 1HZ  LYS A 131      29.313  31.603 -39.762  1.00 20.00           H  
ATOM   2133 2HZ  LYS A 131      27.824  32.327 -39.656  1.00 20.00           H  
ATOM   2134 3HZ  LYS A 131      28.982  32.590 -38.486  1.00 20.00           H  
ATOM   2135  N   LYS A 132      27.989  27.143 -34.629  1.00 20.00           N  
ATOM   2136  CA  LYS A 132      28.678  27.013 -33.373  1.00 20.00           C  
ATOM   2137  C   LYS A 132      29.071  28.463 -32.868  1.00 20.00           C  
ATOM   2138  O   LYS A 132      29.276  28.637 -31.675  1.00 20.00           O  
ATOM   2139  CB  LYS A 132      29.969  26.215 -33.663  1.00 20.00           C  
ATOM   2140  CG  LYS A 132      31.247  26.585 -32.898  1.00 20.00           C  
ATOM   2141  CD  LYS A 132      32.486  26.027 -33.598  1.00 20.00           C  
ATOM   2142  CE  LYS A 132      33.755  26.724 -33.113  1.00 20.00           C  
ATOM   2143  NZ  LYS A 132      34.911  26.280 -33.947  1.00 20.00           N1+
ATOM   2144  HN  LYS A 132      28.243  26.597 -35.446  1.00 20.00           H  
ATOM   2145  HA  LYS A 132      28.043  26.515 -32.631  1.00 20.00           H  
ATOM   2146 1HB  LYS A 132      29.751  25.158 -33.504  1.00 20.00           H  
ATOM   2147 2HB  LYS A 132      30.200  26.291 -34.731  1.00 20.00           H  
ATOM   2148 1HG  LYS A 132      31.371  27.669 -32.846  1.00 20.00           H  
ATOM   2149 2HG  LYS A 132      31.194  26.223 -31.867  1.00 20.00           H  
ATOM   2150 1HD  LYS A 132      32.545  24.947 -33.436  1.00 20.00           H  
ATOM   2151 2HD  LYS A 132      32.402  26.172 -34.681  1.00 20.00           H  
ATOM   2152 1HE  LYS A 132      33.695  27.814 -33.218  1.00 20.00           H  
ATOM   2153 2HE  LYS A 132      33.984  26.480 -32.073  1.00 20.00           H  
ATOM   2154 1HZ  LYS A 132      35.801  26.637 -33.574  1.00 20.00           H  
ATOM   2155 2HZ  LYS A 132      34.987  25.256 -33.991  1.00 20.00           H  
ATOM   2156 3HZ  LYS A 132      34.832  26.622 -34.914  1.00 20.00           H  
ATOM   2157  N   GLU A 133      29.391  29.345 -33.847  1.00 20.00           N  
ATOM   2158  CA  GLU A 133      30.059  30.594 -33.381  1.00 20.00           C  
ATOM   2159  C   GLU A 133      29.031  31.400 -32.450  1.00 20.00           C  
ATOM   2160  O   GLU A 133      29.463  32.015 -31.483  1.00 20.00           O  
ATOM   2161  CB  GLU A 133      30.513  31.495 -34.545  1.00 20.00           C  
ATOM   2162  CG  GLU A 133      31.257  30.783 -35.688  1.00 20.00           C  
ATOM   2163  CD  GLU A 133      31.458  31.641 -36.951  1.00 20.00           C  
ATOM   2164  OE1 GLU A 133      31.928  31.013 -37.940  1.00 20.00           O  
ATOM   2165  OE2 GLU A 133      31.121  32.856 -36.874  1.00 20.00           O1-
ATOM   2166  HN  GLU A 133      29.246  29.125 -34.827  1.00 20.00           H  
ATOM   2167  HA  GLU A 133      30.922  30.303 -32.770  1.00 20.00           H  
ATOM   2168 1HB  GLU A 133      29.635  31.998 -34.965  1.00 20.00           H  
ATOM   2169 2HB  GLU A 133      31.139  32.302 -34.147  1.00 20.00           H  
ATOM   2170 1HG  GLU A 133      32.241  30.460 -35.333  1.00 20.00           H  
ATOM   2171 2HG  GLU A 133      30.725  29.886 -36.013  1.00 20.00           H  
ATOM   2172  N   PHE A 134      27.787  31.470 -32.913  1.00 20.00           N  
ATOM   2173  CA  PHE A 134      26.765  32.055 -31.940  1.00 20.00           C  
ATOM   2174  C   PHE A 134      26.959  31.341 -30.510  1.00 20.00           C  
ATOM   2175  O   PHE A 134      26.734  31.997 -29.502  1.00 20.00           O  
ATOM   2176  CB  PHE A 134      25.330  31.816 -32.435  1.00 20.00           C  
ATOM   2177  CG  PHE A 134      24.804  32.716 -33.535  1.00 20.00           C  
ATOM   2178  CD1 PHE A 134      23.425  32.713 -33.785  1.00 20.00           C  
ATOM   2179  CD2 PHE A 134      25.618  33.534 -34.334  1.00 20.00           C  
ATOM   2180  CE1 PHE A 134      22.873  33.506 -34.786  1.00 20.00           C  
ATOM   2181  CE2 PHE A 134      25.065  34.329 -35.334  1.00 20.00           C  
ATOM   2182  CZ  PHE A 134      23.694  34.319 -35.558  1.00 20.00           C  
ATOM   2183  HN  PHE A 134      27.528  31.126 -33.831  1.00 20.00           H  
ATOM   2184  HA  PHE A 134      26.992  33.120 -31.807  1.00 20.00           H  
ATOM   2185 1HB  PHE A 134      25.226  30.780 -32.775  1.00 20.00           H  
ATOM   2186 2HB  PHE A 134      24.655  31.928 -31.578  1.00 20.00           H  
ATOM   2187  HD1 PHE A 134      22.766  32.086 -33.193  1.00 20.00           H  
ATOM   2188  HD2 PHE A 134      26.693  33.568 -34.200  1.00 20.00           H  
ATOM   2189  HE1 PHE A 134      21.803  33.490 -34.963  1.00 20.00           H  
ATOM   2190  HE2 PHE A 134      25.707  34.957 -35.943  1.00 20.00           H  
ATOM   2191  HZ  PHE A 134      23.266  34.945 -36.332  1.00 20.00           H  
ATOM   2192  N   ALA A 135      27.119  30.009 -30.559  1.00 20.00           N  
ATOM   2193  CA  ALA A 135      26.854  29.318 -29.327  1.00 20.00           C  
ATOM   2194  C   ALA A 135      27.934  29.816 -28.218  1.00 20.00           C  
ATOM   2195  O   ALA A 135      27.616  29.777 -27.037  1.00 20.00           O  
ATOM   2196  CB  ALA A 135      26.895  27.814 -29.506  1.00 20.00           C  
ATOM   2197  HN  ALA A 135      27.309  29.518 -31.425  1.00 20.00           H  
ATOM   2198  HA  ALA A 135      25.860  29.620 -28.977  1.00 20.00           H  
ATOM   2199 1HB  ALA A 135      27.868  27.489 -29.871  1.00 20.00           H  
ATOM   2200 2HB  ALA A 135      26.708  27.300 -28.560  1.00 20.00           H  
ATOM   2201 3HB  ALA A 135      26.143  27.491 -30.231  1.00 20.00           H  
ATOM   2202  N   ILE A 136      29.139  30.035 -28.679  1.00 20.00           N  
ATOM   2203  CA  ILE A 136      30.156  30.344 -27.654  1.00 20.00           C  
ATOM   2204  C   ILE A 136      29.730  31.674 -26.917  1.00 20.00           C  
ATOM   2205  O   ILE A 136      29.981  31.807 -25.726  1.00 20.00           O  
ATOM   2206  CB  ILE A 136      31.564  30.433 -28.290  1.00 20.00           C  
ATOM   2207  CG1 ILE A 136      31.971  29.070 -28.897  1.00 20.00           C  
ATOM   2208  CG2 ILE A 136      32.612  30.906 -27.274  1.00 20.00           C  
ATOM   2209  CD1 ILE A 136      33.186  29.140 -29.811  1.00 20.00           C  
ATOM   2210  HN  ILE A 136      29.346  30.031 -29.674  1.00 20.00           H  
ATOM   2211  HA  ILE A 136      30.136  29.539 -26.907  1.00 20.00           H  
ATOM   2212  HB  ILE A 136      31.532  31.174 -29.098  1.00 20.00           H  
ATOM   2213 1HG1 ILE A 136      32.163  28.344 -28.099  1.00 20.00           H  
ATOM   2214 2HG1 ILE A 136      31.152  28.653 -29.490  1.00 20.00           H  
ATOM   2215 1HG2 ILE A 136      32.394  31.914 -26.910  1.00 20.00           H  
ATOM   2216 2HG2 ILE A 136      32.657  30.238 -26.408  1.00 20.00           H  
ATOM   2217 3HG2 ILE A 136      33.612  30.951 -27.712  1.00 20.00           H  
ATOM   2218 1HD1 ILE A 136      33.027  29.855 -30.624  1.00 20.00           H  
ATOM   2219 2HD1 ILE A 136      34.090  29.427 -29.269  1.00 20.00           H  
ATOM   2220 3HD1 ILE A 136      33.373  28.160 -30.258  1.00 20.00           H  
ATOM   2221  N   LEU A 137      29.272  32.650 -27.723  1.00 20.00           N  
ATOM   2222  CA  LEU A 137      29.022  33.945 -27.058  1.00 20.00           C  
ATOM   2223  C   LEU A 137      27.783  33.776 -26.083  1.00 20.00           C  
ATOM   2224  O   LEU A 137      27.729  34.462 -25.070  1.00 20.00           O  
ATOM   2225  CB  LEU A 137      28.740  35.062 -28.074  1.00 20.00           C  
ATOM   2226  CG  LEU A 137      29.856  35.285 -29.113  1.00 20.00           C  
ATOM   2227  CD1 LEU A 137      29.372  36.235 -30.206  1.00 20.00           C  
ATOM   2228  CD2 LEU A 137      31.134  35.823 -28.470  1.00 20.00           C  
ATOM   2229  HN  LEU A 137      29.098  32.499 -28.712  1.00 20.00           H  
ATOM   2230  HA  LEU A 137      29.893  34.195 -26.441  1.00 20.00           H  
ATOM   2231 1HB  LEU A 137      27.809  34.826 -28.601  1.00 20.00           H  
ATOM   2232 2HB  LEU A 137      28.541  35.995 -27.535  1.00 20.00           H  
ATOM   2233  HG  LEU A 137      30.100  34.337 -29.603  1.00 20.00           H  
ATOM   2234 1HD1 LEU A 137      28.491  35.831 -30.716  1.00 20.00           H  
ATOM   2235 2HD1 LEU A 137      29.104  37.214 -29.796  1.00 20.00           H  
ATOM   2236 3HD1 LEU A 137      30.146  36.391 -30.964  1.00 20.00           H  
ATOM   2237 1HD2 LEU A 137      30.941  36.741 -27.905  1.00 20.00           H  
ATOM   2238 2HD2 LEU A 137      31.574  35.093 -27.785  1.00 20.00           H  
ATOM   2239 3HD2 LEU A 137      31.888  36.054 -29.228  1.00 20.00           H  
ATOM   2240  N   ILE A 138      26.793  33.005 -26.552  1.00 20.00           N  
ATOM   2241  CA  ILE A 138      25.670  32.796 -25.622  1.00 20.00           C  
ATOM   2242  C   ILE A 138      26.247  32.204 -24.265  1.00 20.00           C  
ATOM   2243  O   ILE A 138      25.733  32.549 -23.211  1.00 20.00           O  
ATOM   2244  CB  ILE A 138      24.590  31.888 -26.263  1.00 20.00           C  
ATOM   2245  CG1 ILE A 138      23.886  32.635 -27.418  1.00 20.00           C  
ATOM   2246  CG2 ILE A 138      23.560  31.401 -25.234  1.00 20.00           C  
ATOM   2247  CD1 ILE A 138      23.050  31.736 -28.318  1.00 20.00           C  
ATOM   2248  HN  ILE A 138      26.826  32.585 -27.476  1.00 20.00           H  
ATOM   2249  HA  ILE A 138      25.245  33.781 -25.389  1.00 20.00           H  
ATOM   2250  HB  ILE A 138      25.081  31.000 -26.676  1.00 20.00           H  
ATOM   2251 1HG1 ILE A 138      23.249  33.431 -27.017  1.00 20.00           H  
ATOM   2252 2HG1 ILE A 138      24.623  33.134 -28.054  1.00 20.00           H  
ATOM   2253 1HG2 ILE A 138      24.023  30.782 -24.461  1.00 20.00           H  
ATOM   2254 2HG2 ILE A 138      23.060  32.240 -24.741  1.00 20.00           H  
ATOM   2255 3HG2 ILE A 138      22.791  30.780 -25.698  1.00 20.00           H  
ATOM   2256 1HD1 ILE A 138      23.657  30.930 -28.740  1.00 20.00           H  
ATOM   2257 2HD1 ILE A 138      22.207  31.291 -27.785  1.00 20.00           H  
ATOM   2258 3HD1 ILE A 138      22.642  32.314 -29.152  1.00 20.00           H  
ATOM   2259  N   SER A 139      27.109  31.186 -24.411  1.00 20.00           N  
ATOM   2260  CA  SER A 139      27.526  30.520 -23.140  1.00 20.00           C  
ATOM   2261  C   SER A 139      28.100  31.635 -22.151  1.00 20.00           C  
ATOM   2262  O   SER A 139      27.865  31.540 -20.956  1.00 20.00           O  
ATOM   2263  CB  SER A 139      28.618  29.482 -23.414  1.00 20.00           C  
ATOM   2264  OG  SER A 139      28.131  28.437 -24.248  1.00 20.00           O  
ATOM   2265  HN  SER A 139      27.418  30.867 -25.324  1.00 20.00           H  
ATOM   2266  HA  SER A 139      26.621  30.102 -22.701  1.00 20.00           H  
ATOM   2267 1HB  SER A 139      29.492  29.925 -23.903  1.00 20.00           H  
ATOM   2268 2HB  SER A 139      28.973  29.041 -22.481  1.00 20.00           H  
ATOM   2269  HG  SER A 139      28.050  28.794 -25.149  1.00 20.00           H  
ATOM   2270  N   LEU A 140      28.975  32.486 -22.703  1.00 20.00           N  
ATOM   2271  CA  LEU A 140      29.563  33.491 -21.760  1.00 20.00           C  
ATOM   2272  C   LEU A 140      28.385  34.303 -21.102  1.00 20.00           C  
ATOM   2273  O   LEU A 140      28.511  34.689 -19.947  1.00 20.00           O  
ATOM   2274  CB  LEU A 140      30.527  34.441 -22.484  1.00 20.00           C  
ATOM   2275  CG  LEU A 140      31.808  33.758 -23.000  1.00 20.00           C  
ATOM   2276  CD1 LEU A 140      32.523  34.666 -23.999  1.00 20.00           C  
ATOM   2277  CD2 LEU A 140      32.754  33.386 -21.857  1.00 20.00           C  
ATOM   2278  HN  LEU A 140      29.208  32.464 -23.692  1.00 20.00           H  
ATOM   2279  HA  LEU A 140      30.067  32.944 -20.956  1.00 20.00           H  
ATOM   2280 1HB  LEU A 140      29.998  34.891 -23.332  1.00 20.00           H  
ATOM   2281 2HB  LEU A 140      30.791  35.276 -21.825  1.00 20.00           H  
ATOM   2282  HG  LEU A 140      31.545  32.837 -23.531  1.00 20.00           H  
ATOM   2283 1HD1 LEU A 140      31.882  34.887 -24.858  1.00 20.00           H  
ATOM   2284 2HD1 LEU A 140      32.810  35.618 -23.540  1.00 20.00           H  
ATOM   2285 3HD1 LEU A 140      33.432  34.191 -24.381  1.00 20.00           H  
ATOM   2286 1HD2 LEU A 140      33.026  34.264 -21.262  1.00 20.00           H  
ATOM   2287 2HD2 LEU A 140      32.304  32.651 -21.185  1.00 20.00           H  
ATOM   2288 3HD2 LEU A 140      33.680  32.949 -22.243  1.00 20.00           H  
ATOM   2289  N   ALA A 141      27.411  34.676 -21.947  1.00 20.00           N  
ATOM   2290  CA  ALA A 141      26.361  35.458 -21.363  1.00 20.00           C  
ATOM   2291  C   ALA A 141      25.701  34.604 -20.154  1.00 20.00           C  
ATOM   2292  O   ALA A 141      25.252  35.204 -19.186  1.00 20.00           O  
ATOM   2293  CB  ALA A 141      25.297  35.835 -22.387  1.00 20.00           C  
ATOM   2294  HN  ALA A 141      27.450  34.474 -22.942  1.00 20.00           H  
ATOM   2295  HA  ALA A 141      26.806  36.367 -20.940  1.00 20.00           H  
ATOM   2296 1HB  ALA A 141      25.734  36.401 -23.216  1.00 20.00           H  
ATOM   2297 2HB  ALA A 141      24.808  34.954 -22.811  1.00 20.00           H  
ATOM   2298 3HB  ALA A 141      24.517  36.448 -21.927  1.00 20.00           H  
ATOM   2299  N   VAL A 142      25.519  33.319 -20.411  1.00 20.00           N  
ATOM   2300  CA  VAL A 142      24.859  32.541 -19.317  1.00 20.00           C  
ATOM   2301  C   VAL A 142      25.738  32.667 -18.024  1.00 20.00           C  
ATOM   2302  O   VAL A 142      25.176  32.773 -16.942  1.00 20.00           O  
ATOM   2303  CB  VAL A 142      24.656  31.062 -19.736  1.00 20.00           C  
ATOM   2304  CG1 VAL A 142      24.364  30.130 -18.558  1.00 20.00           C  
ATOM   2305  CG2 VAL A 142      23.527  30.948 -20.761  1.00 20.00           C  
ATOM   2306  HN  VAL A 142      25.783  32.900 -21.297  1.00 20.00           H  
ATOM   2307  HA  VAL A 142      23.893  33.015 -19.103  1.00 20.00           H  
ATOM   2308  HB  VAL A 142      25.566  30.692 -20.216  1.00 20.00           H  
ATOM   2309 1HG1 VAL A 142      25.228  30.034 -17.894  1.00 20.00           H  
ATOM   2310 2HG1 VAL A 142      23.521  30.493 -17.963  1.00 20.00           H  
ATOM   2311 3HG1 VAL A 142      24.119  29.120 -18.903  1.00 20.00           H  
ATOM   2312 1HG2 VAL A 142      22.572  31.268 -20.331  1.00 20.00           H  
ATOM   2313 2HG2 VAL A 142      23.717  31.563 -21.644  1.00 20.00           H  
ATOM   2314 3HG2 VAL A 142      23.409  29.915 -21.101  1.00 20.00           H  
ATOM   2315  N   TRP A 143      27.052  32.437 -18.202  1.00 20.00           N  
ATOM   2316  CA  TRP A 143      27.867  32.486 -16.972  1.00 20.00           C  
ATOM   2317  C   TRP A 143      27.582  33.832 -16.250  1.00 20.00           C  
ATOM   2318  O   TRP A 143      27.565  33.844 -15.028  1.00 20.00           O  
ATOM   2319  CB  TRP A 143      29.371  32.352 -17.263  1.00 20.00           C  
ATOM   2320  CG  TRP A 143      29.809  30.958 -17.563  1.00 20.00           C  
ATOM   2321  CD1 TRP A 143      30.042  30.359 -18.788  1.00 20.00           C  
ATOM   2322  CD2 TRP A 143      30.143  29.947 -16.584  1.00 20.00           C  
ATOM   2323  CE2 TRP A 143      30.533  28.826 -17.239  1.00 20.00           C  
ATOM   2324  CE3 TRP A 143      30.145  29.967 -15.183  1.00 20.00           C  
ATOM   2325  NE1 TRP A 143      30.464  29.062 -18.590  1.00 20.00           N  
ATOM   2326  CZ2 TRP A 143      30.955  27.652 -16.625  1.00 20.00           C  
ATOM   2327  CZ3 TRP A 143      30.572  28.812 -14.526  1.00 20.00           C  
ATOM   2328  CH2 TRP A 143      30.969  27.678 -15.233  1.00 20.00           C  
ATOM   2329  HN  TRP A 143      27.442  32.184 -19.105  1.00 20.00           H  
ATOM   2330  HA  TRP A 143      27.517  31.677 -16.317  1.00 20.00           H  
ATOM   2331 1HB  TRP A 143      29.653  33.008 -18.094  1.00 20.00           H  
ATOM   2332 2HB  TRP A 143      29.943  32.722 -16.404  1.00 20.00           H  
ATOM   2333  HD1 TRP A 143      29.944  30.783 -19.774  1.00 20.00           H  
ATOM   2334  HE1 TRP A 143      30.710  28.404 -19.319  1.00 20.00           H  
ATOM   2335  HE3 TRP A 143      29.840  30.841 -14.616  1.00 20.00           H  
ATOM   2336  HZ2 TRP A 143      31.266  26.775 -17.186  1.00 20.00           H  
ATOM   2337  HZ3 TRP A 143      30.606  28.795 -13.443  1.00 20.00           H  
ATOM   2338  HH2 TRP A 143      31.297  26.797 -14.690  1.00 20.00           H  
ATOM   2339  N   ALA A 144      27.594  34.919 -17.049  1.00 20.00           N  
ATOM   2340  CA  ALA A 144      27.470  36.161 -16.378  1.00 20.00           C  
ATOM   2341  C   ALA A 144      26.079  36.147 -15.519  1.00 20.00           C  
ATOM   2342  O   ALA A 144      26.053  36.725 -14.439  1.00 20.00           O  
ATOM   2343  CB  ALA A 144      27.470  37.328 -17.359  1.00 20.00           C  
ATOM   2344  HN  ALA A 144      27.739  34.853 -18.052  1.00 20.00           H  
ATOM   2345  HA  ALA A 144      28.309  36.261 -15.679  1.00 20.00           H  
ATOM   2346 1HB  ALA A 144      28.401  37.355 -17.934  1.00 20.00           H  
ATOM   2347 2HB  ALA A 144      26.643  37.258 -18.072  1.00 20.00           H  
ATOM   2348 3HB  ALA A 144      27.366  38.280 -16.829  1.00 20.00           H  
ATOM   2349  N   LEU A 145      25.032  35.676 -16.164  1.00 20.00           N  
ATOM   2350  CA  LEU A 145      23.750  35.811 -15.454  1.00 20.00           C  
ATOM   2351  C   LEU A 145      23.828  34.968 -14.118  1.00 20.00           C  
ATOM   2352  O   LEU A 145      23.260  35.383 -13.117  1.00 20.00           O  
ATOM   2353  CB  LEU A 145      22.603  35.329 -16.357  1.00 20.00           C  
ATOM   2354  CG  LEU A 145      21.201  35.373 -15.724  1.00 20.00           C  
ATOM   2355  CD1 LEU A 145      20.789  36.789 -15.315  1.00 20.00           C  
ATOM   2356  CD2 LEU A 145      20.173  34.803 -16.700  1.00 20.00           C  
ATOM   2357  HN  LEU A 145      25.097  35.308 -17.108  1.00 20.00           H  
ATOM   2358  HA  LEU A 145      23.621  36.868 -15.190  1.00 20.00           H  
ATOM   2359 1HB  LEU A 145      22.606  35.930 -17.274  1.00 20.00           H  
ATOM   2360 2HB  LEU A 145      22.809  34.303 -16.683  1.00 20.00           H  
ATOM   2361  HG  LEU A 145      21.189  34.739 -14.833  1.00 20.00           H  
ATOM   2362 1HD1 LEU A 145      21.424  37.176 -14.513  1.00 20.00           H  
ATOM   2363 2HD1 LEU A 145      20.851  37.483 -16.159  1.00 20.00           H  
ATOM   2364 3HD1 LEU A 145      19.759  36.807 -14.945  1.00 20.00           H  
ATOM   2365 1HD2 LEU A 145      20.128  35.392 -17.622  1.00 20.00           H  
ATOM   2366 2HD2 LEU A 145      20.416  33.772 -16.974  1.00 20.00           H  
ATOM   2367 3HD2 LEU A 145      19.171  34.803 -16.260  1.00 20.00           H  
ATOM   2368  N   VAL A 146      24.411  33.773 -14.238  1.00 20.00           N  
ATOM   2369  CA  VAL A 146      24.433  32.970 -13.017  1.00 20.00           C  
ATOM   2370  C   VAL A 146      25.380  33.692 -11.961  1.00 20.00           C  
ATOM   2371  O   VAL A 146      25.049  33.673 -10.789  1.00 20.00           O  
ATOM   2372  CB  VAL A 146      24.890  31.526 -13.299  1.00 20.00           C  
ATOM   2373  CG1 VAL A 146      25.009  30.703 -12.016  1.00 20.00           C  
ATOM   2374  CG2 VAL A 146      23.897  30.838 -14.229  1.00 20.00           C  
ATOM   2375  HN  VAL A 146      24.828  33.458 -15.109  1.00 20.00           H  
ATOM   2376  HA  VAL A 146      23.419  32.962 -12.595  1.00 20.00           H  
ATOM   2377  HB  VAL A 146      25.870  31.535 -13.791  1.00 20.00           H  
ATOM   2378 1HG1 VAL A 146      25.781  31.097 -11.350  1.00 20.00           H  
ATOM   2379 2HG1 VAL A 146      24.059  30.683 -11.474  1.00 20.00           H  
ATOM   2380 3HG1 VAL A 146      25.279  29.668 -12.233  1.00 20.00           H  
ATOM   2381 1HG2 VAL A 146      22.901  30.786 -13.778  1.00 20.00           H  
ATOM   2382 2HG2 VAL A 146      23.808  31.355 -15.187  1.00 20.00           H  
ATOM   2383 3HG2 VAL A 146      24.218  29.822 -14.442  1.00 20.00           H  
ATOM   2384  N   THR A 147      26.597  34.030 -12.425  1.00 20.00           N  
ATOM   2385  CA  THR A 147      27.517  34.694 -11.409  1.00 20.00           C  
ATOM   2386  C   THR A 147      26.665  35.766 -10.582  1.00 20.00           C  
ATOM   2387  O   THR A 147      26.819  35.823  -9.371  1.00 20.00           O  
ATOM   2388  CB  THR A 147      28.738  35.327 -12.098  1.00 20.00           C  
ATOM   2389  CG2 THR A 147      29.673  36.047 -11.132  1.00 20.00           C  
ATOM   2390  OG1 THR A 147      29.498  34.309 -12.745  1.00 20.00           O  
ATOM   2391  HN  THR A 147      26.876  33.859 -13.384  1.00 20.00           H  
ATOM   2392  HA  THR A 147      27.840  33.900 -10.724  1.00 20.00           H  
ATOM   2393  HB  THR A 147      28.411  36.039 -12.865  1.00 20.00           H  
ATOM   2394  HG1 THR A 147      29.077  34.131 -13.604  1.00 20.00           H  
ATOM   2395 1HG2 THR A 147      30.214  35.339 -10.497  1.00 20.00           H  
ATOM   2396 2HG2 THR A 147      29.150  36.765 -10.495  1.00 20.00           H  
ATOM   2397 3HG2 THR A 147      30.425  36.610 -11.693  1.00 20.00           H  
ATOM   2398  N   LEU A 148      25.996  36.655 -11.327  1.00 20.00           N  
ATOM   2399  CA  LEU A 148      25.208  37.675 -10.551  1.00 20.00           C  
ATOM   2400  C   LEU A 148      24.279  36.918  -9.543  1.00 20.00           C  
ATOM   2401  O   LEU A 148      24.201  37.316  -8.387  1.00 20.00           O  
ATOM   2402  CB  LEU A 148      24.409  38.565 -11.518  1.00 20.00           C  
ATOM   2403  CG  LEU A 148      23.381  39.509 -10.867  1.00 20.00           C  
ATOM   2404  CD1 LEU A 148      24.049  40.520  -9.933  1.00 20.00           C  
ATOM   2405  CD2 LEU A 148      22.592  40.244 -11.949  1.00 20.00           C  
ATOM   2406  HN  LEU A 148      26.029  36.651 -12.343  1.00 20.00           H  
ATOM   2407  HA  LEU A 148      25.923  38.273  -9.974  1.00 20.00           H  
ATOM   2408 1HB  LEU A 148      25.122  39.147 -12.113  1.00 20.00           H  
ATOM   2409 2HB  LEU A 148      23.890  37.928 -12.242  1.00 20.00           H  
ATOM   2410  HG  LEU A 148      22.663  38.924 -10.283  1.00 20.00           H  
ATOM   2411 1HD1 LEU A 148      24.526  40.028  -9.081  1.00 20.00           H  
ATOM   2412 2HD1 LEU A 148      24.816  41.099 -10.458  1.00 20.00           H  
ATOM   2413 3HD1 LEU A 148      23.317  41.228  -9.533  1.00 20.00           H  
ATOM   2414 1HD2 LEU A 148      23.247  40.859 -12.575  1.00 20.00           H  
ATOM   2415 2HD2 LEU A 148      22.069  39.538 -12.602  1.00 20.00           H  
ATOM   2416 3HD2 LEU A 148      21.839  40.904 -11.507  1.00 20.00           H  
ATOM   2417  N   GLU A 149      23.489  35.975 -10.095  1.00 20.00           N  
ATOM   2418  CA  GLU A 149      22.394  35.442  -9.192  1.00 20.00           C  
ATOM   2419  C   GLU A 149      23.058  34.576  -8.071  1.00 20.00           C  
ATOM   2420  O   GLU A 149      22.393  34.244  -7.105  1.00 20.00           O  
ATOM   2421  CB  GLU A 149      21.326  34.682  -9.977  1.00 20.00           C  
ATOM   2422  CG  GLU A 149      20.551  35.616 -10.918  1.00 20.00           C  
ATOM   2423  CD  GLU A 149      19.377  34.882 -11.569  1.00 20.00           C  
ATOM   2424  OE1 GLU A 149      19.656  34.244 -12.622  1.00 20.00           O  
ATOM   2425  OE2 GLU A 149      18.266  35.026 -10.987  1.00 20.00           O1-
ATOM   2426  HN  GLU A 149      23.577  35.687 -11.065  1.00 20.00           H  
ATOM   2427  HA  GLU A 149      21.928  36.296  -8.686  1.00 20.00           H  
ATOM   2428 1HB  GLU A 149      21.778  33.862 -10.546  1.00 20.00           H  
ATOM   2429 2HB  GLU A 149      20.632  34.216  -9.270  1.00 20.00           H  
ATOM   2430 1HG  GLU A 149      20.166  36.478 -10.361  1.00 20.00           H  
ATOM   2431 2HG  GLU A 149      21.201  36.022 -11.698  1.00 20.00           H  
ATOM   2432  N   VAL A 150      24.337  34.166  -8.334  1.00 20.00           N  
ATOM   2433  CA  VAL A 150      24.915  33.235  -7.334  1.00 20.00           C  
ATOM   2434  C   VAL A 150      25.900  34.031  -6.444  1.00 20.00           C  
ATOM   2435  O   VAL A 150      26.482  33.474  -5.523  1.00 20.00           O  
ATOM   2436  CB  VAL A 150      25.464  31.950  -7.991  1.00 20.00           C  
ATOM   2437  CG1 VAL A 150      26.213  31.048  -7.012  1.00 20.00           C  
ATOM   2438  CG2 VAL A 150      24.303  31.141  -8.581  1.00 20.00           C  
ATOM   2439  HN  VAL A 150      24.839  34.430  -9.173  1.00 20.00           H  
ATOM   2440  HA  VAL A 150      24.141  32.916  -6.631  1.00 20.00           H  
ATOM   2441  HB  VAL A 150      26.154  32.217  -8.799  1.00 20.00           H  
ATOM   2442 1HG1 VAL A 150      27.177  31.473  -6.729  1.00 20.00           H  
ATOM   2443 2HG1 VAL A 150      25.631  30.872  -6.104  1.00 20.00           H  
ATOM   2444 3HG1 VAL A 150      26.421  30.077  -7.455  1.00 20.00           H  
ATOM   2445 1HG2 VAL A 150      23.605  30.819  -7.802  1.00 20.00           H  
ATOM   2446 2HG2 VAL A 150      23.733  31.717  -9.315  1.00 20.00           H  
ATOM   2447 3HG2 VAL A 150      24.665  30.240  -9.083  1.00 20.00           H  
ATOM   2448  N   LEU A 151      26.030  35.311  -6.762  1.00 20.00           N  
ATOM   2449  CA  LEU A 151      27.104  36.076  -5.973  1.00 20.00           C  
ATOM   2450  C   LEU A 151      26.766  35.969  -4.458  1.00 20.00           C  
ATOM   2451  O   LEU A 151      27.695  35.784  -3.681  1.00 20.00           O  
ATOM   2452  CB  LEU A 151      27.287  37.523  -6.470  1.00 20.00           C  
ATOM   2453  CG  LEU A 151      28.488  38.262  -5.851  1.00 20.00           C  
ATOM   2454  CD1 LEU A 151      29.824  37.685  -6.327  1.00 20.00           C  
ATOM   2455  CD2 LEU A 151      28.425  39.747  -6.207  1.00 20.00           C  
ATOM   2456  HN  LEU A 151      25.578  35.720  -7.572  1.00 20.00           H  
ATOM   2457  HA  LEU A 151      28.032  35.520  -6.131  1.00 20.00           H  
ATOM   2458 1HB  LEU A 151      27.394  37.522  -7.558  1.00 20.00           H  
ATOM   2459 2HB  LEU A 151      26.379  38.098  -6.276  1.00 20.00           H  
ATOM   2460  HG  LEU A 151      28.447  38.184  -4.760  1.00 20.00           H  
ATOM   2461 1HD1 LEU A 151      29.942  36.640  -6.029  1.00 20.00           H  
ATOM   2462 2HD1 LEU A 151      29.918  37.736  -7.416  1.00 20.00           H  
ATOM   2463 3HD1 LEU A 151      30.664  38.235  -5.892  1.00 20.00           H  
ATOM   2464 1HD2 LEU A 151      28.437  39.900  -7.291  1.00 20.00           H  
ATOM   2465 2HD2 LEU A 151      27.512  40.205  -5.814  1.00 20.00           H  
ATOM   2466 3HD2 LEU A 151      29.275  40.291  -5.784  1.00 20.00           H  
ATOM   2467  N   PRO A 152      25.689  36.294  -4.180  1.00 20.00           N  
ATOM   2468  CA  PRO A 152      25.466  36.641  -2.709  1.00 20.00           C  
ATOM   2469  C   PRO A 152      25.610  35.273  -1.775  1.00 20.00           C  
ATOM   2470  O   PRO A 152      25.643  35.403  -0.559  1.00 20.00           O  
ATOM   2471  CB  PRO A 152      24.080  37.258  -2.627  1.00 20.00           C  
ATOM   2472  CG  PRO A 152      23.364  36.660  -3.809  1.00 20.00           C  
ATOM   2473  CD  PRO A 152      24.426  36.558  -4.886  1.00 20.00           C  
ATOM   2474  HA  PRO A 152      26.231  37.347  -2.363  1.00 20.00           H  
ATOM   2475 1HB  PRO A 152      23.566  37.054  -1.682  1.00 20.00           H  
ATOM   2476 2HB  PRO A 152      24.148  38.344  -2.753  1.00 20.00           H  
ATOM   2477 1HG  PRO A 152      23.012  35.657  -3.543  1.00 20.00           H  
ATOM   2478 2HG  PRO A 152      22.494  37.244  -4.125  1.00 20.00           H  
ATOM   2479 1HD  PRO A 152      24.136  35.769  -5.574  1.00 20.00           H  
ATOM   2480 2HD  PRO A 152      24.506  37.503  -5.431  1.00 20.00           H  
ATOM   2481  N   MET A 153      25.581  34.151  -2.437  1.00 20.00           N  
ATOM   2482  CA  MET A 153      25.880  32.897  -1.613  1.00 20.00           C  
ATOM   2483  C   MET A 153      27.210  33.180  -0.709  1.00 20.00           C  
ATOM   2484  O   MET A 153      27.363  32.524   0.310  1.00 20.00           O  
ATOM   2485  CB  MET A 153      26.131  31.671  -2.505  1.00 20.00           C  
ATOM   2486  CG  MET A 153      24.872  31.071  -3.136  1.00 20.00           C  
ATOM   2487  SD  MET A 153      23.773  30.295  -1.902  1.00 20.00           S  
ATOM   2488  CE  MET A 153      22.481  29.666  -3.008  1.00 20.00           C  
ATOM   2489  HN  MET A 153      25.367  34.100  -3.428  1.00 20.00           H  
ATOM   2490  HA  MET A 153      25.041  32.737  -0.932  1.00 20.00           H  
ATOM   2491 1HB  MET A 153      26.822  31.951  -3.307  1.00 20.00           H  
ATOM   2492 2HB  MET A 153      26.655  30.895  -1.935  1.00 20.00           H  
ATOM   2493 1HG  MET A 153      24.321  31.835  -3.691  1.00 20.00           H  
ATOM   2494 2HG  MET A 153      25.172  30.293  -3.843  1.00 20.00           H  
ATOM   2495 1HE  MET A 153      21.969  30.476  -3.518  1.00 20.00           H  
ATOM   2496 2HE  MET A 153      22.903  29.018  -3.767  1.00 20.00           H  
ATOM   2497 3HE  MET A 153      21.742  29.109  -2.427  1.00 20.00           H  
ATOM   2498  N   LEU A 154      28.151  33.973  -1.301  1.00 20.00           N  
ATOM   2499  CA  LEU A 154      29.427  34.130  -0.528  1.00 20.00           C  
ATOM   2500  C   LEU A 154      29.064  34.478   0.967  1.00 20.00           C  
ATOM   2501  O   LEU A 154      29.378  33.704   1.862  1.00 20.00           O  
ATOM   2502  CB  LEU A 154      30.363  35.177  -1.158  1.00 20.00           C  
ATOM   2503  CG  LEU A 154      30.902  34.799  -2.551  1.00 20.00           C  
ATOM   2504  CD1 LEU A 154      31.518  36.023  -3.226  1.00 20.00           C  
ATOM   2505  CD2 LEU A 154      31.933  33.673  -2.479  1.00 20.00           C  
ATOM   2506  HN  LEU A 154      28.033  34.347  -2.237  1.00 20.00           H  
ATOM   2507  HA  LEU A 154      29.905  33.147  -0.522  1.00 20.00           H  
ATOM   2508 1HB  LEU A 154      29.821  36.126  -1.239  1.00 20.00           H  
ATOM   2509 2HB  LEU A 154      31.199  35.372  -0.477  1.00 20.00           H  
ATOM   2510  HG  LEU A 154      30.077  34.462  -3.186  1.00 20.00           H  
ATOM   2511 1HD1 LEU A 154      30.775  36.817  -3.353  1.00 20.00           H  
ATOM   2512 2HD1 LEU A 154      32.346  36.430  -2.637  1.00 20.00           H  
ATOM   2513 3HD1 LEU A 154      31.907  35.772  -4.218  1.00 20.00           H  
ATOM   2514 1HD2 LEU A 154      32.778  33.943  -1.837  1.00 20.00           H  
ATOM   2515 2HD2 LEU A 154      31.493  32.753  -2.086  1.00 20.00           H  
ATOM   2516 3HD2 LEU A 154      32.331  33.442  -3.472  1.00 20.00           H  
ATOM   2517  N   THR A 155      28.537  35.674   1.149  1.00 20.00           N  
ATOM   2518  CA  THR A 155      28.368  36.087   2.600  1.00 20.00           C  
ATOM   2519  C   THR A 155      27.141  35.297   3.202  1.00 20.00           C  
ATOM   2520  O   THR A 155      27.051  35.190   4.419  1.00 20.00           O  
ATOM   2521  CB  THR A 155      28.147  37.600   2.743  1.00 20.00           C  
ATOM   2522  CG2 THR A 155      29.369  38.408   2.321  1.00 20.00           C  
ATOM   2523  OG1 THR A 155      27.034  38.003   1.945  1.00 20.00           O  
ATOM   2524  HN  THR A 155      28.226  36.262   0.381  1.00 20.00           H  
ATOM   2525  HA  THR A 155      29.259  35.783   3.164  1.00 20.00           H  
ATOM   2526  HB  THR A 155      27.904  37.834   3.786  1.00 20.00           H  
ATOM   2527  HG1 THR A 155      26.807  38.915   2.197  1.00 20.00           H  
ATOM   2528 1HG2 THR A 155      29.591  38.274   1.258  1.00 20.00           H  
ATOM   2529 2HG2 THR A 155      30.253  38.128   2.902  1.00 20.00           H  
ATOM   2530 3HG2 THR A 155      29.188  39.478   2.465  1.00 20.00           H  
ATOM   2531  N   PHE A 156      26.223  34.949   2.331  1.00 20.00           N  
ATOM   2532  CA  PHE A 156      25.047  34.178   2.905  1.00 20.00           C  
ATOM   2533  C   PHE A 156      25.621  32.895   3.714  1.00 20.00           C  
ATOM   2534  O   PHE A 156      25.044  32.523   4.728  1.00 20.00           O  
ATOM   2535  CB  PHE A 156      23.944  33.873   1.888  1.00 20.00           C  
ATOM   2536  CG  PHE A 156      23.100  35.067   1.471  1.00 20.00           C  
ATOM   2537  CD1 PHE A 156      23.484  36.408   1.656  1.00 20.00           C  
ATOM   2538  CD2 PHE A 156      21.889  34.834   0.810  1.00 20.00           C  
ATOM   2539  CE1 PHE A 156      22.680  37.459   1.230  1.00 20.00           C  
ATOM   2540  CE2 PHE A 156      21.061  35.885   0.425  1.00 20.00           C  
ATOM   2541  CZ  PHE A 156      21.464  37.199   0.616  1.00 20.00           C  
ATOM   2542  HN  PHE A 156      26.302  35.151   1.339  1.00 20.00           H  
ATOM   2543  HA  PHE A 156      24.621  34.813   3.692  1.00 20.00           H  
ATOM   2544 1HB  PHE A 156      24.382  33.419   0.999  1.00 20.00           H  
ATOM   2545 2HB  PHE A 156      23.277  33.121   2.325  1.00 20.00           H  
ATOM   2546  HD1 PHE A 156      24.423  36.668   2.130  1.00 20.00           H  
ATOM   2547  HD2 PHE A 156      21.570  33.819   0.610  1.00 20.00           H  
ATOM   2548  HE1 PHE A 156      23.004  38.484   1.373  1.00 20.00           H  
ATOM   2549  HE2 PHE A 156      20.103  35.683  -0.038  1.00 20.00           H  
ATOM   2550  HZ  PHE A 156      20.835  38.017   0.285  1.00 20.00           H  
ATOM   2551  N   ILE A 157      26.613  32.235   3.099  1.00 20.00           N  
ATOM   2552  CA  ILE A 157      27.099  31.001   3.813  1.00 20.00           C  
ATOM   2553  C   ILE A 157      28.171  31.432   4.875  1.00 20.00           C  
ATOM   2554  O   ILE A 157      29.104  32.148   4.534  1.00 20.00           O  
ATOM   2555  CB  ILE A 157      27.639  29.951   2.810  1.00 20.00           C  
ATOM   2556  CG1 ILE A 157      26.505  29.098   2.204  1.00 20.00           C  
ATOM   2557  CG2 ILE A 157      28.651  29.004   3.446  1.00 20.00           C  
ATOM   2558  CD1 ILE A 157      25.567  29.836   1.268  1.00 20.00           C  
ATOM   2559  HN  ILE A 157      27.080  32.601   2.275  1.00 20.00           H  
ATOM   2560  HA  ILE A 157      26.258  30.549   4.353  1.00 20.00           H  
ATOM   2561  HB  ILE A 157      28.158  30.467   1.994  1.00 20.00           H  
ATOM   2562 1HG1 ILE A 157      26.933  28.267   1.639  1.00 20.00           H  
ATOM   2563 2HG1 ILE A 157      25.910  28.644   3.003  1.00 20.00           H  
ATOM   2564 1HG2 ILE A 157      29.537  29.538   3.799  1.00 20.00           H  
ATOM   2565 2HG2 ILE A 157      28.212  28.472   4.294  1.00 20.00           H  
ATOM   2566 3HG2 ILE A 157      29.007  28.265   2.724  1.00 20.00           H  
ATOM   2567 1HD1 ILE A 157      26.115  30.244   0.417  1.00 20.00           H  
ATOM   2568 2HD1 ILE A 157      24.816  29.145   0.879  1.00 20.00           H  
ATOM   2569 3HD1 ILE A 157      25.037  30.647   1.765  1.00 20.00           H  
ATOM   2570  N   ASN A 158      27.943  30.963   6.156  1.00 20.00           N  
ATOM   2571  CA  ASN A 158      28.926  31.139   6.991  1.00 20.00           C  
ATOM   2572  C   ASN A 158      28.932  29.838   8.095  1.00 20.00           C  
ATOM   2573  O   ASN A 158      28.089  28.954   7.991  1.00 20.00           O  
ATOM   2574  CB  ASN A 158      28.823  32.518   7.680  1.00 20.00           C  
ATOM   2575  CG  ASN A 158      27.508  32.735   8.402  1.00 20.00           C  
ATOM   2576  ND2 ASN A 158      27.506  32.315   9.707  1.00 20.00           N  
ATOM   2577  OD1 ASN A 158      26.537  33.239   7.856  1.00 20.00           O  
ATOM   2578  HN  ASN A 158      27.098  30.465   6.414  1.00 20.00           H  
ATOM   2579  HA  ASN A 158      29.892  31.077   6.473  1.00 20.00           H  
ATOM   2580 1HB  ASN A 158      29.645  32.654   8.390  1.00 20.00           H  
ATOM   2581 2HB  ASN A 158      28.927  33.328   6.949  1.00 20.00           H  
ATOM   2582 1HD2 ASN A 158      28.305  31.858  10.135  1.00 20.00           H  
ATOM   2583 2HD2 ASN A 158      26.665  32.384  10.270  1.00 20.00           H  
ATOM   2584  N   SER A 159      29.874  29.894   9.004  1.00 20.00           N  
ATOM   2585  CA  SER A 159      29.858  28.811   9.996  1.00 20.00           C  
ATOM   2586  C   SER A 159      29.036  29.316  11.286  1.00 20.00           C  
ATOM   2587  O   SER A 159      28.883  30.517  11.481  1.00 20.00           O  
ATOM   2588  CB  SER A 159      31.283  28.429  10.395  1.00 20.00           C  
ATOM   2589  OG  SER A 159      31.993  27.966   9.251  1.00 20.00           O  
ATOM   2590  HN  SER A 159      30.529  30.668   9.065  1.00 20.00           H  
ATOM   2591  HA  SER A 159      29.348  27.942   9.579  1.00 20.00           H  
ATOM   2592 1HB  SER A 159      31.820  29.290  10.808  1.00 20.00           H  
ATOM   2593 2HB  SER A 159      31.284  27.638  11.150  1.00 20.00           H  
ATOM   2594  HG  SER A 159      32.903  27.772   9.535  1.00 20.00           H  
ATOM   2595  N   VAL A 160      28.577  28.304  12.118  1.00 20.00           N  
ATOM   2596  CA  VAL A 160      27.633  28.643  12.924  1.00 20.00           C  
ATOM   2597  C   VAL A 160      27.856  27.824  14.366  1.00 20.00           C  
ATOM   2598  O   VAL A 160      28.067  26.621  14.337  1.00 20.00           O  
ATOM   2599  CB  VAL A 160      26.243  28.233  12.334  1.00 20.00           C  
ATOM   2600  CG1 VAL A 160      25.069  28.537  13.270  1.00 20.00           C  
ATOM   2601  CG2 VAL A 160      25.943  28.901  10.987  1.00 20.00           C  
ATOM   2602  HN  VAL A 160      28.868  27.337  11.999  1.00 20.00           H  
ATOM   2603  HA  VAL A 160      27.636  29.719  13.117  1.00 20.00           H  
ATOM   2604  HB  VAL A 160      26.234  27.148  12.169  1.00 20.00           H  
ATOM   2605 1HG1 VAL A 160      25.151  27.997  14.215  1.00 20.00           H  
ATOM   2606 2HG1 VAL A 160      24.993  29.606  13.486  1.00 20.00           H  
ATOM   2607 3HG1 VAL A 160      24.119  28.231  12.820  1.00 20.00           H  
ATOM   2608 1HG2 VAL A 160      26.049  29.989  11.046  1.00 20.00           H  
ATOM   2609 2HG2 VAL A 160      26.606  28.532  10.201  1.00 20.00           H  
ATOM   2610 3HG2 VAL A 160      24.921  28.692  10.654  1.00 20.00           H  
ATOM   2611  N   PRO A 161      27.636  28.504  15.385  1.00 20.00           N  
ATOM   2612  CA  PRO A 161      27.598  27.714  16.726  1.00 20.00           C  
ATOM   2613  C   PRO A 161      26.319  26.734  16.753  1.00 20.00           C  
ATOM   2614  O   PRO A 161      25.192  27.199  16.868  1.00 20.00           O  
ATOM   2615  CB  PRO A 161      27.536  28.824  17.769  1.00 20.00           C  
ATOM   2616  CG  PRO A 161      26.911  30.003  17.042  1.00 20.00           C  
ATOM   2617  CD  PRO A 161      27.422  29.921  15.616  1.00 20.00           C  
ATOM   2618  HA  PRO A 161      28.512  27.134  16.844  1.00 20.00           H  
ATOM   2619 1HB  PRO A 161      26.977  28.547  18.667  1.00 20.00           H  
ATOM   2620 2HB  PRO A 161      28.552  29.095  18.077  1.00 20.00           H  
ATOM   2621 1HG  PRO A 161      25.820  29.900  17.047  1.00 20.00           H  
ATOM   2622 2HG  PRO A 161      27.149  30.962  17.511  1.00 20.00           H  
ATOM   2623 1HD  PRO A 161      26.708  30.357  14.915  1.00 20.00           H  
ATOM   2624 2HD  PRO A 161      28.378  30.442  15.495  1.00 20.00           H  
ATOM   2625  N   LYS A 162      26.630  25.307  16.538  1.00 20.00           N  
ATOM   2626  CA  LYS A 162      25.519  24.451  16.499  1.00 20.00           C  
ATOM   2627  C   LYS A 162      25.260  23.849  18.035  1.00 20.00           C  
ATOM   2628  O   LYS A 162      25.694  24.521  18.963  1.00 20.00           O  
ATOM   2629  CB  LYS A 162      25.704  23.353  15.432  1.00 20.00           C  
ATOM   2630  CG  LYS A 162      24.869  23.636  14.178  1.00 20.00           C  
ATOM   2631  CD  LYS A 162      23.417  23.164  14.296  1.00 20.00           C  
ATOM   2632  CE  LYS A 162      23.262  21.685  13.952  1.00 20.00           C  
ATOM   2633  NZ  LYS A 162      21.899  21.231  14.361  1.00 20.00           N1+
ATOM   2634  HN  LYS A 162      27.581  24.957  16.584  1.00 20.00           H  
ATOM   2635  HA  LYS A 162      24.614  25.020  16.266  1.00 20.00           H  
ATOM   2636 1HB  LYS A 162      26.758  23.291  15.137  1.00 20.00           H  
ATOM   2637 2HB  LYS A 162      25.459  22.357  15.810  1.00 20.00           H  
ATOM   2638 1HG  LYS A 162      24.889  24.711  13.966  1.00 20.00           H  
ATOM   2639 2HG  LYS A 162      25.328  23.149  13.316  1.00 20.00           H  
ATOM   2640 1HD  LYS A 162      23.025  23.372  15.297  1.00 20.00           H  
ATOM   2641 2HD  LYS A 162      22.800  23.744  13.601  1.00 20.00           H  
ATOM   2642 1HE  LYS A 162      23.360  21.507  12.875  1.00 20.00           H  
ATOM   2643 2HE  LYS A 162      23.975  21.049  14.488  1.00 20.00           H  
ATOM   2644 1HZ  LYS A 162      21.666  20.321  13.943  1.00 20.00           H  
ATOM   2645 2HZ  LYS A 162      21.840  21.105  15.382  1.00 20.00           H  
ATOM   2646 3HZ  LYS A 162      21.164  21.899  14.093  1.00 20.00           H  
ATOM   2647  N   GLU A 163      24.460  22.773  18.082  1.00 20.00           N  
ATOM   2648  CA  GLU A 163      24.496  22.009  19.331  1.00 20.00           C  
ATOM   2649  C   GLU A 163      25.908  22.345  20.109  1.00 20.00           C  
ATOM   2650  O   GLU A 163      25.873  22.898  21.203  1.00 20.00           O  
ATOM   2651  CB  GLU A 163      24.377  20.494  19.085  1.00 20.00           C  
ATOM   2652  CG  GLU A 163      22.945  19.962  19.042  1.00 20.00           C  
ATOM   2653  CD  GLU A 163      22.101  20.670  17.983  1.00 20.00           C  
ATOM   2654  OE1 GLU A 163      21.250  21.484  18.442  1.00 20.00           O  
ATOM   2655  OE2 GLU A 163      22.359  20.367  16.785  1.00 20.00           O1-
ATOM   2656  HN  GLU A 163      23.815  22.543  17.333  1.00 20.00           H  
ATOM   2657  HA  GLU A 163      23.683  22.384  19.963  1.00 20.00           H  
ATOM   2658 1HB  GLU A 163      24.897  20.212  18.162  1.00 20.00           H  
ATOM   2659 2HB  GLU A 163      24.878  19.952  19.894  1.00 20.00           H  
ATOM   2660 1HG  GLU A 163      22.968  18.893  18.800  1.00 20.00           H  
ATOM   2661 2HG  GLU A 163      22.473  20.045  20.028  1.00 20.00           H  
ATOM   2662  N   GLU A 164      27.069  21.869  19.480  1.00 20.00           N  
ATOM   2663  CA  GLU A 164      28.251  22.326  20.029  1.00 20.00           C  
ATOM   2664  C   GLU A 164      29.362  22.376  18.877  1.00 20.00           C  
ATOM   2665  O   GLU A 164      29.489  21.447  18.092  1.00 20.00           O  
ATOM   2666  CB  GLU A 164      28.770  21.419  21.156  1.00 20.00           C  
ATOM   2667  CG  GLU A 164      29.990  22.019  21.854  1.00 20.00           C  
ATOM   2668  CD  GLU A 164      30.392  21.113  23.024  1.00 20.00           C  
ATOM   2669  OE1 GLU A 164      29.823  21.366  24.123  1.00 20.00           O  
ATOM   2670  OE2 GLU A 164      31.254  20.231  22.752  1.00 20.00           O1-
ATOM   2671  HN  GLU A 164      27.034  21.339  18.616  1.00 20.00           H  
ATOM   2672  HA  GLU A 164      28.102  23.347  20.402  1.00 20.00           H  
ATOM   2673 1HB  GLU A 164      27.974  21.237  21.887  1.00 20.00           H  
ATOM   2674 2HB  GLU A 164      29.015  20.429  20.754  1.00 20.00           H  
ATOM   2675 1HG  GLU A 164      30.827  22.106  21.150  1.00 20.00           H  
ATOM   2676 2HG  GLU A 164      29.774  23.027  22.224  1.00 20.00           H  
ATOM   2677  N   GLY A 165      30.144  23.549  18.864  1.00 20.00           N  
ATOM   2678  CA  GLY A 165      31.095  23.642  17.801  1.00 20.00           C  
ATOM   2679  C   GLY A 165      30.367  24.262  16.519  1.00 20.00           C  
ATOM   2680  O   GLY A 165      29.417  25.015  16.662  1.00 20.00           O  
ATOM   2681  HN  GLY A 165      30.039  24.283  19.559  1.00 20.00           H  
ATOM   2682 1HA  GLY A 165      31.896  24.319  18.113  1.00 20.00           H  
ATOM   2683 2HA  GLY A 165      31.530  22.665  17.561  1.00 20.00           H  
ATOM   2684  N   SER A 166      30.987  23.959  15.287  1.00 20.00           N  
ATOM   2685  CA  SER A 166      30.768  24.898  14.247  1.00 20.00           C  
ATOM   2686  C   SER A 166      30.452  24.100  12.921  1.00 20.00           C  
ATOM   2687  O   SER A 166      31.280  23.291  12.519  1.00 20.00           O  
ATOM   2688  CB  SER A 166      31.974  25.821  14.053  1.00 20.00           C  
ATOM   2689  OG  SER A 166      33.176  25.086  13.831  1.00 20.00           O  
ATOM   2690  HN  SER A 166      31.652  23.197  15.188  1.00 20.00           H  
ATOM   2691  HA  SER A 166      29.923  25.526  14.491  1.00 20.00           H  
ATOM   2692 1HB  SER A 166      31.825  26.495  13.205  1.00 20.00           H  
ATOM   2693 2HB  SER A 166      32.131  26.437  14.945  1.00 20.00           H  
ATOM   2694  HG  SER A 166      33.064  24.569  13.014  1.00 20.00           H  
ATOM   2695  N   ASN A 167      29.353  24.373  12.390  1.00 20.00           N  
ATOM   2696  CA  ASN A 167      29.043  23.625  11.192  1.00 20.00           C  
ATOM   2697  C   ASN A 167      29.287  24.607   9.884  1.00 20.00           C  
ATOM   2698  O   ASN A 167      29.654  25.759  10.053  1.00 20.00           O  
ATOM   2699  CB  ASN A 167      27.583  23.164  11.243  1.00 20.00           C  
ATOM   2700  CG  ASN A 167      27.317  22.028  10.280  1.00 20.00           C  
ATOM   2701  ND2 ASN A 167      26.413  22.335   9.291  1.00 20.00           N  
ATOM   2702  OD1 ASN A 167      27.881  20.948  10.370  1.00 20.00           O  
ATOM   2703  HN  ASN A 167      28.745  25.116  12.725  1.00 20.00           H  
ATOM   2704  HA  ASN A 167      29.720  22.775  11.055  1.00 20.00           H  
ATOM   2705 1HB  ASN A 167      27.323  22.788  12.233  1.00 20.00           H  
ATOM   2706 2HB  ASN A 167      26.907  23.999  11.024  1.00 20.00           H  
ATOM   2707 1HD2 ASN A 167      25.958  23.240   9.223  1.00 20.00           H  
ATOM   2708 2HD2 ASN A 167      26.165  21.648   8.586  1.00 20.00           H  
ATOM   2709  N   CYS A 168      29.095  23.991   8.651  1.00 20.00           N  
ATOM   2710  CA  CYS A 168      29.267  24.844   7.503  1.00 20.00           C  
ATOM   2711  C   CYS A 168      27.901  24.931   6.755  1.00 20.00           C  
ATOM   2712  O   CYS A 168      27.496  23.969   6.110  1.00 20.00           O  
ATOM   2713  CB  CYS A 168      30.348  24.198   6.605  1.00 20.00           C  
ATOM   2714  SG  CYS A 168      30.470  24.945   4.935  1.00 20.00           S  
ATOM   2715  HN  CYS A 168      28.814  23.018   8.565  1.00 20.00           H  
ATOM   2716  HA  CYS A 168      29.578  25.852   7.797  1.00 20.00           H  
ATOM   2717 1HB  CYS A 168      31.329  24.241   7.089  1.00 20.00           H  
ATOM   2718 2HB  CYS A 168      30.134  23.135   6.450  1.00 20.00           H  
ATOM   2719  N   ILE A 169      27.206  26.007   7.020  1.00 20.00           N  
ATOM   2720  CA  ILE A 169      25.796  26.007   6.519  1.00 20.00           C  
ATOM   2721  C   ILE A 169      25.819  25.911   4.910  1.00 20.00           C  
ATOM   2722  O   ILE A 169      26.778  26.344   4.282  1.00 20.00           O  
ATOM   2723  CB  ILE A 169      25.024  27.168   7.177  1.00 20.00           C  
ATOM   2724  CG1 ILE A 169      23.630  26.700   7.626  1.00 20.00           C  
ATOM   2725  CG2 ILE A 169      25.011  28.405   6.291  1.00 20.00           C  
ATOM   2726  CD1 ILE A 169      23.690  25.982   8.972  1.00 20.00           C  
ATOM   2727  HN  ILE A 169      27.589  26.785   7.550  1.00 20.00           H  
ATOM   2728  HA  ILE A 169      25.364  25.062   6.872  1.00 20.00           H  
ATOM   2729  HB  ILE A 169      25.557  27.474   8.084  1.00 20.00           H  
ATOM   2730 1HG1 ILE A 169      22.982  27.568   7.748  1.00 20.00           H  
ATOM   2731 2HG1 ILE A 169      23.159  26.067   6.867  1.00 20.00           H  
ATOM   2732 1HG2 ILE A 169      26.023  28.648   5.958  1.00 20.00           H  
ATOM   2733 2HG2 ILE A 169      24.405  28.258   5.400  1.00 20.00           H  
ATOM   2734 3HG2 ILE A 169      24.630  29.272   6.838  1.00 20.00           H  
ATOM   2735 1HD1 ILE A 169      24.296  25.072   8.921  1.00 20.00           H  
ATOM   2736 2HD1 ILE A 169      24.114  26.627   9.746  1.00 20.00           H  
ATOM   2737 3HD1 ILE A 169      22.692  25.685   9.296  1.00 20.00           H  
ATOM   2738  N   ASP A 170      24.709  25.358   4.367  1.00 20.00           N  
ATOM   2739  CA  ASP A 170      24.708  25.251   2.980  1.00 20.00           C  
ATOM   2740  C   ASP A 170      23.725  26.375   2.396  1.00 20.00           C  
ATOM   2741  O   ASP A 170      23.699  26.607   1.194  1.00 20.00           O  
ATOM   2742  CB  ASP A 170      24.196  23.835   2.643  1.00 20.00           C  
ATOM   2743  CG  ASP A 170      24.331  23.309   1.206  1.00 20.00           C  
ATOM   2744  OD1 ASP A 170      24.663  24.143   0.314  1.00 20.00           O  
ATOM   2745  OD2 ASP A 170      24.055  22.086   1.065  1.00 20.00           O1-
ATOM   2746  HN  ASP A 170      23.947  25.003   4.938  1.00 20.00           H  
ATOM   2747  HA  ASP A 170      25.694  25.398   2.529  1.00 20.00           H  
ATOM   2748 1HB  ASP A 170      24.709  23.106   3.283  1.00 20.00           H  
ATOM   2749 2HB  ASP A 170      23.131  23.752   2.887  1.00 20.00           H  
ATOM   2750  N   TYR A 171      22.955  26.971   3.318  1.00 20.00           N  
ATOM   2751  CA  TYR A 171      22.142  28.022   2.848  1.00 20.00           C  
ATOM   2752  C   TYR A 171      22.424  29.331   3.770  1.00 20.00           C  
ATOM   2753  O   TYR A 171      22.894  30.336   3.254  1.00 20.00           O  
ATOM   2754  CB  TYR A 171      20.656  27.677   2.637  1.00 20.00           C  
ATOM   2755  CG  TYR A 171      19.999  26.756   3.638  1.00 20.00           C  
ATOM   2756  CD1 TYR A 171      19.116  27.255   4.606  1.00 20.00           C  
ATOM   2757  CD2 TYR A 171      20.241  25.376   3.595  1.00 20.00           C  
ATOM   2758  CE1 TYR A 171      18.478  26.387   5.494  1.00 20.00           C  
ATOM   2759  CE2 TYR A 171      19.616  24.501   4.471  1.00 20.00           C  
ATOM   2760  CZ  TYR A 171      18.736  25.015   5.409  1.00 20.00           C  
ATOM   2761  OH  TYR A 171      18.129  24.108   6.259  1.00 20.00           O  
ATOM   2762  HN  TYR A 171      23.008  26.738   4.304  1.00 20.00           H  
ATOM   2763  HA  TYR A 171      22.494  28.359   1.867  1.00 20.00           H  
ATOM   2764 1HB  TYR A 171      20.079  28.606   2.580  1.00 20.00           H  
ATOM   2765 2HB  TYR A 171      20.534  27.212   1.656  1.00 20.00           H  
ATOM   2766  HD1 TYR A 171      18.904  28.318   4.661  1.00 20.00           H  
ATOM   2767  HD2 TYR A 171      20.920  24.974   2.848  1.00 20.00           H  
ATOM   2768  HE1 TYR A 171      17.788  26.791   6.225  1.00 20.00           H  
ATOM   2769  HE2 TYR A 171      19.808  23.433   4.416  1.00 20.00           H  
ATOM   2770  HH  TYR A 171      17.447  24.584   6.764  1.00 20.00           H  
ATOM   2771  N   ALA A 172      22.041  29.210   5.061  1.00 20.00           N  
ATOM   2772  CA  ALA A 172      22.045  30.392   5.794  1.00 20.00           C  
ATOM   2773  C   ALA A 172      21.614  30.045   7.313  1.00 20.00           C  
ATOM   2774  O   ALA A 172      20.971  29.030   7.558  1.00 20.00           O  
ATOM   2775  CB  ALA A 172      21.039  31.433   5.283  1.00 20.00           C  
ATOM   2776  HN  ALA A 172      21.678  28.340   5.439  1.00 20.00           H  
ATOM   2777  HA  ALA A 172      23.060  30.807   5.807  1.00 20.00           H  
ATOM   2778 1HB  ALA A 172      21.346  31.867   4.329  1.00 20.00           H  
ATOM   2779 2HB  ALA A 172      20.046  30.992   5.145  1.00 20.00           H  
ATOM   2780 3HB  ALA A 172      20.929  32.263   5.987  1.00 20.00           H  
ATOM   2781  N   SER A 173      21.944  30.970   8.215  1.00 20.00           N  
ATOM   2782  CA  SER A 173      21.482  30.694   9.610  1.00 20.00           C  
ATOM   2783  C   SER A 173      19.987  31.152   9.740  1.00 20.00           C  
ATOM   2784  O   SER A 173      19.344  31.514   8.761  1.00 20.00           O  
ATOM   2785  CB  SER A 173      22.435  31.357  10.608  1.00 20.00           C  
ATOM   2786  OG  SER A 173      22.168  32.753  10.702  1.00 20.00           O  
ATOM   2787  HN  SER A 173      22.400  31.841   7.960  1.00 20.00           H  
ATOM   2788  HA  SER A 173      21.520  29.612   9.783  1.00 20.00           H  
ATOM   2789 1HB  SER A 173      22.307  30.930  11.607  1.00 20.00           H  
ATOM   2790 2HB  SER A 173      23.480  31.222  10.309  1.00 20.00           H  
ATOM   2791  HG  SER A 173      22.818  33.129  11.320  1.00 20.00           H  
ATOM   2792  N   SER A 174      19.462  31.058  11.033  1.00 20.00           N  
ATOM   2793  CA  SER A 174      18.082  31.458  11.175  1.00 20.00           C  
ATOM   2794  C   SER A 174      18.032  33.028  11.313  1.00 20.00           C  
ATOM   2795  O   SER A 174      16.988  33.585  11.629  1.00 20.00           O  
ATOM   2796  CB  SER A 174      17.417  30.807  12.388  1.00 20.00           C  
ATOM   2797  OG  SER A 174      17.637  29.401  12.383  1.00 20.00           O  
ATOM   2798  HN  SER A 174      20.022  30.778  11.833  1.00 20.00           H  
ATOM   2799  HA  SER A 174      17.529  31.174  10.272  1.00 20.00           H  
ATOM   2800 1HB  SER A 174      17.824  31.213  13.320  1.00 20.00           H  
ATOM   2801 2HB  SER A 174      16.337  30.992  12.384  1.00 20.00           H  
ATOM   2802  HG  SER A 174      17.147  29.035  13.140  1.00 20.00           H  
ATOM   2803  N   GLY A 175      19.197  33.659  11.059  1.00 20.00           N  
ATOM   2804  CA  GLY A 175      19.139  35.191  11.133  1.00 20.00           C  
ATOM   2805  C   GLY A 175      18.454  35.709   9.859  1.00 20.00           C  
ATOM   2806  O   GLY A 175      17.838  36.766   9.912  1.00 20.00           O  
ATOM   2807  HN  GLY A 175      20.081  33.180  10.934  1.00 20.00           H  
ATOM   2808 1HA  GLY A 175      18.578  35.508  12.020  1.00 20.00           H  
ATOM   2809 2HA  GLY A 175      20.163  35.573  11.179  1.00 20.00           H  
ATOM   2810  N   ASN A 176      18.762  35.031   8.726  1.00 20.00           N  
ATOM   2811  CA  ASN A 176      18.280  35.661   7.453  1.00 20.00           C  
ATOM   2812  C   ASN A 176      17.515  34.590   6.647  1.00 20.00           C  
ATOM   2813  O   ASN A 176      17.767  34.416   5.462  1.00 20.00           O  
ATOM   2814  CB  ASN A 176      19.436  36.349   6.705  1.00 20.00           C  
ATOM   2815  CG  ASN A 176      20.549  35.413   6.272  1.00 20.00           C  
ATOM   2816  ND2 ASN A 176      20.524  35.088   4.937  1.00 20.00           N  
ATOM   2817  OD1 ASN A 176      21.403  35.007   7.047  1.00 20.00           O  
ATOM   2818  HN  ASN A 176      19.305  34.172   8.733  1.00 20.00           H  
ATOM   2819  HA  ASN A 176      17.548  36.448   7.666  1.00 20.00           H  
ATOM   2820 1HB  ASN A 176      19.045  36.876   5.827  1.00 20.00           H  
ATOM   2821 2HB  ASN A 176      19.894  37.112   7.343  1.00 20.00           H  
ATOM   2822 1HD2 ASN A 176      19.813  35.436   4.301  1.00 20.00           H  
ATOM   2823 2HD2 ASN A 176      21.234  34.482   4.539  1.00 20.00           H  
ATOM   2824  N   PRO A 177      16.630  33.999   7.294  1.00 20.00           N  
ATOM   2825  CA  PRO A 177      16.070  32.849   6.670  1.00 20.00           C  
ATOM   2826  C   PRO A 177      15.138  33.319   5.288  1.00 20.00           C  
ATOM   2827  O   PRO A 177      15.101  32.525   4.358  1.00 20.00           O  
ATOM   2828  CB  PRO A 177      15.189  32.202   7.730  1.00 20.00           C  
ATOM   2829  CG  PRO A 177      14.725  33.375   8.561  1.00 20.00           C  
ATOM   2830  CD  PRO A 177      15.927  34.294   8.536  1.00 20.00           C  
ATOM   2831  HA  PRO A 177      16.860  32.166   6.330  1.00 20.00           H  
ATOM   2832 1HB  PRO A 177      14.356  31.628   7.311  1.00 20.00           H  
ATOM   2833 2HB  PRO A 177      15.787  31.528   8.354  1.00 20.00           H  
ATOM   2834 1HG  PRO A 177      13.854  33.857   8.104  1.00 20.00           H  
ATOM   2835 2HG  PRO A 177      14.438  33.088   9.578  1.00 20.00           H  
ATOM   2836 1HD  PRO A 177      15.664  35.353   8.619  1.00 20.00           H  
ATOM   2837 2HD  PRO A 177      16.584  34.010   9.346  1.00 20.00           H  
ATOM   2838  N   GLU A 178      14.447  34.258   5.454  1.00 20.00           N  
ATOM   2839  CA  GLU A 178      13.474  34.492   4.428  1.00 20.00           C  
ATOM   2840  C   GLU A 178      14.215  35.392   3.178  1.00 20.00           C  
ATOM   2841  O   GLU A 178      13.821  35.328   2.038  1.00 20.00           O  
ATOM   2842  CB  GLU A 178      12.276  35.276   4.996  1.00 20.00           C  
ATOM   2843  CG  GLU A 178      10.940  34.704   4.507  1.00 20.00           C  
ATOM   2844  CD  GLU A 178       9.767  35.702   4.569  1.00 20.00           C  
ATOM   2845  OE1 GLU A 178       8.680  35.202   4.974  1.00 20.00           O  
ATOM   2846  OE2 GLU A 178       9.995  36.883   4.188  1.00 20.00           O1-
ATOM   2847  HN  GLU A 178      14.531  34.869   6.259  1.00 20.00           H  
ATOM   2848  HA  GLU A 178      13.129  33.541   4.019  1.00 20.00           H  
ATOM   2849 1HB  GLU A 178      12.269  35.253   6.091  1.00 20.00           H  
ATOM   2850 2HB  GLU A 178      12.384  36.330   4.728  1.00 20.00           H  
ATOM   2851 1HG  GLU A 178      10.996  34.401   3.458  1.00 20.00           H  
ATOM   2852 2HG  GLU A 178      10.679  33.817   5.095  1.00 20.00           H  
ATOM   2853  N   HIE A 179      14.920  36.370   3.580  1.00 20.00           N  
ATOM   2854  CA  HIE A 179      15.698  37.005   2.598  1.00 20.00           C  
ATOM   2855  C   HIE A 179      16.587  35.830   1.800  1.00 20.00           C  
ATOM   2856  O   HIE A 179      16.947  36.043   0.652  1.00 20.00           O  
ATOM   2857  CB  HIE A 179      16.643  38.040   3.219  1.00 20.00           C  
ATOM   2858  CG  HIE A 179      17.090  39.051   2.231  1.00 20.00           C  
ATOM   2859  CD2 HIE A 179      16.597  40.308   1.963  1.00 20.00           C  
ATOM   2860  ND1 HIE A 179      18.172  38.821   1.338  1.00 20.00           N  
ATOM   2861  CE1 HIE A 179      18.297  39.899   0.592  1.00 20.00           C  
ATOM   2862  NE2 HIE A 179      17.349  40.829   0.944  1.00 20.00           N  
ATOM   2863  HN  HIE A 179      14.945  36.645   4.557  1.00 20.00           H  
ATOM   2864  HA  HIE A 179      15.019  37.482   1.884  1.00 20.00           H  
ATOM   2865 1HB  HIE A 179      16.150  38.559   4.049  1.00 20.00           H  
ATOM   2866 2HB  HIE A 179      17.520  37.545   3.650  1.00 20.00           H  
ATOM   2867  HD2 HIE A 179      15.778  40.842   2.423  1.00 20.00           H  
ATOM   2868  HE1 HIE A 179      19.033  40.037  -0.188  1.00 20.00           H  
ATOM   2869  HE2 HIE A 179      17.226  41.742   0.525  1.00 20.00           H  
ATOM   2870  N   ASN A 180      16.952  34.734   2.591  1.00 20.00           N  
ATOM   2871  CA  ASN A 180      17.462  33.621   1.881  1.00 20.00           C  
ATOM   2872  C   ASN A 180      16.255  32.969   1.016  1.00 20.00           C  
ATOM   2873  O   ASN A 180      16.546  32.331   0.021  1.00 20.00           O  
ATOM   2874  CB  ASN A 180      18.087  32.570   2.815  1.00 20.00           C  
ATOM   2875  CG  ASN A 180      18.701  31.413   2.055  1.00 20.00           C  
ATOM   2876  ND2 ASN A 180      20.024  31.596   1.752  1.00 20.00           N  
ATOM   2877  OD1 ASN A 180      18.058  30.429   1.721  1.00 20.00           O  
ATOM   2878  HN  ASN A 180      16.826  34.728   3.599  1.00 20.00           H  
ATOM   2879  HA  ASN A 180      18.223  33.975   1.176  1.00 20.00           H  
ATOM   2880 1HB  ASN A 180      18.857  33.032   3.442  1.00 20.00           H  
ATOM   2881 2HB  ASN A 180      17.352  32.145   3.500  1.00 20.00           H  
ATOM   2882 1HD2 ASN A 180      20.548  32.400   2.078  1.00 20.00           H  
ATOM   2883 2HD2 ASN A 180      20.543  30.888   1.243  1.00 20.00           H  
ATOM   2884  N   LEU A 181      15.028  32.973   1.634  1.00 20.00           N  
ATOM   2885  CA  LEU A 181      13.956  32.343   0.879  1.00 20.00           C  
ATOM   2886  C   LEU A 181      13.580  33.291  -0.342  1.00 20.00           C  
ATOM   2887  O   LEU A 181      13.332  32.770  -1.406  1.00 20.00           O  
ATOM   2888  CB  LEU A 181      12.724  32.009   1.734  1.00 20.00           C  
ATOM   2889  CG  LEU A 181      11.602  31.246   1.001  1.00 20.00           C  
ATOM   2890  CD1 LEU A 181      12.047  29.865   0.515  1.00 20.00           C  
ATOM   2891  CD2 LEU A 181      10.395  31.092   1.926  1.00 20.00           C  
ATOM   2892  HN  LEU A 181      14.904  33.333   2.568  1.00 20.00           H  
ATOM   2893  HA  LEU A 181      14.356  31.411   0.471  1.00 20.00           H  
ATOM   2894 1HB  LEU A 181      13.046  31.424   2.603  1.00 20.00           H  
ATOM   2895 2HB  LEU A 181      12.299  32.933   2.128  1.00 20.00           H  
ATOM   2896  HG  LEU A 181      11.274  31.824   0.131  1.00 20.00           H  
ATOM   2897 1HD1 LEU A 181      12.800  29.943  -0.273  1.00 20.00           H  
ATOM   2898 2HD1 LEU A 181      12.470  29.270   1.329  1.00 20.00           H  
ATOM   2899 3HD1 LEU A 181      11.205  29.304   0.098  1.00 20.00           H  
ATOM   2900 1HD2 LEU A 181      10.648  30.518   2.824  1.00 20.00           H  
ATOM   2901 2HD2 LEU A 181      10.018  32.068   2.248  1.00 20.00           H  
ATOM   2902 3HD2 LEU A 181       9.574  30.575   1.420  1.00 20.00           H  
ATOM   2903  N   ILE A 182      13.228  34.527  -0.006  1.00 20.00           N  
ATOM   2904  CA  ILE A 182      13.094  35.468  -1.136  1.00 20.00           C  
ATOM   2905  C   ILE A 182      14.266  35.159  -2.196  1.00 20.00           C  
ATOM   2906  O   ILE A 182      13.981  35.054  -3.380  1.00 20.00           O  
ATOM   2907  CB  ILE A 182      13.092  36.948  -0.681  1.00 20.00           C  
ATOM   2908  CG1 ILE A 182      11.797  37.257   0.105  1.00 20.00           C  
ATOM   2909  CG2 ILE A 182      13.227  37.903  -1.876  1.00 20.00           C  
ATOM   2910  CD1 ILE A 182      11.769  38.638   0.746  1.00 20.00           C  
ATOM   2911  HN  ILE A 182      13.004  34.786   0.940  1.00 20.00           H  
ATOM   2912  HA  ILE A 182      12.143  35.233  -1.630  1.00 20.00           H  
ATOM   2913  HB  ILE A 182      13.949  37.122  -0.029  1.00 20.00           H  
ATOM   2914 1HG1 ILE A 182      10.928  37.157  -0.554  1.00 20.00           H  
ATOM   2915 2HG1 ILE A 182      11.654  36.523   0.903  1.00 20.00           H  
ATOM   2916 1HG2 ILE A 182      14.177  37.766  -2.400  1.00 20.00           H  
ATOM   2917 2HG2 ILE A 182      12.420  37.751  -2.599  1.00 20.00           H  
ATOM   2918 3HG2 ILE A 182      13.202  38.950  -1.567  1.00 20.00           H  
ATOM   2919 1HD1 ILE A 182      12.636  38.788   1.396  1.00 20.00           H  
ATOM   2920 2HD1 ILE A 182      11.751  39.437   0.001  1.00 20.00           H  
ATOM   2921 3HD1 ILE A 182      10.867  38.749   1.355  1.00 20.00           H  
ATOM   2922  N   TYR A 183      15.502  35.215  -1.702  1.00 20.00           N  
ATOM   2923  CA  TYR A 183      16.602  35.013  -2.709  1.00 20.00           C  
ATOM   2924  C   TYR A 183      16.427  33.554  -3.367  1.00 20.00           C  
ATOM   2925  O   TYR A 183      16.681  33.389  -4.554  1.00 20.00           O  
ATOM   2926  CB  TYR A 183      17.955  35.186  -2.015  1.00 20.00           C  
ATOM   2927  CG  TYR A 183      19.110  34.631  -2.783  1.00 20.00           C  
ATOM   2928  CD1 TYR A 183      19.296  34.950  -4.129  1.00 20.00           C  
ATOM   2929  CD2 TYR A 183      19.992  33.756  -2.144  1.00 20.00           C  
ATOM   2930  CE1 TYR A 183      20.300  34.335  -4.851  1.00 20.00           C  
ATOM   2931  CE2 TYR A 183      21.025  33.173  -2.853  1.00 20.00           C  
ATOM   2932  CZ  TYR A 183      21.156  33.439  -4.211  1.00 20.00           C  
ATOM   2933  OH  TYR A 183      22.147  32.772  -4.902  1.00 20.00           O  
ATOM   2934  HN  TYR A 183      15.684  35.398  -0.721  1.00 20.00           H  
ATOM   2935  HA  TYR A 183      16.482  35.757  -3.506  1.00 20.00           H  
ATOM   2936 1HB  TYR A 183      18.139  36.246  -1.806  1.00 20.00           H  
ATOM   2937 2HB  TYR A 183      17.929  34.684  -1.047  1.00 20.00           H  
ATOM   2938  HD1 TYR A 183      18.636  35.653  -4.629  1.00 20.00           H  
ATOM   2939  HD2 TYR A 183      19.870  33.504  -1.096  1.00 20.00           H  
ATOM   2940  HE1 TYR A 183      20.381  34.558  -5.906  1.00 20.00           H  
ATOM   2941  HE2 TYR A 183      21.700  32.505  -2.339  1.00 20.00           H  
ATOM   2942  HH  TYR A 183      22.004  32.932  -5.851  1.00 20.00           H  
ATOM   2943  N   SER A 184      16.136  32.572  -2.502  1.00 20.00           N  
ATOM   2944  CA  SER A 184      15.976  31.203  -3.118  1.00 20.00           C  
ATOM   2945  C   SER A 184      14.710  31.225  -4.067  1.00 20.00           C  
ATOM   2946  O   SER A 184      14.704  30.510  -5.056  1.00 20.00           O  
ATOM   2947  CB  SER A 184      15.823  30.107  -2.063  1.00 20.00           C  
ATOM   2948  OG  SER A 184      15.799  28.821  -2.674  1.00 20.00           O  
ATOM   2949  HN  SER A 184      16.029  32.744  -1.513  1.00 20.00           H  
ATOM   2950  HA  SER A 184      16.851  30.993  -3.746  1.00 20.00           H  
ATOM   2951 1HB  SER A 184      16.668  30.124  -1.369  1.00 20.00           H  
ATOM   2952 2HB  SER A 184      14.908  30.225  -1.476  1.00 20.00           H  
ATOM   2953  HG  SER A 184      14.910  28.688  -3.047  1.00 20.00           H  
ATOM   2954  N   LEU A 185      13.662  31.924  -3.600  1.00 20.00           N  
ATOM   2955  CA  LEU A 185      12.436  31.873  -4.456  1.00 20.00           C  
ATOM   2956  C   LEU A 185      12.770  32.535  -5.835  1.00 20.00           C  
ATOM   2957  O   LEU A 185      12.166  32.166  -6.831  1.00 20.00           O  
ATOM   2958  CB  LEU A 185      11.262  32.581  -3.760  1.00 20.00           C  
ATOM   2959  CG  LEU A 185       9.918  32.522  -4.508  1.00 20.00           C  
ATOM   2960  CD1 LEU A 185       9.417  31.090  -4.698  1.00 20.00           C  
ATOM   2961  CD2 LEU A 185       8.870  33.339  -3.753  1.00 20.00           C  
ATOM   2962  HN  LEU A 185      13.716  32.437  -2.744  1.00 20.00           H  
ATOM   2963  HA  LEU A 185      12.202  30.817  -4.625  1.00 20.00           H  
ATOM   2964 1HB  LEU A 185      11.131  32.149  -2.761  1.00 20.00           H  
ATOM   2965 2HB  LEU A 185      11.527  33.631  -3.595  1.00 20.00           H  
ATOM   2966  HG  LEU A 185      10.033  32.980  -5.494  1.00 20.00           H  
ATOM   2967 1HD1 LEU A 185      10.076  30.518  -5.357  1.00 20.00           H  
ATOM   2968 2HD1 LEU A 185       9.351  30.559  -3.743  1.00 20.00           H  
ATOM   2969 3HD1 LEU A 185       8.421  31.080  -5.153  1.00 20.00           H  
ATOM   2970 1HD2 LEU A 185       8.698  32.940  -2.748  1.00 20.00           H  
ATOM   2971 2HD2 LEU A 185       9.185  34.382  -3.650  1.00 20.00           H  
ATOM   2972 3HD2 LEU A 185       7.912  33.335  -4.282  1.00 20.00           H  
ATOM   2973  N   CYS A 186      13.579  33.608  -5.770  1.00 20.00           N  
ATOM   2974  CA  CYS A 186      13.818  34.282  -7.048  1.00 20.00           C  
ATOM   2975  C   CYS A 186      14.540  33.280  -8.005  1.00 20.00           C  
ATOM   2976  O   CYS A 186      14.166  33.195  -9.164  1.00 20.00           O  
ATOM   2977  CB  CYS A 186      14.649  35.564  -6.908  1.00 20.00           C  
ATOM   2978  SG  CYS A 186      13.691  36.918  -6.165  1.00 20.00           S  
ATOM   2979  HN  CYS A 186      13.939  33.965  -4.891  1.00 20.00           H  
ATOM   2980  HA  CYS A 186      12.844  34.509  -7.502  1.00 20.00           H  
ATOM   2981 1HB  CYS A 186      15.539  35.396  -6.292  1.00 20.00           H  
ATOM   2982 2HB  CYS A 186      14.996  35.903  -7.889  1.00 20.00           H  
ATOM   2983  HG  CYS A 186      13.481  36.330  -4.979  1.00 20.00           H  
ATOM   2984  N   LEU A 187      15.661  32.724  -7.505  1.00 20.00           N  
ATOM   2985  CA  LEU A 187      16.412  31.881  -8.446  1.00 20.00           C  
ATOM   2986  C   LEU A 187      15.533  30.610  -8.787  1.00 20.00           C  
ATOM   2987  O   LEU A 187      15.790  29.941  -9.774  1.00 20.00           O  
ATOM   2988  CB  LEU A 187      17.763  31.556  -7.790  1.00 20.00           C  
ATOM   2989  CG  LEU A 187      18.843  30.945  -8.695  1.00 20.00           C  
ATOM   2990  CD1 LEU A 187      18.992  31.654 -10.035  1.00 20.00           C  
ATOM   2991  CD2 LEU A 187      20.184  30.985  -7.957  1.00 20.00           C  
ATOM   2992  HN  LEU A 187      15.973  32.899  -6.554  1.00 20.00           H  
ATOM   2993  HA  LEU A 187      16.546  32.460  -9.366  1.00 20.00           H  
ATOM   2994 1HB  LEU A 187      18.161  32.477  -7.346  1.00 20.00           H  
ATOM   2995 2HB  LEU A 187      17.598  30.876  -6.946  1.00 20.00           H  
ATOM   2996  HG  LEU A 187      18.584  29.908  -8.894  1.00 20.00           H  
ATOM   2997 1HD1 LEU A 187      19.065  32.731  -9.893  1.00 20.00           H  
ATOM   2998 2HD1 LEU A 187      19.885  31.318 -10.571  1.00 20.00           H  
ATOM   2999 3HD1 LEU A 187      18.140  31.455 -10.688  1.00 20.00           H  
ATOM   3000 1HD2 LEU A 187      20.989  30.562  -8.563  1.00 20.00           H  
ATOM   3001 2HD2 LEU A 187      20.473  32.013  -7.716  1.00 20.00           H  
ATOM   3002 3HD2 LEU A 187      20.136  30.432  -7.014  1.00 20.00           H  
ATOM   3003  N   THR A 188      14.684  30.225  -7.812  1.00 20.00           N  
ATOM   3004  CA  THR A 188      13.826  29.052  -8.149  1.00 20.00           C  
ATOM   3005  C   THR A 188      12.835  29.475  -9.323  1.00 20.00           C  
ATOM   3006  O   THR A 188      12.583  28.680 -10.215  1.00 20.00           O  
ATOM   3007  CB  THR A 188      13.073  28.490  -6.931  1.00 20.00           C  
ATOM   3008  CG2 THR A 188      12.112  27.363  -7.291  1.00 20.00           C  
ATOM   3009  OG1 THR A 188      14.021  27.932  -6.022  1.00 20.00           O  
ATOM   3010  HN  THR A 188      14.577  30.743  -6.946  1.00 20.00           H  
ATOM   3011  HA  THR A 188      14.492  28.274  -8.543  1.00 20.00           H  
ATOM   3012  HB  THR A 188      12.517  29.275  -6.410  1.00 20.00           H  
ATOM   3013  HG1 THR A 188      14.494  28.673  -5.605  1.00 20.00           H  
ATOM   3014 1HG2 THR A 188      12.636  26.555  -7.812  1.00 20.00           H  
ATOM   3015 2HG2 THR A 188      11.287  27.709  -7.919  1.00 20.00           H  
ATOM   3016 3HG2 THR A 188      11.687  26.918  -6.388  1.00 20.00           H  
ATOM   3017  N   LEU A 189      12.209  30.658  -9.143  1.00 20.00           N  
ATOM   3018  CA  LEU A 189      11.209  31.014 -10.197  1.00 20.00           C  
ATOM   3019  C   LEU A 189      11.973  31.270 -11.529  1.00 20.00           C  
ATOM   3020  O   LEU A 189      11.511  30.844 -12.579  1.00 20.00           O  
ATOM   3021  CB  LEU A 189      10.379  32.249  -9.818  1.00 20.00           C  
ATOM   3022  CG  LEU A 189       9.338  31.991  -8.714  1.00 20.00           C  
ATOM   3023  CD1 LEU A 189       8.741  33.317  -8.245  1.00 20.00           C  
ATOM   3024  CD2 LEU A 189       8.218  31.058  -9.180  1.00 20.00           C  
ATOM   3025  HN  LEU A 189      12.410  31.265  -8.356  1.00 20.00           H  
ATOM   3026  HA  LEU A 189      10.561  30.150 -10.361  1.00 20.00           H  
ATOM   3027 1HB  LEU A 189      11.060  33.043  -9.489  1.00 20.00           H  
ATOM   3028 2HB  LEU A 189       9.876  32.644 -10.709  1.00 20.00           H  
ATOM   3029  HG  LEU A 189       9.826  31.523  -7.854  1.00 20.00           H  
ATOM   3030 1HD1 LEU A 189       9.520  33.989  -7.873  1.00 20.00           H  
ATOM   3031 2HD1 LEU A 189       8.215  33.830  -9.057  1.00 20.00           H  
ATOM   3032 3HD1 LEU A 189       8.027  33.160  -7.430  1.00 20.00           H  
ATOM   3033 1HD2 LEU A 189       7.754  31.420 -10.103  1.00 20.00           H  
ATOM   3034 2HD2 LEU A 189       8.587  30.045  -9.365  1.00 20.00           H  
ATOM   3035 3HD2 LEU A 189       7.431  30.980  -8.424  1.00 20.00           H  
ATOM   3036  N   LEU A 190      13.037  32.094 -11.427  1.00 20.00           N  
ATOM   3037  CA  LEU A 190      13.658  32.486 -12.718  1.00 20.00           C  
ATOM   3038  C   LEU A 190      14.459  31.274 -13.260  1.00 20.00           C  
ATOM   3039  O   LEU A 190      14.681  31.209 -14.461  1.00 20.00           O  
ATOM   3040  CB  LEU A 190      14.583  33.701 -12.538  1.00 20.00           C  
ATOM   3041  CG  LEU A 190      13.864  34.984 -12.074  1.00 20.00           C  
ATOM   3042  CD1 LEU A 190      14.885  36.068 -11.736  1.00 20.00           C  
ATOM   3043  CD2 LEU A 190      12.882  35.508 -13.122  1.00 20.00           C  
ATOM   3044  HN  LEU A 190      13.353  32.462 -10.537  1.00 20.00           H  
ATOM   3045  HA  LEU A 190      12.868  32.704 -13.445  1.00 20.00           H  
ATOM   3046 1HB  LEU A 190      15.365  33.446 -11.812  1.00 20.00           H  
ATOM   3047 2HB  LEU A 190      15.111  33.895 -13.478  1.00 20.00           H  
ATOM   3048  HG  LEU A 190      13.296  34.780 -11.160  1.00 20.00           H  
ATOM   3049 1HD1 LEU A 190      15.547  35.741 -10.929  1.00 20.00           H  
ATOM   3050 2HD1 LEU A 190      15.506  36.318 -12.603  1.00 20.00           H  
ATOM   3051 3HD1 LEU A 190      14.392  36.986 -11.402  1.00 20.00           H  
ATOM   3052 1HD2 LEU A 190      13.371  35.659 -14.090  1.00 20.00           H  
ATOM   3053 2HD2 LEU A 190      12.049  34.817 -13.267  1.00 20.00           H  
ATOM   3054 3HD2 LEU A 190      12.452  36.466 -12.814  1.00 20.00           H  
ATOM   3055  N   GLY A 191      15.072  30.516 -12.307  1.00 20.00           N  
ATOM   3056  CA  GLY A 191      16.248  29.772 -12.765  1.00 20.00           C  
ATOM   3057  C   GLY A 191      15.867  28.245 -12.844  1.00 20.00           C  
ATOM   3058  O   GLY A 191      16.741  27.438 -13.131  1.00 20.00           O  
ATOM   3059  HN  GLY A 191      14.856  30.616 -11.321  1.00 20.00           H  
ATOM   3060 1HA  GLY A 191      16.616  30.106 -13.741  1.00 20.00           H  
ATOM   3061 2HA  GLY A 191      17.045  29.896 -12.028  1.00 20.00           H  
ATOM   3062  N   PHE A 192      14.578  27.967 -12.572  1.00 20.00           N  
ATOM   3063  CA  PHE A 192      14.241  26.610 -12.609  1.00 20.00           C  
ATOM   3064  C   PHE A 192      12.741  26.481 -13.148  1.00 20.00           C  
ATOM   3065  O   PHE A 192      12.492  25.663 -14.019  1.00 20.00           O  
ATOM   3066  CB  PHE A 192      14.427  25.963 -11.221  1.00 20.00           C  
ATOM   3067  CG  PHE A 192      13.721  24.642 -11.027  1.00 20.00           C  
ATOM   3068  CD1 PHE A 192      14.282  23.450 -11.499  1.00 20.00           C  
ATOM   3069  CD2 PHE A 192      12.472  24.591 -10.392  1.00 20.00           C  
ATOM   3070  CE1 PHE A 192      13.614  22.240 -11.335  1.00 20.00           C  
ATOM   3071  CE2 PHE A 192      11.807  23.380 -10.226  1.00 20.00           C  
ATOM   3072  CZ  PHE A 192      12.373  22.206 -10.709  1.00 20.00           C  
ATOM   3073  HN  PHE A 192      13.909  28.687 -12.317  1.00 20.00           H  
ATOM   3074  HA  PHE A 192      14.860  26.071 -13.334  1.00 20.00           H  
ATOM   3075 1HB  PHE A 192      15.495  25.827 -11.017  1.00 20.00           H  
ATOM   3076 2HB  PHE A 192      14.094  26.643 -10.432  1.00 20.00           H  
ATOM   3077  HD1 PHE A 192      15.238  23.458 -12.011  1.00 20.00           H  
ATOM   3078  HD2 PHE A 192      12.007  25.498 -10.020  1.00 20.00           H  
ATOM   3079  HE1 PHE A 192      14.060  21.322 -11.699  1.00 20.00           H  
ATOM   3080  HE2 PHE A 192      10.843  23.355  -9.730  1.00 20.00           H  
ATOM   3081  HZ  PHE A 192      11.849  21.264 -10.590  1.00 20.00           H  
ATOM   3082  N   LEU A 193      11.821  27.230 -12.473  1.00 20.00           N  
ATOM   3083  CA  LEU A 193      10.439  27.095 -12.950  1.00 20.00           C  
ATOM   3084  C   LEU A 193      10.382  27.587 -14.480  1.00 20.00           C  
ATOM   3085  O   LEU A 193       9.848  26.867 -15.312  1.00 20.00           O  
ATOM   3086  CB  LEU A 193       9.457  27.869 -12.047  1.00 20.00           C  
ATOM   3087  CG  LEU A 193       8.054  27.255 -11.885  1.00 20.00           C  
ATOM   3088  CD1 LEU A 193       7.319  27.095 -13.215  1.00 20.00           C  
ATOM   3089  CD2 LEU A 193       8.082  25.927 -11.125  1.00 20.00           C  
ATOM   3090  HN  LEU A 193      12.064  27.774 -11.653  1.00 20.00           H  
ATOM   3091  HA  LEU A 193      10.210  26.025 -12.940  1.00 20.00           H  
ATOM   3092 1HB  LEU A 193       9.883  27.962 -11.043  1.00 20.00           H  
ATOM   3093 2HB  LEU A 193       9.340  28.896 -12.408  1.00 20.00           H  
ATOM   3094  HG  LEU A 193       7.472  27.954 -11.275  1.00 20.00           H  
ATOM   3095 1HD1 LEU A 193       7.335  28.026 -13.790  1.00 20.00           H  
ATOM   3096 2HD1 LEU A 193       7.755  26.303 -13.830  1.00 20.00           H  
ATOM   3097 3HD1 LEU A 193       6.271  26.832 -13.045  1.00 20.00           H  
ATOM   3098 1HD2 LEU A 193       8.609  25.143 -11.676  1.00 20.00           H  
ATOM   3099 2HD2 LEU A 193       8.574  26.042 -10.154  1.00 20.00           H  
ATOM   3100 3HD2 LEU A 193       7.067  25.564 -10.941  1.00 20.00           H  
ATOM   3101  N   ILE A 194      10.774  28.850 -14.684  1.00 20.00           N  
ATOM   3102  CA  ILE A 194      10.570  29.370 -16.101  1.00 20.00           C  
ATOM   3103  C   ILE A 194      11.370  28.447 -17.085  1.00 20.00           C  
ATOM   3104  O   ILE A 194      10.834  28.099 -18.129  1.00 20.00           O  
ATOM   3105  CB  ILE A 194      10.828  30.894 -16.224  1.00 20.00           C  
ATOM   3106  CG1 ILE A 194       9.733  31.673 -15.466  1.00 20.00           C  
ATOM   3107  CG2 ILE A 194      10.901  31.339 -17.690  1.00 20.00           C  
ATOM   3108  CD1 ILE A 194      10.005  33.166 -15.352  1.00 20.00           C  
ATOM   3109  HN  ILE A 194      11.113  29.441 -13.931  1.00 20.00           H  
ATOM   3110  HA  ILE A 194       9.512  29.193 -16.336  1.00 20.00           H  
ATOM   3111  HB  ILE A 194      11.787  31.135 -15.756  1.00 20.00           H  
ATOM   3112 1HG1 ILE A 194       8.760  31.527 -15.948  1.00 20.00           H  
ATOM   3113 2HG1 ILE A 194       9.628  31.279 -14.451  1.00 20.00           H  
ATOM   3114 1HG2 ILE A 194      11.710  30.833 -18.224  1.00 20.00           H  
ATOM   3115 2HG2 ILE A 194       9.965  31.129 -18.218  1.00 20.00           H  
ATOM   3116 3HG2 ILE A 194      11.103  32.409 -17.778  1.00 20.00           H  
ATOM   3117 1HD1 ILE A 194      11.014  33.358 -14.978  1.00 20.00           H  
ATOM   3118 2HD1 ILE A 194       9.894  33.671 -16.315  1.00 20.00           H  
ATOM   3119 3HD1 ILE A 194       9.297  33.628 -14.657  1.00 20.00           H  
ATOM   3120  N   PRO A 195      12.480  28.272 -16.792  1.00 20.00           N  
ATOM   3121  CA  PRO A 195      13.322  27.484 -17.822  1.00 20.00           C  
ATOM   3122  C   PRO A 195      12.794  25.918 -17.903  1.00 20.00           C  
ATOM   3123  O   PRO A 195      13.073  25.254 -18.892  1.00 20.00           O  
ATOM   3124  CB  PRO A 195      14.769  27.620 -17.386  1.00 20.00           C  
ATOM   3125  CG  PRO A 195      14.673  28.062 -15.955  1.00 20.00           C  
ATOM   3126  CD  PRO A 195      13.418  28.906 -15.880  1.00 20.00           C  
ATOM   3127  HA  PRO A 195      13.191  27.916 -18.822  1.00 20.00           H  
ATOM   3128 1HB  PRO A 195      15.346  26.697 -17.487  1.00 20.00           H  
ATOM   3129 2HB  PRO A 195      15.264  28.399 -17.974  1.00 20.00           H  
ATOM   3130 1HG  PRO A 195      14.568  27.172 -15.333  1.00 20.00           H  
ATOM   3131 2HG  PRO A 195      15.566  28.605 -15.633  1.00 20.00           H  
ATOM   3132 1HD  PRO A 195      13.066  28.996 -14.855  1.00 20.00           H  
ATOM   3133 2HD  PRO A 195      13.620  29.908 -16.271  1.00 20.00           H  
ATOM   3134  N   LEU A 196      12.171  25.492 -16.840  1.00 20.00           N  
ATOM   3135  CA  LEU A 196      11.513  24.179 -16.983  1.00 20.00           C  
ATOM   3136  C   LEU A 196      10.289  24.339 -17.993  1.00 20.00           C  
ATOM   3137  O   LEU A 196       9.981  23.396 -18.706  1.00 20.00           O  
ATOM   3138  CB  LEU A 196      11.064  23.602 -15.630  1.00 20.00           C  
ATOM   3139  CG  LEU A 196      10.299  22.268 -15.683  1.00 20.00           C  
ATOM   3140  CD1 LEU A 196      11.119  21.149 -16.328  1.00 20.00           C  
ATOM   3141  CD2 LEU A 196       9.889  21.854 -14.270  1.00 20.00           C  
ATOM   3142  HN  LEU A 196      12.066  26.057 -16.005  1.00 20.00           H  
ATOM   3143  HA  LEU A 196      12.234  23.493 -17.441  1.00 20.00           H  
ATOM   3144 1HB  LEU A 196      11.949  23.470 -14.998  1.00 20.00           H  
ATOM   3145 2HB  LEU A 196      10.431  24.336 -15.120  1.00 20.00           H  
ATOM   3146  HG  LEU A 196       9.379  22.403 -16.257  1.00 20.00           H  
ATOM   3147 1HD1 LEU A 196      11.330  21.357 -17.381  1.00 20.00           H  
ATOM   3148 2HD1 LEU A 196      12.074  21.013 -15.816  1.00 20.00           H  
ATOM   3149 3HD1 LEU A 196      10.583  20.196 -16.287  1.00 20.00           H  
ATOM   3150 1HD2 LEU A 196      10.763  21.692 -13.630  1.00 20.00           H  
ATOM   3151 2HD2 LEU A 196       9.268  22.622 -13.799  1.00 20.00           H  
ATOM   3152 3HD2 LEU A 196       9.311  20.925 -14.284  1.00 20.00           H  
ATOM   3153  N   SER A 197       9.553  25.479 -17.828  1.00 20.00           N  
ATOM   3154  CA  SER A 197       8.310  25.559 -18.652  1.00 20.00           C  
ATOM   3155  C   SER A 197       8.707  25.413 -20.160  1.00 20.00           C  
ATOM   3156  O   SER A 197       8.032  24.688 -20.878  1.00 20.00           O  
ATOM   3157  CB  SER A 197       7.539  26.855 -18.403  1.00 20.00           C  
ATOM   3158  OG  SER A 197       7.113  26.923 -17.046  1.00 20.00           O  
ATOM   3159  HN  SER A 197       9.797  26.183 -17.138  1.00 20.00           H  
ATOM   3160  HA  SER A 197       7.694  24.697 -18.369  1.00 20.00           H  
ATOM   3161 1HB  SER A 197       8.140  27.744 -18.621  1.00 20.00           H  
ATOM   3162 2HB  SER A 197       6.650  26.899 -19.040  1.00 20.00           H  
ATOM   3163  HG  SER A 197       7.903  27.076 -16.498  1.00 20.00           H  
ATOM   3164  N   VAL A 198       9.634  26.268 -20.586  1.00 20.00           N  
ATOM   3165  CA  VAL A 198       9.856  26.277 -22.059  1.00 20.00           C  
ATOM   3166  C   VAL A 198      10.575  24.937 -22.458  1.00 20.00           C  
ATOM   3167  O   VAL A 198      10.517  24.554 -23.618  1.00 20.00           O  
ATOM   3168  CB  VAL A 198      10.606  27.528 -22.563  1.00 20.00           C  
ATOM   3169  CG1 VAL A 198       9.829  28.805 -22.239  1.00 20.00           C  
ATOM   3170  CG2 VAL A 198      12.031  27.638 -22.016  1.00 20.00           C  
ATOM   3171  HN  VAL A 198      10.145  26.875 -19.951  1.00 20.00           H  
ATOM   3172  HA  VAL A 198       8.873  26.247 -22.542  1.00 20.00           H  
ATOM   3173  HB  VAL A 198      10.686  27.454 -23.653  1.00 20.00           H  
ATOM   3174 1HG1 VAL A 198       8.815  28.761 -22.650  1.00 20.00           H  
ATOM   3175 2HG1 VAL A 198       9.748  28.972 -21.161  1.00 20.00           H  
ATOM   3176 3HG1 VAL A 198      10.322  29.681 -22.670  1.00 20.00           H  
ATOM   3177 1HG2 VAL A 198      12.045  27.677 -20.923  1.00 20.00           H  
ATOM   3178 2HG2 VAL A 198      12.642  26.788 -22.330  1.00 20.00           H  
ATOM   3179 3HG2 VAL A 198      12.524  28.544 -22.382  1.00 20.00           H  
ATOM   3180  N   MET A 199      11.286  24.366 -21.488  1.00 20.00           N  
ATOM   3181  CA  MET A 199      11.880  23.041 -21.834  1.00 20.00           C  
ATOM   3182  C   MET A 199      10.668  21.982 -22.075  1.00 20.00           C  
ATOM   3183  O   MET A 199      10.829  21.083 -22.888  1.00 20.00           O  
ATOM   3184  CB  MET A 199      12.808  22.634 -20.690  1.00 20.00           C  
ATOM   3185  CG  MET A 199      13.424  21.254 -20.844  1.00 20.00           C  
ATOM   3186  SD  MET A 199      14.459  20.815 -19.407  1.00 20.00           S  
ATOM   3187  CE  MET A 199      15.741  22.087 -19.562  1.00 20.00           C  
ATOM   3188  HN  MET A 199      11.383  24.782 -20.567  1.00 20.00           H  
ATOM   3189  HA  MET A 199      12.436  23.135 -22.772  1.00 20.00           H  
ATOM   3190 1HB  MET A 199      13.599  23.387 -20.624  1.00 20.00           H  
ATOM   3191 2HB  MET A 199      12.258  22.671 -19.745  1.00 20.00           H  
ATOM   3192 1HG  MET A 199      12.638  20.500 -20.902  1.00 20.00           H  
ATOM   3193 2HG  MET A 199      14.009  21.188 -21.761  1.00 20.00           H  
ATOM   3194 1HE  MET A 199      16.583  21.846 -18.913  1.00 20.00           H  
ATOM   3195 2HE  MET A 199      16.102  22.132 -20.590  1.00 20.00           H  
ATOM   3196 3HE  MET A 199      15.353  23.065 -19.268  1.00 20.00           H  
ATOM   3197  N   CYS A 200       9.653  22.084 -21.223  1.00 20.00           N  
ATOM   3198  CA  CYS A 200       8.581  21.113 -21.421  1.00 20.00           C  
ATOM   3199  C   CYS A 200       7.975  21.328 -22.870  1.00 20.00           C  
ATOM   3200  O   CYS A 200       7.608  20.355 -23.507  1.00 20.00           O  
ATOM   3201  CB  CYS A 200       7.470  21.213 -20.372  1.00 20.00           C  
ATOM   3202  SG  CYS A 200       8.010  20.611 -18.749  1.00 20.00           S  
ATOM   3203  HN  CYS A 200       9.621  22.788 -20.492  1.00 20.00           H  
ATOM   3204  HA  CYS A 200       9.027  20.109 -21.414  1.00 20.00           H  
ATOM   3205 1HB  CYS A 200       7.116  22.243 -20.262  1.00 20.00           H  
ATOM   3206 2HB  CYS A 200       6.610  20.612 -20.677  1.00 20.00           H  
ATOM   3207  HG  CYS A 200       8.878  21.602 -18.500  1.00 20.00           H  
ATOM   3208  N   PHE A 201       7.745  22.583 -23.195  1.00 20.00           N  
ATOM   3209  CA  PHE A 201       7.203  22.795 -24.577  1.00 20.00           C  
ATOM   3210  C   PHE A 201       8.227  22.104 -25.645  1.00 20.00           C  
ATOM   3211  O   PHE A 201       7.757  21.473 -26.578  1.00 20.00           O  
ATOM   3212  CB  PHE A 201       6.999  24.287 -24.882  1.00 20.00           C  
ATOM   3213  CG  PHE A 201       6.103  25.074 -23.944  1.00 20.00           C  
ATOM   3214  CD1 PHE A 201       5.118  24.482 -23.137  1.00 20.00           C  
ATOM   3215  CD2 PHE A 201       6.248  26.468 -23.888  1.00 20.00           C  
ATOM   3216  CE1 PHE A 201       4.336  25.253 -22.282  1.00 20.00           C  
ATOM   3217  CE2 PHE A 201       5.467  27.238 -23.032  1.00 20.00           C  
ATOM   3218  CZ  PHE A 201       4.512  26.631 -22.226  1.00 20.00           C  
ATOM   3219  HN  PHE A 201       7.930  23.352 -22.557  1.00 20.00           H  
ATOM   3220  HA  PHE A 201       6.255  22.247 -24.646  1.00 20.00           H  
ATOM   3221 1HB  PHE A 201       7.980  24.775 -24.911  1.00 20.00           H  
ATOM   3222 2HB  PHE A 201       6.583  24.383 -25.889  1.00 20.00           H  
ATOM   3223  HD1 PHE A 201       4.945  23.411 -23.158  1.00 20.00           H  
ATOM   3224  HD2 PHE A 201       6.991  26.965 -24.505  1.00 20.00           H  
ATOM   3225  HE1 PHE A 201       3.587  24.778 -21.657  1.00 20.00           H  
ATOM   3226  HE2 PHE A 201       5.606  28.314 -22.992  1.00 20.00           H  
ATOM   3227  HZ  PHE A 201       3.905  27.230 -21.555  1.00 20.00           H  
ATOM   3228  N   PHE A 202       9.494  22.490 -25.539  1.00 20.00           N  
ATOM   3229  CA  PHE A 202      10.429  21.944 -26.609  1.00 20.00           C  
ATOM   3230  C   PHE A 202      10.323  20.336 -26.608  1.00 20.00           C  
ATOM   3231  O   PHE A 202      10.410  19.743 -27.672  1.00 20.00           O  
ATOM   3232  CB  PHE A 202      11.871  22.393 -26.312  1.00 20.00           C  
ATOM   3233  CG  PHE A 202      12.131  23.886 -26.405  1.00 20.00           C  
ATOM   3234  CD1 PHE A 202      13.021  24.492 -25.508  1.00 20.00           C  
ATOM   3235  CD2 PHE A 202      11.531  24.698 -27.378  1.00 20.00           C  
ATOM   3236  CE1 PHE A 202      13.278  25.859 -25.557  1.00 20.00           C  
ATOM   3237  CE2 PHE A 202      11.786  26.065 -27.430  1.00 20.00           C  
ATOM   3238  CZ  PHE A 202      12.658  26.648 -26.517  1.00 20.00           C  
ATOM   3239  HN  PHE A 202       9.804  23.145 -24.826  1.00 20.00           H  
ATOM   3240  HA  PHE A 202      10.070  22.289 -27.584  1.00 20.00           H  
ATOM   3241 1HB  PHE A 202      12.134  22.056 -25.302  1.00 20.00           H  
ATOM   3242 2HB  PHE A 202      12.572  21.874 -26.964  1.00 20.00           H  
ATOM   3243  HD1 PHE A 202      13.517  23.901 -24.748  1.00 20.00           H  
ATOM   3244  HD2 PHE A 202      10.846  24.279 -28.106  1.00 20.00           H  
ATOM   3245  HE1 PHE A 202      13.964  26.307 -24.846  1.00 20.00           H  
ATOM   3246  HE2 PHE A 202      11.304  26.678 -28.184  1.00 20.00           H  
ATOM   3247  HZ  PHE A 202      12.857  27.713 -26.558  1.00 20.00           H  
ATOM   3248  N   TYR A 203      10.337  19.779 -25.419  1.00 20.00           N  
ATOM   3249  CA  TYR A 203      10.357  18.265 -25.421  1.00 20.00           C  
ATOM   3250  C   TYR A 203       8.934  17.739 -25.952  1.00 20.00           C  
ATOM   3251  O   TYR A 203       8.882  16.689 -26.577  1.00 20.00           O  
ATOM   3252  CB  TYR A 203      10.675  17.724 -24.031  1.00 20.00           C  
ATOM   3253  CG  TYR A 203      12.103  17.953 -23.593  1.00 20.00           C  
ATOM   3254  CD1 TYR A 203      13.133  18.245 -24.506  1.00 20.00           C  
ATOM   3255  CD2 TYR A 203      12.444  17.804 -22.248  1.00 20.00           C  
ATOM   3256  CE1 TYR A 203      14.441  18.413 -24.096  1.00 20.00           C  
ATOM   3257  CE2 TYR A 203      13.756  17.987 -21.820  1.00 20.00           C  
ATOM   3258  CZ  TYR A 203      14.741  18.309 -22.749  1.00 20.00           C  
ATOM   3259  OH  TYR A 203      16.038  18.518 -22.324  1.00 20.00           O  
ATOM   3260  HN  TYR A 203      10.341  20.321 -24.560  1.00 20.00           H  
ATOM   3261  HA  TYR A 203      11.076  17.918 -26.171  1.00 20.00           H  
ATOM   3262 1HB  TYR A 203       9.991  18.182 -23.306  1.00 20.00           H  
ATOM   3263 2HB  TYR A 203      10.471  16.650 -24.009  1.00 20.00           H  
ATOM   3264  HD1 TYR A 203      12.939  18.356 -25.564  1.00 20.00           H  
ATOM   3265  HD2 TYR A 203      11.681  17.561 -21.516  1.00 20.00           H  
ATOM   3266  HE1 TYR A 203      15.213  18.638 -24.825  1.00 20.00           H  
ATOM   3267  HE2 TYR A 203      13.992  17.898 -20.765  1.00 20.00           H  
ATOM   3268  HH  TYR A 203      16.476  19.095 -22.975  1.00 20.00           H  
ATOM   3269  N   TYR A 204       7.888  18.421 -25.521  1.00 20.00           N  
ATOM   3270  CA  TYR A 204       6.542  17.932 -26.034  1.00 20.00           C  
ATOM   3271  C   TYR A 204       6.487  18.169 -27.625  1.00 20.00           C  
ATOM   3272  O   TYR A 204       5.829  17.403 -28.311  1.00 20.00           O  
ATOM   3273  CB  TYR A 204       5.353  18.645 -25.376  1.00 20.00           C  
ATOM   3274  CG  TYR A 204       5.154  18.436 -23.888  1.00 20.00           C  
ATOM   3275  CD1 TYR A 204       4.483  19.425 -23.153  1.00 20.00           C  
ATOM   3276  CD2 TYR A 204       5.568  17.274 -23.216  1.00 20.00           C  
ATOM   3277  CE1 TYR A 204       4.253  19.277 -21.789  1.00 20.00           C  
ATOM   3278  CE2 TYR A 204       5.345  17.119 -21.850  1.00 20.00           C  
ATOM   3279  CZ  TYR A 204       4.690  18.122 -21.144  1.00 20.00           C  
ATOM   3280  OH  TYR A 204       4.481  17.943 -19.787  1.00 20.00           O  
ATOM   3281  HN  TYR A 204       7.978  19.249 -24.942  1.00 20.00           H  
ATOM   3282  HA  TYR A 204       6.491  16.847 -25.885  1.00 20.00           H  
ATOM   3283 1HB  TYR A 204       5.452  19.720 -25.569  1.00 20.00           H  
ATOM   3284 2HB  TYR A 204       4.430  18.334 -25.877  1.00 20.00           H  
ATOM   3285  HD1 TYR A 204       4.136  20.329 -23.644  1.00 20.00           H  
ATOM   3286  HD2 TYR A 204       6.070  16.471 -23.743  1.00 20.00           H  
ATOM   3287  HE1 TYR A 204       3.736  20.059 -21.241  1.00 20.00           H  
ATOM   3288  HE2 TYR A 204       5.681  16.219 -21.346  1.00 20.00           H  
ATOM   3289  HH  TYR A 204       4.056  18.746 -19.438  1.00 20.00           H  
ATOM   3290  N   LYS A 205       7.042  19.286 -28.041  1.00 20.00           N  
ATOM   3291  CA  LYS A 205       7.015  19.492 -29.512  1.00 20.00           C  
ATOM   3292  C   LYS A 205       7.895  18.366 -30.188  1.00 20.00           C  
ATOM   3293  O   LYS A 205       7.588  17.974 -31.304  1.00 20.00           O  
ATOM   3294  CB  LYS A 205       7.437  20.912 -29.897  1.00 20.00           C  
ATOM   3295  CG  LYS A 205       6.293  21.901 -29.628  1.00 20.00           C  
ATOM   3296  CD  LYS A 205       6.590  23.345 -30.030  1.00 20.00           C  
ATOM   3297  CE  LYS A 205       7.566  24.025 -29.070  1.00 20.00           C  
ATOM   3298  NZ  LYS A 205       7.761  25.445 -29.489  1.00 20.00           N1+
ATOM   3299  HN  LYS A 205       7.463  19.952 -27.404  1.00 20.00           H  
ATOM   3300  HA  LYS A 205       5.988  19.317 -29.856  1.00 20.00           H  
ATOM   3301 1HB  LYS A 205       8.339  21.202 -29.350  1.00 20.00           H  
ATOM   3302 2HB  LYS A 205       7.693  20.936 -30.961  1.00 20.00           H  
ATOM   3303 1HG  LYS A 205       5.411  21.577 -30.192  1.00 20.00           H  
ATOM   3304 2HG  LYS A 205       6.002  21.871 -28.573  1.00 20.00           H  
ATOM   3305 1HD  LYS A 205       6.968  23.380 -31.056  1.00 20.00           H  
ATOM   3306 2HD  LYS A 205       5.648  23.904 -30.032  1.00 20.00           H  
ATOM   3307 1HE  LYS A 205       7.186  24.043 -28.045  1.00 20.00           H  
ATOM   3308 2HE  LYS A 205       8.551  23.553 -29.076  1.00 20.00           H  
ATOM   3309 1HZ  LYS A 205       8.482  25.907 -28.918  1.00 20.00           H  
ATOM   3310 2HZ  LYS A 205       8.058  25.522 -30.471  1.00 20.00           H  
ATOM   3311 3HZ  LYS A 205       6.898  25.995 -29.384  1.00 20.00           H  
ATOM   3312  N   MET A 206       9.044  18.106 -29.572  1.00 20.00           N  
ATOM   3313  CA  MET A 206       9.888  17.024 -30.214  1.00 20.00           C  
ATOM   3314  C   MET A 206       9.002  15.683 -30.319  1.00 20.00           C  
ATOM   3315  O   MET A 206       8.975  15.074 -31.379  1.00 20.00           O  
ATOM   3316  CB  MET A 206      11.186  16.721 -29.465  1.00 20.00           C  
ATOM   3317  CG  MET A 206      12.256  17.784 -29.701  1.00 20.00           C  
ATOM   3318  SD  MET A 206      13.570  17.787 -28.432  1.00 20.00           S  
ATOM   3319  CE  MET A 206      14.039  16.038 -28.447  1.00 20.00           C  
ATOM   3320  HN  MET A 206       9.328  18.579 -28.720  1.00 20.00           H  
ATOM   3321  HA  MET A 206      10.110  17.345 -31.240  1.00 20.00           H  
ATOM   3322 1HB  MET A 206      10.963  16.631 -28.397  1.00 20.00           H  
ATOM   3323 2HB  MET A 206      11.570  15.748 -29.790  1.00 20.00           H  
ATOM   3324 1HG  MET A 206      12.714  17.652 -30.686  1.00 20.00           H  
ATOM   3325 2HG  MET A 206      11.811  18.782 -29.692  1.00 20.00           H  
ATOM   3326 1HE  MET A 206      13.191  15.388 -28.221  1.00 20.00           H  
ATOM   3327 2HE  MET A 206      14.465  15.776 -29.417  1.00 20.00           H  
ATOM   3328 3HE  MET A 206      14.787  15.860 -27.675  1.00 20.00           H  
ATOM   3329  N   VAL A 207       8.493  15.248 -29.159  1.00 20.00           N  
ATOM   3330  CA  VAL A 207       7.758  13.936 -29.238  1.00 20.00           C  
ATOM   3331  C   VAL A 207       6.558  14.097 -30.248  1.00 20.00           C  
ATOM   3332  O   VAL A 207       6.220  13.137 -30.929  1.00 20.00           O  
ATOM   3333  CB  VAL A 207       7.282  13.469 -27.843  1.00 20.00           C  
ATOM   3334  CG1 VAL A 207       6.415  12.210 -27.917  1.00 20.00           C  
ATOM   3335  CG2 VAL A 207       8.471  13.182 -26.921  1.00 20.00           C  
ATOM   3336  HN  VAL A 207       8.621  15.752 -28.287  1.00 20.00           H  
ATOM   3337  HA  VAL A 207       8.447  13.199 -29.670  1.00 20.00           H  
ATOM   3338  HB  VAL A 207       6.685  14.266 -27.385  1.00 20.00           H  
ATOM   3339 1HG1 VAL A 207       5.472  12.401 -28.438  1.00 20.00           H  
ATOM   3340 2HG1 VAL A 207       6.931  11.398 -28.439  1.00 20.00           H  
ATOM   3341 3HG1 VAL A 207       6.157  11.851 -26.916  1.00 20.00           H  
ATOM   3342 1HG2 VAL A 207       9.082  12.358 -27.303  1.00 20.00           H  
ATOM   3343 2HG2 VAL A 207       9.124  14.050 -26.810  1.00 20.00           H  
ATOM   3344 3HG2 VAL A 207       8.132  12.907 -25.918  1.00 20.00           H  
ATOM   3345  N   VAL A 208       5.916  15.247 -30.173  1.00 20.00           N  
ATOM   3346  CA  VAL A 208       4.757  15.381 -31.090  1.00 20.00           C  
ATOM   3347  C   VAL A 208       5.292  15.303 -32.591  1.00 20.00           C  
ATOM   3348  O   VAL A 208       4.645  14.661 -33.409  1.00 20.00           O  
ATOM   3349  CB  VAL A 208       3.923  16.654 -30.813  1.00 20.00           C  
ATOM   3350  CG1 VAL A 208       2.997  17.040 -31.970  1.00 20.00           C  
ATOM   3351  CG2 VAL A 208       3.068  16.463 -29.556  1.00 20.00           C  
ATOM   3352  HN  VAL A 208       6.168  15.968 -29.505  1.00 20.00           H  
ATOM   3353  HA  VAL A 208       4.116  14.501 -30.945  1.00 20.00           H  
ATOM   3354  HB  VAL A 208       4.600  17.497 -30.652  1.00 20.00           H  
ATOM   3355 1HG1 VAL A 208       3.561  17.328 -32.861  1.00 20.00           H  
ATOM   3356 2HG1 VAL A 208       2.330  16.215 -32.238  1.00 20.00           H  
ATOM   3357 3HG1 VAL A 208       2.371  17.897 -31.701  1.00 20.00           H  
ATOM   3358 1HG2 VAL A 208       2.291  15.708 -29.714  1.00 20.00           H  
ATOM   3359 2HG2 VAL A 208       3.661  16.139 -28.698  1.00 20.00           H  
ATOM   3360 3HG2 VAL A 208       2.569  17.397 -29.278  1.00 20.00           H  
ATOM   3361  N   PHE A 209       6.297  16.124 -32.872  1.00 20.00           N  
ATOM   3362  CA  PHE A 209       6.717  16.152 -34.324  1.00 20.00           C  
ATOM   3363  C   PHE A 209       7.054  14.655 -34.782  1.00 20.00           C  
ATOM   3364  O   PHE A 209       6.728  14.299 -35.908  1.00 20.00           O  
ATOM   3365  CB  PHE A 209       7.930  17.077 -34.524  1.00 20.00           C  
ATOM   3366  CG  PHE A 209       8.568  16.995 -35.894  1.00 20.00           C  
ATOM   3367  CD1 PHE A 209       8.136  17.838 -36.924  1.00 20.00           C  
ATOM   3368  CD2 PHE A 209       9.589  16.073 -36.166  1.00 20.00           C  
ATOM   3369  CE1 PHE A 209       8.703  17.759 -38.193  1.00 20.00           C  
ATOM   3370  CE2 PHE A 209      10.144  15.982 -37.440  1.00 20.00           C  
ATOM   3371  CZ  PHE A 209       9.703  16.828 -38.454  1.00 20.00           C  
ATOM   3372  HN  PHE A 209       6.739  16.700 -32.165  1.00 20.00           H  
ATOM   3373  HA  PHE A 209       5.862  16.499 -34.918  1.00 20.00           H  
ATOM   3374 1HB  PHE A 209       7.631  18.107 -34.315  1.00 20.00           H  
ATOM   3375 2HB  PHE A 209       8.700  16.859 -33.774  1.00 20.00           H  
ATOM   3376  HD1 PHE A 209       7.346  18.561 -36.746  1.00 20.00           H  
ATOM   3377  HD2 PHE A 209       9.958  15.412 -35.388  1.00 20.00           H  
ATOM   3378  HE1 PHE A 209       8.358  18.420 -38.982  1.00 20.00           H  
ATOM   3379  HE2 PHE A 209      10.925  15.257 -37.641  1.00 20.00           H  
ATOM   3380  HZ  PHE A 209      10.140  16.761 -39.445  1.00 20.00           H  
ATOM   3381  N   LEU A 210       7.834  13.962 -33.934  1.00 20.00           N  
ATOM   3382  CA  LEU A 210       8.209  12.585 -34.399  1.00 20.00           C  
ATOM   3383  C   LEU A 210       6.887  11.809 -34.774  1.00 20.00           C  
ATOM   3384  O   LEU A 210       6.898  10.986 -35.681  1.00 20.00           O  
ATOM   3385  CB  LEU A 210       9.013  11.815 -33.341  1.00 20.00           C  
ATOM   3386  CG  LEU A 210      10.431  12.375 -33.108  1.00 20.00           C  
ATOM   3387  CD1 LEU A 210      11.017  11.824 -31.808  1.00 20.00           C  
ATOM   3388  CD2 LEU A 210      11.365  12.055 -34.274  1.00 20.00           C  
ATOM   3389  HN  LEU A 210       8.145  14.342 -33.046  1.00 20.00           H  
ATOM   3390  HA  LEU A 210       8.800  12.691 -35.315  1.00 20.00           H  
ATOM   3391 1HB  LEU A 210       8.456  11.834 -32.397  1.00 20.00           H  
ATOM   3392 2HB  LEU A 210       9.075  10.757 -33.623  1.00 20.00           H  
ATOM   3393  HG  LEU A 210      10.389  13.464 -33.008  1.00 20.00           H  
ATOM   3394 1HD1 LEU A 210      10.398  12.094 -30.948  1.00 20.00           H  
ATOM   3395 2HD1 LEU A 210      11.101  10.733 -31.835  1.00 20.00           H  
ATOM   3396 3HD1 LEU A 210      12.019  12.230 -31.629  1.00 20.00           H  
ATOM   3397 1HD2 LEU A 210      11.424  10.977 -34.453  1.00 20.00           H  
ATOM   3398 2HD2 LEU A 210      11.032  12.532 -35.200  1.00 20.00           H  
ATOM   3399 3HD2 LEU A 210      12.379  12.411 -34.070  1.00 20.00           H  
ATOM   3400  N   LYS A 211       5.894  11.939 -33.908  1.00 20.00           N  
ATOM   3401  CA  LYS A 211       4.762  10.990 -34.098  1.00 20.00           C  
ATOM   3402  C   LYS A 211       3.992  11.393 -35.417  1.00 20.00           C  
ATOM   3403  O   LYS A 211       3.448  10.517 -36.078  1.00 20.00           O  
ATOM   3404  CB  LYS A 211       3.853  10.995 -32.861  1.00 20.00           C  
ATOM   3405  CG  LYS A 211       3.066   9.689 -32.701  1.00 20.00           C  
ATOM   3406  CD  LYS A 211       3.870   8.576 -32.009  1.00 20.00           C  
ATOM   3407  CE  LYS A 211       4.305   7.467 -32.969  1.00 20.00           C  
ATOM   3408  NZ  LYS A 211       3.181   6.500 -33.158  1.00 20.00           N1+
ATOM   3409  HN  LYS A 211       5.936  12.586 -33.125  1.00 20.00           H  
ATOM   3410  HA  LYS A 211       5.187   9.990 -34.242  1.00 20.00           H  
ATOM   3411 1HB  LYS A 211       4.440  11.182 -31.955  1.00 20.00           H  
ATOM   3412 2HB  LYS A 211       3.154  11.836 -32.921  1.00 20.00           H  
ATOM   3413 1HG  LYS A 211       2.190   9.907 -32.081  1.00 20.00           H  
ATOM   3414 2HG  LYS A 211       2.667   9.361 -33.666  1.00 20.00           H  
ATOM   3415 1HD  LYS A 211       4.763   9.000 -31.538  1.00 20.00           H  
ATOM   3416 2HD  LYS A 211       3.278   8.157 -31.189  1.00 20.00           H  
ATOM   3417 1HE  LYS A 211       4.593   7.839 -33.958  1.00 20.00           H  
ATOM   3418 2HE  LYS A 211       5.135   6.889 -32.549  1.00 20.00           H  
ATOM   3419 1HZ  LYS A 211       3.444   5.744 -33.804  1.00 20.00           H  
ATOM   3420 2HZ  LYS A 211       2.902   6.058 -32.273  1.00 20.00           H  
ATOM   3421 3HZ  LYS A 211       2.347   6.957 -33.551  1.00 20.00           H  
ATOM   3422  N   ARG A 212       3.836  12.695 -35.595  1.00 20.00           N  
ATOM   3423  CA  ARG A 212       2.839  13.082 -36.647  1.00 20.00           C  
ATOM   3424  C   ARG A 212       3.594  13.124 -38.073  1.00 20.00           C  
ATOM   3425  O   ARG A 212       3.418  12.210 -38.870  1.00 20.00           O  
ATOM   3426  CB  ARG A 212       2.162  14.420 -36.336  1.00 20.00           C  
ATOM   3427  CG  ARG A 212       1.252  14.490 -35.108  1.00 20.00           C  
ATOM   3428  CD  ARG A 212       0.467  13.244 -34.713  1.00 20.00           C  
ATOM   3429  NE  ARG A 212      -0.321  12.682 -35.815  1.00 20.00           N  
ATOM   3430  CZ  ARG A 212      -0.986  11.457 -35.738  1.00 20.00           C  
ATOM   3431  NH1 ARG A 212      -0.964  10.693 -34.578  1.00 20.00           N1+
ATOM   3432  NH2 ARG A 212      -1.683  10.993 -36.842  1.00 20.00           N  
ATOM   3433  HN  ARG A 212       4.379  13.384 -35.083  1.00 20.00           H  
ATOM   3434  HA  ARG A 212       2.075  12.304 -36.745  1.00 20.00           H  
ATOM   3435 1HB  ARG A 212       2.916  15.206 -36.224  1.00 20.00           H  
ATOM   3436 2HB  ARG A 212       1.578  14.715 -37.215  1.00 20.00           H  
ATOM   3437 1HG  ARG A 212       1.852  14.786 -34.243  1.00 20.00           H  
ATOM   3438 2HG  ARG A 212       0.544  15.311 -35.262  1.00 20.00           H  
ATOM   3439 1HD  ARG A 212       1.144  12.465 -34.343  1.00 20.00           H  
ATOM   3440 2HD  ARG A 212      -0.230  13.502 -33.909  1.00 20.00           H  
ATOM   3441  HE  ARG A 212      -0.375  13.216 -36.709  1.00 20.00           H  
ATOM   3442 1HH1 ARG A 212      -0.472  11.001 -33.744  1.00 20.00           H  
ATOM   3443 2HH1 ARG A 212      -1.449   9.801 -34.531  1.00 20.00           H  
ATOM   3444 1HH2 ARG A 212      -2.180  10.106 -36.818  1.00 20.00           H  
ATOM   3445 2HH2 ARG A 212      -1.716  11.527 -37.707  1.00 20.00           H  
ATOM   3446  N   ARG A 213       4.420  14.203 -38.259  1.00 20.00           N  
ATOM   3447  CA  ARG A 213       5.037  14.294 -39.588  1.00 20.00           C  
ATOM   3448  C   ARG A 213       6.554  13.986 -39.444  1.00 20.00           C  
ATOM   3449  O   ARG A 213       7.345  14.883 -39.184  1.00 20.00           O  
ATOM   3450  CB  ARG A 213       4.805  15.642 -40.314  1.00 20.00           C  
ATOM   3451  CG  ARG A 213       3.716  16.598 -39.797  1.00 20.00           C  
ATOM   3452  CD  ARG A 213       4.237  18.004 -39.499  1.00 20.00           C  
ATOM   3453  NE  ARG A 213       4.134  18.879 -40.678  1.00 20.00           N  
ATOM   3454  CZ  ARG A 213       3.176  19.887 -40.865  1.00 20.00           C  
ATOM   3455  NH1 ARG A 213       2.183  20.151 -39.927  1.00 20.00           N1+
ATOM   3456  NH2 ARG A 213       3.207  20.644 -42.025  1.00 20.00           N  
ATOM   3457  HN  ARG A 213       4.668  14.839 -37.507  1.00 20.00           H  
ATOM   3458  HA  ARG A 213       4.614  13.538 -40.258  1.00 20.00           H  
ATOM   3459 1HB  ARG A 213       5.741  16.201 -40.367  1.00 20.00           H  
ATOM   3460 2HB  ARG A 213       4.591  15.433 -41.368  1.00 20.00           H  
ATOM   3461 1HG  ARG A 213       2.902  16.650 -40.527  1.00 20.00           H  
ATOM   3462 2HG  ARG A 213       3.247  16.232 -38.881  1.00 20.00           H  
ATOM   3463 1HD  ARG A 213       3.667  18.448 -38.682  1.00 20.00           H  
ATOM   3464 2HD  ARG A 213       5.281  18.007 -39.169  1.00 20.00           H  
ATOM   3465  HE  ARG A 213       4.840  18.739 -41.433  1.00 20.00           H  
ATOM   3466 1HH1 ARG A 213       2.098  19.625 -39.063  1.00 20.00           H  
ATOM   3467 2HH1 ARG A 213       1.502  20.889 -40.086  1.00 20.00           H  
ATOM   3468 1HH2 ARG A 213       2.528  21.383 -42.192  1.00 20.00           H  
ATOM   3469 2HH2 ARG A 213       3.911  20.483 -42.741  1.00 20.00           H  
ATOM   3470  N   SER A 214       6.886  12.643 -39.537  1.00 20.00           N  
ATOM   3471  CA  SER A 214       8.251  12.332 -39.241  1.00 20.00           C  
ATOM   3472  C   SER A 214       9.098  12.320 -40.650  1.00 20.00           C  
ATOM   3473  O   SER A 214       8.553  11.944 -41.682  1.00 20.00           O  
ATOM   3474  CB  SER A 214       8.413  10.949 -38.617  1.00 20.00           C  
ATOM   3475  OG  SER A 214       8.106   9.927 -39.562  1.00 20.00           O  
ATOM   3476  HN  SER A 214       6.236  11.943 -39.880  1.00 20.00           H  
ATOM   3477  HA  SER A 214       8.682  13.087 -38.574  1.00 20.00           H  
ATOM   3478 1HB  SER A 214       9.446  10.796 -38.288  1.00 20.00           H  
ATOM   3479 2HB  SER A 214       7.747  10.822 -37.775  1.00 20.00           H  
ATOM   3480  HG  SER A 214       8.263   9.073 -39.123  1.00 20.00           H  
ATOM   3481  N   GLN A 215      10.386  12.697 -40.538  1.00 20.00           N  
ATOM   3482  CA  GLN A 215      11.218  12.438 -41.715  1.00 20.00           C  
ATOM   3483  C   GLN A 215      11.941  10.953 -41.532  1.00 20.00           C  
ATOM   3484  O   GLN A 215      12.251  10.567 -40.411  1.00 20.00           O  
ATOM   3485  CB  GLN A 215      12.238  13.580 -41.830  1.00 20.00           C  
ATOM   3486  CG  GLN A 215      12.801  13.758 -43.237  1.00 20.00           C  
ATOM   3487  CD  GLN A 215      13.845  14.854 -43.299  1.00 20.00           C  
ATOM   3488  NE2 GLN A 215      14.436  14.941 -44.533  1.00 20.00           N  
ATOM   3489  OE1 GLN A 215      14.158  15.556 -42.349  1.00 20.00           O  
ATOM   3490  HN  GLN A 215      10.783  13.017 -39.659  1.00 20.00           H  
ATOM   3491  HA  GLN A 215      10.603  12.408 -42.621  1.00 20.00           H  
ATOM   3492 1HB  GLN A 215      11.776  14.526 -41.521  1.00 20.00           H  
ATOM   3493 2HB  GLN A 215      13.059  13.406 -41.126  1.00 20.00           H  
ATOM   3494 1HG  GLN A 215      13.255  12.840 -43.596  1.00 20.00           H  
ATOM   3495 2HG  GLN A 215      11.995  14.016 -43.933  1.00 20.00           H  
ATOM   3496 1HE2 GLN A 215      14.169  14.346 -45.311  1.00 20.00           H  
ATOM   3497 2HE2 GLN A 215      15.169  15.620 -44.705  1.00 20.00           H  
ATOM   3498  N   GLN A 216      12.184  10.303 -42.681  1.00 20.00           N  
ATOM   3499  CA  GLN A 216      12.907   8.987 -42.538  1.00 20.00           C  
ATOM   3500  C   GLN A 216      14.461   9.242 -42.775  1.00 20.00           C  
ATOM   3501  O   GLN A 216      15.266   8.322 -42.693  1.00 20.00           O  
ATOM   3502  CB  GLN A 216      12.363   7.959 -43.552  1.00 20.00           C  
ATOM   3503  CG  GLN A 216      11.783   6.700 -42.883  1.00 20.00           C  
ATOM   3504  CD  GLN A 216      12.528   5.443 -43.270  1.00 20.00           C  
ATOM   3505  NE2 GLN A 216      13.790   5.366 -42.732  1.00 20.00           N  
ATOM   3506  OE1 GLN A 216      12.040   4.588 -43.995  1.00 20.00           O  
ATOM   3507  HN  GLN A 216      11.862  10.649 -43.580  1.00 20.00           H  
ATOM   3508  HA  GLN A 216      12.816   8.605 -41.517  1.00 20.00           H  
ATOM   3509 1HB  GLN A 216      11.573   8.408 -44.162  1.00 20.00           H  
ATOM   3510 2HB  GLN A 216      13.142   7.675 -44.267  1.00 20.00           H  
ATOM   3511 1HG  GLN A 216      11.777   6.764 -41.791  1.00 20.00           H  
ATOM   3512 2HG  GLN A 216      10.739   6.568 -43.187  1.00 20.00           H  
ATOM   3513 1HE2 GLN A 216      14.171   6.088 -42.128  1.00 20.00           H  
ATOM   3514 2HE2 GLN A 216      14.388   4.569 -42.927  1.00 20.00           H  
ATOM   3515  N   GLN A 217      14.778  10.494 -43.113  1.00 20.00           N  
ATOM   3516  CA  GLN A 217      16.233  10.876 -42.907  1.00 20.00           C  
ATOM   3517  C   GLN A 217      16.702  10.308 -41.524  1.00 20.00           C  
ATOM   3518  O   GLN A 217      17.871   9.971 -41.388  1.00 20.00           O  
ATOM   3519  CB  GLN A 217      16.430  12.396 -42.985  1.00 20.00           C  
ATOM   3520  CG  GLN A 217      17.863  12.851 -42.670  1.00 20.00           C  
ATOM   3521  CD  GLN A 217      18.052  14.351 -42.754  1.00 20.00           C  
ATOM   3522  NE2 GLN A 217      17.266  15.074 -41.889  1.00 20.00           N  
ATOM   3523  OE1 GLN A 217      18.888  14.858 -43.486  1.00 20.00           O  
ATOM   3524  HN  GLN A 217      14.114  11.094 -43.585  1.00 20.00           H  
ATOM   3525  HA  GLN A 217      16.813  10.377 -43.693  1.00 20.00           H  
ATOM   3526 1HB  GLN A 217      16.139  12.745 -43.981  1.00 20.00           H  
ATOM   3527 2HB  GLN A 217      15.732  12.870 -42.289  1.00 20.00           H  
ATOM   3528 1HG  GLN A 217      18.157  12.555 -41.658  1.00 20.00           H  
ATOM   3529 2HG  GLN A 217      18.564  12.374 -43.363  1.00 20.00           H  
ATOM   3530 1HE2 GLN A 217      16.606  14.642 -41.251  1.00 20.00           H  
ATOM   3531 2HE2 GLN A 217      17.323  16.087 -41.866  1.00 20.00           H  
ATOM   3532  N   ALA A 218      15.782  10.411 -40.514  1.00 20.00           N  
ATOM   3533  CA  ALA A 218      16.288  10.047 -39.151  1.00 20.00           C  
ATOM   3534  C   ALA A 218      16.661   8.452 -39.149  1.00 20.00           C  
ATOM   3535  O   ALA A 218      15.770   7.611 -39.149  1.00 20.00           O  
ATOM   3536  CB  ALA A 218      15.242  10.394 -38.114  1.00 20.00           C  
ATOM   3537  HN  ALA A 218      14.846  10.777 -40.662  1.00 20.00           H  
ATOM   3538  HA  ALA A 218      17.199  10.626 -38.961  1.00 20.00           H  
ATOM   3539 1HB  ALA A 218      14.945  11.443 -38.194  1.00 20.00           H  
ATOM   3540 2HB  ALA A 218      14.341   9.790 -38.249  1.00 20.00           H  
ATOM   3541 3HB  ALA A 218      15.628  10.219 -37.107  1.00 20.00           H  
ATOM   3542  N   THR A 219      18.040   8.173 -39.214  1.00 20.00           N  
ATOM   3543  CA  THR A 219      18.404   6.782 -39.073  1.00 20.00           C  
ATOM   3544  C   THR A 219      17.963   6.271 -37.550  1.00 20.00           C  
ATOM   3545  O   THR A 219      17.463   7.059 -36.758  1.00 20.00           O  
ATOM   3546  CB  THR A 219      19.865   6.479 -39.456  1.00 20.00           C  
ATOM   3547  CG2 THR A 219      20.060   6.474 -40.969  1.00 20.00           C  
ATOM   3548  OG1 THR A 219      20.742   7.454 -38.903  1.00 20.00           O  
ATOM   3549  HN  THR A 219      18.734   8.899 -39.364  1.00 20.00           H  
ATOM   3550  HA  THR A 219      17.760   6.205 -39.747  1.00 20.00           H  
ATOM   3551  HB  THR A 219      20.165   5.505 -39.057  1.00 20.00           H  
ATOM   3552  HG1 THR A 219      21.655   7.189 -39.112  1.00 20.00           H  
ATOM   3553 1HG2 THR A 219      21.099   6.241 -41.222  1.00 20.00           H  
ATOM   3554 2HG2 THR A 219      19.848   7.456 -41.403  1.00 20.00           H  
ATOM   3555 3HG2 THR A 219      19.418   5.731 -41.453  1.00 20.00           H  
ATOM   3556  N   ALA A 220      18.187   4.926 -37.309  1.00 20.00           N  
ATOM   3557  CA  ALA A 220      17.888   4.490 -36.025  1.00 20.00           C  
ATOM   3558  C   ALA A 220      18.567   5.557 -34.938  1.00 20.00           C  
ATOM   3559  O   ALA A 220      17.972   5.771 -33.893  1.00 20.00           O  
ATOM   3560  CB  ALA A 220      18.427   3.088 -35.772  1.00 20.00           C  
ATOM   3561  HN  ALA A 220      18.371   4.278 -38.069  1.00 20.00           H  
ATOM   3562  HA  ALA A 220      16.799   4.512 -35.903  1.00 20.00           H  
ATOM   3563 1HB  ALA A 220      17.967   2.362 -36.449  1.00 20.00           H  
ATOM   3564 2HB  ALA A 220      19.511   3.039 -35.921  1.00 20.00           H  
ATOM   3565 3HB  ALA A 220      18.222   2.774 -34.743  1.00 20.00           H  
ATOM   3566  N   LEU A 221      19.795   5.884 -35.186  1.00 20.00           N  
ATOM   3567  CA  LEU A 221      20.519   6.664 -34.047  1.00 20.00           C  
ATOM   3568  C   LEU A 221      19.779   8.011 -33.834  1.00 20.00           C  
ATOM   3569  O   LEU A 221      19.482   8.334 -32.694  1.00 20.00           O  
ATOM   3570  CB  LEU A 221      22.045   6.652 -34.180  1.00 20.00           C  
ATOM   3571  CG  LEU A 221      22.621   5.222 -34.218  1.00 20.00           C  
ATOM   3572  CD1 LEU A 221      24.091   5.260 -34.604  1.00 20.00           C  
ATOM   3573  CD2 LEU A 221      22.469   4.484 -32.885  1.00 20.00           C  
ATOM   3574  HN  LEU A 221      20.276   5.583 -36.028  1.00 20.00           H  
ATOM   3575  HA  LEU A 221      20.281   6.111 -33.132  1.00 20.00           H  
ATOM   3576 1HB  LEU A 221      22.337   7.162 -35.101  1.00 20.00           H  
ATOM   3577 2HB  LEU A 221      22.491   7.229 -33.363  1.00 20.00           H  
ATOM   3578  HG  LEU A 221      22.108   4.636 -34.987  1.00 20.00           H  
ATOM   3579 1HD1 LEU A 221      24.229   5.736 -35.579  1.00 20.00           H  
ATOM   3580 2HD1 LEU A 221      24.658   5.819 -33.857  1.00 20.00           H  
ATOM   3581 3HD1 LEU A 221      24.514   4.252 -34.665  1.00 20.00           H  
ATOM   3582 1HD2 LEU A 221      22.896   5.061 -32.058  1.00 20.00           H  
ATOM   3583 2HD2 LEU A 221      21.421   4.284 -32.649  1.00 20.00           H  
ATOM   3584 3HD2 LEU A 221      22.979   3.516 -32.910  1.00 20.00           H  
ATOM   3585  N   PRO A 222      19.775   8.706 -34.752  1.00 20.00           N  
ATOM   3586  CA  PRO A 222      19.179  10.125 -34.515  1.00 20.00           C  
ATOM   3587  C   PRO A 222      17.566  10.014 -34.220  1.00 20.00           C  
ATOM   3588  O   PRO A 222      16.941  11.034 -33.972  1.00 20.00           O  
ATOM   3589  CB  PRO A 222      19.487  10.906 -35.779  1.00 20.00           C  
ATOM   3590  CG  PRO A 222      19.659   9.824 -36.813  1.00 20.00           C  
ATOM   3591  CD  PRO A 222      20.354   8.690 -36.083  1.00 20.00           C  
ATOM   3592  HA  PRO A 222      19.635  10.598 -33.638  1.00 20.00           H  
ATOM   3593 1HB  PRO A 222      18.712  11.630 -36.053  1.00 20.00           H  
ATOM   3594 2HB  PRO A 222      20.432  11.448 -35.659  1.00 20.00           H  
ATOM   3595 1HG  PRO A 222      18.667   9.507 -37.135  1.00 20.00           H  
ATOM   3596 2HG  PRO A 222      20.211  10.163 -37.692  1.00 20.00           H  
ATOM   3597 1HD  PRO A 222      20.233   7.737 -36.586  1.00 20.00           H  
ATOM   3598 2HD  PRO A 222      21.425   8.905 -36.000  1.00 20.00           H  
ATOM   3599  N   LEU A 223      17.056   8.781 -34.338  1.00 20.00           N  
ATOM   3600  CA  LEU A 223      15.730   8.616 -33.810  1.00 20.00           C  
ATOM   3601  C   LEU A 223      15.850   8.253 -32.273  1.00 20.00           C  
ATOM   3602  O   LEU A 223      14.896   8.442 -31.527  1.00 20.00           O  
ATOM   3603  CB  LEU A 223      14.951   7.449 -34.454  1.00 20.00           C  
ATOM   3604  CG  LEU A 223      14.329   7.745 -35.821  1.00 20.00           C  
ATOM   3605  CD1 LEU A 223      13.857   6.452 -36.484  1.00 20.00           C  
ATOM   3606  CD2 LEU A 223      13.165   8.732 -35.712  1.00 20.00           C  
ATOM   3607  HN  LEU A 223      17.557   8.013 -34.772  1.00 20.00           H  
ATOM   3608  HA  LEU A 223      15.161   9.549 -33.869  1.00 20.00           H  
ATOM   3609 1HB  LEU A 223      15.617   6.585 -34.546  1.00 20.00           H  
ATOM   3610 2HB  LEU A 223      14.152   7.119 -33.781  1.00 20.00           H  
ATOM   3611  HG  LEU A 223      15.097   8.174 -36.462  1.00 20.00           H  
ATOM   3612 1HD1 LEU A 223      14.693   5.766 -36.650  1.00 20.00           H  
ATOM   3613 2HD1 LEU A 223      13.116   5.935 -35.866  1.00 20.00           H  
ATOM   3614 3HD1 LEU A 223      13.396   6.653 -37.456  1.00 20.00           H  
ATOM   3615 1HD2 LEU A 223      12.383   8.356 -35.044  1.00 20.00           H  
ATOM   3616 2HD2 LEU A 223      13.494   9.702 -35.331  1.00 20.00           H  
ATOM   3617 3HD2 LEU A 223      12.708   8.911 -36.689  1.00 20.00           H  
ATOM   3618  N   ASP A 224      17.042   7.621 -31.910  1.00 20.00           N  
ATOM   3619  CA  ASP A 224      17.163   7.291 -30.484  1.00 20.00           C  
ATOM   3620  C   ASP A 224      17.499   8.586 -29.712  1.00 20.00           C  
ATOM   3621  O   ASP A 224      17.109   8.690 -28.559  1.00 20.00           O  
ATOM   3622  CB  ASP A 224      18.268   6.252 -30.239  1.00 20.00           C  
ATOM   3623  CG  ASP A 224      17.991   4.818 -30.713  1.00 20.00           C  
ATOM   3624  OD1 ASP A 224      19.016   4.084 -30.780  1.00 20.00           O  
ATOM   3625  OD2 ASP A 224      16.787   4.527 -30.959  1.00 20.00           O1-
ATOM   3626  HN  ASP A 224      17.770   7.408 -32.580  1.00 20.00           H  
ATOM   3627  HA  ASP A 224      16.197   6.921 -30.118  1.00 20.00           H  
ATOM   3628 1HB  ASP A 224      19.209   6.584 -30.691  1.00 20.00           H  
ATOM   3629 2HB  ASP A 224      18.459   6.184 -29.164  1.00 20.00           H  
ATOM   3630  N   LYS A 225      18.382   9.397 -30.320  1.00 20.00           N  
ATOM   3631  CA  LYS A 225      18.834  10.622 -29.487  1.00 20.00           C  
ATOM   3632  C   LYS A 225      17.567  11.327 -28.932  1.00 20.00           C  
ATOM   3633  O   LYS A 225      17.578  11.644 -27.756  1.00 20.00           O  
ATOM   3634  CB  LYS A 225      19.736  11.537 -30.340  1.00 20.00           C  
ATOM   3635  CG  LYS A 225      21.063  10.862 -30.677  1.00 20.00           C  
ATOM   3636  CD  LYS A 225      21.857  11.707 -31.675  1.00 20.00           C  
ATOM   3637  CE  LYS A 225      22.856  10.855 -32.461  1.00 20.00           C  
ATOM   3638  NZ  LYS A 225      23.794  10.181 -31.505  1.00 20.00           N1+
ATOM   3639  HN  LYS A 225      18.819   9.136 -31.197  1.00 20.00           H  
ATOM   3640  HA  LYS A 225      19.393  10.229 -28.628  1.00 20.00           H  
ATOM   3641 1HB  LYS A 225      19.260  11.810 -31.280  1.00 20.00           H  
ATOM   3642 2HB  LYS A 225      19.924  12.473 -29.802  1.00 20.00           H  
ATOM   3643 1HG  LYS A 225      21.646  10.706 -29.763  1.00 20.00           H  
ATOM   3644 2HG  LYS A 225      20.878   9.871 -31.096  1.00 20.00           H  
ATOM   3645 1HD  LYS A 225      21.186  12.171 -32.405  1.00 20.00           H  
ATOM   3646 2HD  LYS A 225      22.320  12.537 -31.145  1.00 20.00           H  
ATOM   3647 1HE  LYS A 225      22.373  10.067 -33.049  1.00 20.00           H  
ATOM   3648 2HE  LYS A 225      23.455  11.482 -33.125  1.00 20.00           H  
ATOM   3649 1HZ  LYS A 225      24.591   9.745 -31.995  1.00 20.00           H  
ATOM   3650 2HZ  LYS A 225      24.183  10.848 -30.823  1.00 20.00           H  
ATOM   3651 3HZ  LYS A 225      23.336   9.424 -30.980  1.00 20.00           H  
ATOM   3652  N   PRO A 226      16.827  11.689 -29.737  1.00 20.00           N  
ATOM   3653  CA  PRO A 226      15.744  12.683 -29.248  1.00 20.00           C  
ATOM   3654  C   PRO A 226      14.690  11.913 -28.210  1.00 20.00           C  
ATOM   3655  O   PRO A 226      14.075  12.580 -27.390  1.00 20.00           O  
ATOM   3656  CB  PRO A 226      15.012  13.136 -30.501  1.00 20.00           C  
ATOM   3657  CG  PRO A 226      15.233  11.996 -31.457  1.00 20.00           C  
ATOM   3658  CD  PRO A 226      16.658  11.565 -31.176  1.00 20.00           C  
ATOM   3659  HA  PRO A 226      16.201  13.524 -28.714  1.00 20.00           H  
ATOM   3660 1HB  PRO A 226      13.950  13.351 -30.339  1.00 20.00           H  
ATOM   3661 2HB  PRO A 226      15.486  14.039 -30.902  1.00 20.00           H  
ATOM   3662 1HG  PRO A 226      14.534  11.181 -31.242  1.00 20.00           H  
ATOM   3663 2HG  PRO A 226      15.078  12.296 -32.492  1.00 20.00           H  
ATOM   3664 1HD  PRO A 226      16.848  10.566 -31.544  1.00 20.00           H  
ATOM   3665 2HD  PRO A 226      17.332  12.269 -31.671  1.00 20.00           H  
ATOM   3666  N   GLN A 227      14.533  10.662 -28.429  1.00 20.00           N  
ATOM   3667  CA  GLN A 227      13.760   9.933 -27.393  1.00 20.00           C  
ATOM   3668  C   GLN A 227      14.647   9.870 -26.047  1.00 20.00           C  
ATOM   3669  O   GLN A 227      14.090   9.966 -24.962  1.00 20.00           O  
ATOM   3670  CB  GLN A 227      13.428   8.521 -27.888  1.00 20.00           C  
ATOM   3671  CG  GLN A 227      12.550   7.739 -26.912  1.00 20.00           C  
ATOM   3672  CD  GLN A 227      12.156   6.411 -27.514  1.00 20.00           C  
ATOM   3673  NE2 GLN A 227      13.063   5.408 -27.273  1.00 20.00           N  
ATOM   3674  OE1 GLN A 227      11.138   6.266 -28.176  1.00 20.00           O  
ATOM   3675  HN  GLN A 227      15.011  10.175 -29.181  1.00 20.00           H  
ATOM   3676  HA  GLN A 227      12.838  10.486 -27.176  1.00 20.00           H  
ATOM   3677 1HB  GLN A 227      12.927   8.588 -28.861  1.00 20.00           H  
ATOM   3678 2HB  GLN A 227      14.352   7.961 -28.075  1.00 20.00           H  
ATOM   3679 1HG  GLN A 227      13.068   7.571 -25.962  1.00 20.00           H  
ATOM   3680 2HG  GLN A 227      11.635   8.295 -26.681  1.00 20.00           H  
ATOM   3681 1HE2 GLN A 227      13.911   5.557 -26.735  1.00 20.00           H  
ATOM   3682 2HE2 GLN A 227      12.911   4.473 -27.637  1.00 20.00           H  
ATOM   3683  N   ARG A 228      15.966   9.572 -26.239  1.00 20.00           N  
ATOM   3684  CA  ARG A 228      16.776   9.459 -24.997  1.00 20.00           C  
ATOM   3685  C   ARG A 228      16.975  10.900 -24.401  1.00 20.00           C  
ATOM   3686  O   ARG A 228      17.261  11.024 -23.220  1.00 20.00           O  
ATOM   3687  CB  ARG A 228      18.046   8.654 -25.253  1.00 20.00           C  
ATOM   3688  CG  ARG A 228      17.764   7.204 -25.656  1.00 20.00           C  
ATOM   3689  CD  ARG A 228      19.034   6.500 -26.115  1.00 20.00           C  
ATOM   3690  NE  ARG A 228      18.753   5.115 -26.516  1.00 20.00           N  
ATOM   3691  CZ  ARG A 228      19.608   4.350 -27.315  1.00 20.00           C  
ATOM   3692  NH1 ARG A 228      20.851   4.823 -27.714  1.00 20.00           N1+
ATOM   3693  NH2 ARG A 228      19.202   3.092 -27.725  1.00 20.00           N  
ATOM   3694  HN  ARG A 228      16.376   9.513 -27.164  1.00 20.00           H  
ATOM   3695  HA  ARG A 228      16.174   8.911 -24.268  1.00 20.00           H  
ATOM   3696 1HB  ARG A 228      18.637   9.147 -26.034  1.00 20.00           H  
ATOM   3697 2HB  ARG A 228      18.642   8.623 -24.342  1.00 20.00           H  
ATOM   3698 1HG  ARG A 228      17.323   6.663 -24.812  1.00 20.00           H  
ATOM   3699 2HG  ARG A 228      17.026   7.156 -26.462  1.00 20.00           H  
ATOM   3700 1HD  ARG A 228      19.463   7.038 -26.967  1.00 20.00           H  
ATOM   3701 2HD  ARG A 228      19.773   6.476 -25.307  1.00 20.00           H  
ATOM   3702  HE  ARG A 228      17.828   4.707 -26.261  1.00 20.00           H  
ATOM   3703 1HH1 ARG A 228      21.192   5.738 -27.435  1.00 20.00           H  
ATOM   3704 2HH1 ARG A 228      21.450   4.269 -28.321  1.00 20.00           H  
ATOM   3705 1HH2 ARG A 228      19.779   2.530 -28.346  1.00 20.00           H  
ATOM   3706 2HH2 ARG A 228      18.285   2.727 -27.481  1.00 20.00           H  
ATOM   3707  N   LEU A 229      17.009  11.888 -25.303  1.00 20.00           N  
ATOM   3708  CA  LEU A 229      17.256  13.237 -24.745  1.00 20.00           C  
ATOM   3709  C   LEU A 229      16.079  13.584 -23.731  1.00 20.00           C  
ATOM   3710  O   LEU A 229      16.353  14.094 -22.658  1.00 20.00           O  
ATOM   3711  CB  LEU A 229      17.354  14.331 -25.826  1.00 20.00           C  
ATOM   3712  CG  LEU A 229      17.485  15.767 -25.271  1.00 20.00           C  
ATOM   3713  CD1 LEU A 229      18.698  15.944 -24.369  1.00 20.00           C  
ATOM   3714  CD2 LEU A 229      17.568  16.785 -26.398  1.00 20.00           C  
ATOM   3715  HN  LEU A 229      16.919  11.716 -26.293  1.00 20.00           H  
ATOM   3716  HA  LEU A 229      18.147  13.210 -24.127  1.00 20.00           H  
ATOM   3717 1HB  LEU A 229      18.199  14.107 -26.487  1.00 20.00           H  
ATOM   3718 2HB  LEU A 229      16.463  14.287 -26.460  1.00 20.00           H  
ATOM   3719  HG  LEU A 229      16.590  16.013 -24.691  1.00 20.00           H  
ATOM   3720 1HD1 LEU A 229      18.624  15.343 -23.460  1.00 20.00           H  
ATOM   3721 2HD1 LEU A 229      19.619  15.660 -24.887  1.00 20.00           H  
ATOM   3722 3HD1 LEU A 229      18.796  16.989 -24.058  1.00 20.00           H  
ATOM   3723 1HD2 LEU A 229      18.482  16.653 -26.983  1.00 20.00           H  
ATOM   3724 2HD2 LEU A 229      16.713  16.692 -27.067  1.00 20.00           H  
ATOM   3725 3HD2 LEU A 229      17.563  17.808 -26.008  1.00 20.00           H  
ATOM   3726  N   VAL A 230      14.846  13.383 -24.207  1.00 20.00           N  
ATOM   3727  CA  VAL A 230      13.748  13.644 -23.241  1.00 20.00           C  
ATOM   3728  C   VAL A 230      13.919  12.667 -22.019  1.00 20.00           C  
ATOM   3729  O   VAL A 230      13.683  13.087 -20.897  1.00 20.00           O  
ATOM   3730  CB  VAL A 230      12.357  13.462 -23.896  1.00 20.00           C  
ATOM   3731  CG1 VAL A 230      11.226  13.742 -22.902  1.00 20.00           C  
ATOM   3732  CG2 VAL A 230      12.183  14.377 -25.110  1.00 20.00           C  
ATOM   3733  HN  VAL A 230      14.679  13.037 -25.148  1.00 20.00           H  
ATOM   3734  HA  VAL A 230      13.866  14.671 -22.871  1.00 20.00           H  
ATOM   3735  HB  VAL A 230      12.246  12.428 -24.242  1.00 20.00           H  
ATOM   3736 1HG1 VAL A 230      11.229  13.025 -22.076  1.00 20.00           H  
ATOM   3737 2HG1 VAL A 230      11.306  14.746 -22.476  1.00 20.00           H  
ATOM   3738 3HG1 VAL A 230      10.247  13.661 -23.385  1.00 20.00           H  
ATOM   3739 1HG2 VAL A 230      12.463  15.405 -24.879  1.00 20.00           H  
ATOM   3740 2HG2 VAL A 230      12.804  14.059 -25.945  1.00 20.00           H  
ATOM   3741 3HG2 VAL A 230      11.148  14.385 -25.465  1.00 20.00           H  
ATOM   3742  N   VAL A 231      14.169  11.379 -22.347  1.00 20.00           N  
ATOM   3743  CA  VAL A 231      14.263  10.437 -21.191  1.00 20.00           C  
ATOM   3744  C   VAL A 231      15.336  10.997 -20.181  1.00 20.00           C  
ATOM   3745  O   VAL A 231      14.977  11.238 -19.043  1.00 20.00           O  
ATOM   3746  CB  VAL A 231      14.500   8.963 -21.593  1.00 20.00           C  
ATOM   3747  CG1 VAL A 231      14.905   8.083 -20.405  1.00 20.00           C  
ATOM   3748  CG2 VAL A 231      13.232   8.366 -22.209  1.00 20.00           C  
ATOM   3749  HN  VAL A 231      14.201  11.061 -23.311  1.00 20.00           H  
ATOM   3750  HA  VAL A 231      13.298  10.491 -20.671  1.00 20.00           H  
ATOM   3751  HB  VAL A 231      15.306   8.913 -22.325  1.00 20.00           H  
ATOM   3752 1HG1 VAL A 231      15.873   8.376 -19.989  1.00 20.00           H  
ATOM   3753 2HG1 VAL A 231      14.164   8.131 -19.601  1.00 20.00           H  
ATOM   3754 3HG1 VAL A 231      15.000   7.036 -20.707  1.00 20.00           H  
ATOM   3755 1HG2 VAL A 231      12.414   8.333 -21.482  1.00 20.00           H  
ATOM   3756 2HG2 VAL A 231      12.876   8.944 -23.064  1.00 20.00           H  
ATOM   3757 3HG2 VAL A 231      13.407   7.341 -22.552  1.00 20.00           H  
ATOM   3758  N   LEU A 232      16.596  11.032 -20.650  1.00 20.00           N  
ATOM   3759  CA  LEU A 232      17.642  11.325 -19.628  1.00 20.00           C  
ATOM   3760  C   LEU A 232      17.445  12.793 -19.131  1.00 20.00           C  
ATOM   3761  O   LEU A 232      17.947  13.124 -18.070  1.00 20.00           O  
ATOM   3762  CB  LEU A 232      19.078  11.032 -20.090  1.00 20.00           C  
ATOM   3763  CG  LEU A 232      19.958  10.528 -18.924  1.00 20.00           C  
ATOM   3764  CD1 LEU A 232      19.659   9.060 -18.597  1.00 20.00           C  
ATOM   3765  CD2 LEU A 232      21.447  10.655 -19.239  1.00 20.00           C  
ATOM   3766  HN  LEU A 232      16.824  10.815 -21.611  1.00 20.00           H  
ATOM   3767  HA  LEU A 232      17.407  10.681 -18.784  1.00 20.00           H  
ATOM   3768 1HB  LEU A 232      19.074  10.283 -20.889  1.00 20.00           H  
ATOM   3769 2HB  LEU A 232      19.512  11.943 -20.515  1.00 20.00           H  
ATOM   3770  HG  LEU A 232      19.766  11.126 -18.028  1.00 20.00           H  
ATOM   3771 1HD1 LEU A 232      18.620   8.912 -18.291  1.00 20.00           H  
ATOM   3772 2HD1 LEU A 232      19.846   8.412 -19.459  1.00 20.00           H  
ATOM   3773 3HD1 LEU A 232      20.289   8.706 -17.775  1.00 20.00           H  
ATOM   3774 1HD2 LEU A 232      21.724  10.085 -20.129  1.00 20.00           H  
ATOM   3775 2HD2 LEU A 232      21.727  11.698 -19.395  1.00 20.00           H  
ATOM   3776 3HD2 LEU A 232      22.058  10.265 -18.423  1.00 20.00           H  
ATOM   3777  N   ALA A 233      16.946  13.644 -20.048  1.00 20.00           N  
ATOM   3778  CA  ALA A 233      16.798  15.000 -19.606  1.00 20.00           C  
ATOM   3779  C   ALA A 233      15.706  15.030 -18.399  1.00 20.00           C  
ATOM   3780  O   ALA A 233      15.996  15.597 -17.357  1.00 20.00           O  
ATOM   3781  CB  ALA A 233      16.401  16.020 -20.633  1.00 20.00           C  
ATOM   3782  HN  ALA A 233      16.710  13.350 -20.990  1.00 20.00           H  
ATOM   3783  HA  ALA A 233      17.758  15.322 -19.184  1.00 20.00           H  
ATOM   3784 1HB  ALA A 233      17.182  16.129 -21.391  1.00 20.00           H  
ATOM   3785 2HB  ALA A 233      15.461  15.749 -21.118  1.00 20.00           H  
ATOM   3786 3HB  ALA A 233      16.255  16.985 -20.141  1.00 20.00           H  
ATOM   3787  N   VAL A 234      14.501  14.576 -18.722  1.00 20.00           N  
ATOM   3788  CA  VAL A 234      13.496  14.644 -17.643  1.00 20.00           C  
ATOM   3789  C   VAL A 234      13.937  13.668 -16.492  1.00 20.00           C  
ATOM   3790  O   VAL A 234      13.454  13.834 -15.388  1.00 20.00           O  
ATOM   3791  CB  VAL A 234      12.024  14.390 -18.044  1.00 20.00           C  
ATOM   3792  CG1 VAL A 234      11.594  15.293 -19.199  1.00 20.00           C  
ATOM   3793  CG2 VAL A 234      11.661  12.926 -18.313  1.00 20.00           C  
ATOM   3794  HN  VAL A 234      14.296  14.178 -19.632  1.00 20.00           H  
ATOM   3795  HA  VAL A 234      13.548  15.658 -17.229  1.00 20.00           H  
ATOM   3796  HB  VAL A 234      11.409  14.675 -17.183  1.00 20.00           H  
ATOM   3797 1HG1 VAL A 234      11.758  16.347 -18.954  1.00 20.00           H  
ATOM   3798 2HG1 VAL A 234      12.145  15.073 -20.116  1.00 20.00           H  
ATOM   3799 3HG1 VAL A 234      10.530  15.167 -19.421  1.00 20.00           H  
ATOM   3800 1HG2 VAL A 234      12.283  12.469 -19.081  1.00 20.00           H  
ATOM   3801 2HG2 VAL A 234      11.764  12.318 -17.410  1.00 20.00           H  
ATOM   3802 3HG2 VAL A 234      10.619  12.835 -18.636  1.00 20.00           H  
ATOM   3803  N   VAL A 235      14.631  12.583 -16.898  1.00 20.00           N  
ATOM   3804  CA  VAL A 235      15.104  11.704 -15.813  1.00 20.00           C  
ATOM   3805  C   VAL A 235      16.145  12.519 -14.925  1.00 20.00           C  
ATOM   3806  O   VAL A 235      16.152  12.357 -13.710  1.00 20.00           O  
ATOM   3807  CB  VAL A 235      15.653  10.323 -16.243  1.00 20.00           C  
ATOM   3808  CG1 VAL A 235      16.515   9.640 -15.176  1.00 20.00           C  
ATOM   3809  CG2 VAL A 235      14.500   9.383 -16.609  1.00 20.00           C  
ATOM   3810  HN  VAL A 235      14.845  12.418 -17.872  1.00 20.00           H  
ATOM   3811  HA  VAL A 235      14.233  11.509 -15.185  1.00 20.00           H  
ATOM   3812  HB  VAL A 235      16.290  10.447 -17.112  1.00 20.00           H  
ATOM   3813 1HG1 VAL A 235      16.807   8.633 -15.492  1.00 20.00           H  
ATOM   3814 2HG1 VAL A 235      17.441  10.191 -14.991  1.00 20.00           H  
ATOM   3815 3HG1 VAL A 235      15.978   9.548 -14.226  1.00 20.00           H  
ATOM   3816 1HG2 VAL A 235      13.905   9.122 -15.728  1.00 20.00           H  
ATOM   3817 2HG2 VAL A 235      13.819   9.828 -17.338  1.00 20.00           H  
ATOM   3818 3HG2 VAL A 235      14.880   8.450 -17.038  1.00 20.00           H  
ATOM   3819  N   ILE A 236      17.052  13.219 -15.615  1.00 20.00           N  
ATOM   3820  CA  ILE A 236      17.933  14.088 -14.799  1.00 20.00           C  
ATOM   3821  C   ILE A 236      17.011  15.015 -13.880  1.00 20.00           C  
ATOM   3822  O   ILE A 236      17.196  15.070 -12.677  1.00 20.00           O  
ATOM   3823  CB  ILE A 236      18.957  14.894 -15.646  1.00 20.00           C  
ATOM   3824  CG1 ILE A 236      20.182  14.005 -15.946  1.00 20.00           C  
ATOM   3825  CG2 ILE A 236      19.394  16.213 -14.992  1.00 20.00           C  
ATOM   3826  CD1 ILE A 236      21.078  14.560 -17.041  1.00 20.00           C  
ATOM   3827  HN  ILE A 236      17.089  13.198 -16.625  1.00 20.00           H  
ATOM   3828  HA  ILE A 236      18.470  13.419 -14.122  1.00 20.00           H  
ATOM   3829  HB  ILE A 236      18.489  15.164 -16.597  1.00 20.00           H  
ATOM   3830 1HG1 ILE A 236      20.778  13.855 -15.042  1.00 20.00           H  
ATOM   3831 2HG1 ILE A 236      19.853  13.009 -16.259  1.00 20.00           H  
ATOM   3832 1HG2 ILE A 236      18.565  16.921 -14.920  1.00 20.00           H  
ATOM   3833 2HG2 ILE A 236      19.785  16.057 -13.985  1.00 20.00           H  
ATOM   3834 3HG2 ILE A 236      20.169  16.722 -15.571  1.00 20.00           H  
ATOM   3835 1HD1 ILE A 236      20.497  14.760 -17.944  1.00 20.00           H  
ATOM   3836 2HD1 ILE A 236      21.573  15.486 -16.739  1.00 20.00           H  
ATOM   3837 3HD1 ILE A 236      21.865  13.840 -17.286  1.00 20.00           H  
ATOM   3838  N   PHE A 237      16.162  15.793 -14.541  1.00 20.00           N  
ATOM   3839  CA  PHE A 237      15.358  16.756 -13.676  1.00 20.00           C  
ATOM   3840  C   PHE A 237      14.495  15.914 -12.666  1.00 20.00           C  
ATOM   3841  O   PHE A 237      14.163  16.395 -11.597  1.00 20.00           O  
ATOM   3842  CB  PHE A 237      14.415  17.615 -14.533  1.00 20.00           C  
ATOM   3843  CG  PHE A 237      15.042  18.896 -15.020  1.00 20.00           C  
ATOM   3844  CD1 PHE A 237      16.071  18.890 -15.970  1.00 20.00           C  
ATOM   3845  CD2 PHE A 237      14.587  20.128 -14.535  1.00 20.00           C  
ATOM   3846  CE1 PHE A 237      16.618  20.082 -16.426  1.00 20.00           C  
ATOM   3847  CE2 PHE A 237      15.140  21.322 -14.989  1.00 20.00           C  
ATOM   3848  CZ  PHE A 237      16.151  21.296 -15.941  1.00 20.00           C  
ATOM   3849  HN  PHE A 237      16.113  15.801 -15.554  1.00 20.00           H  
ATOM   3850  HA  PHE A 237      16.057  17.370 -13.096  1.00 20.00           H  
ATOM   3851 1HB  PHE A 237      14.051  17.051 -15.397  1.00 20.00           H  
ATOM   3852 2HB  PHE A 237      13.513  17.862 -13.965  1.00 20.00           H  
ATOM   3853  HD1 PHE A 237      16.449  17.959 -16.375  1.00 20.00           H  
ATOM   3854  HD2 PHE A 237      13.786  20.166 -13.804  1.00 20.00           H  
ATOM   3855  HE1 PHE A 237      17.400  20.067 -17.175  1.00 20.00           H  
ATOM   3856  HE2 PHE A 237      14.777  22.271 -14.609  1.00 20.00           H  
ATOM   3857  HZ  PHE A 237      16.578  22.221 -16.309  1.00 20.00           H  
ATOM   3858  N   SER A 238      14.047  14.720 -13.144  1.00 20.00           N  
ATOM   3859  CA  SER A 238      12.977  14.036 -12.286  1.00 20.00           C  
ATOM   3860  C   SER A 238      13.588  13.737 -10.890  1.00 20.00           C  
ATOM   3861  O   SER A 238      12.830  13.744  -9.929  1.00 20.00           O  
ATOM   3862  CB  SER A 238      12.335  12.755 -12.835  1.00 20.00           C  
ATOM   3863  OG  SER A 238      13.242  11.661 -12.808  1.00 20.00           O  
ATOM   3864  HN  SER A 238      14.284  14.406 -14.074  1.00 20.00           H  
ATOM   3865  HA  SER A 238      12.184  14.781 -12.145  1.00 20.00           H  
ATOM   3866 1HB  SER A 238      11.480  12.469 -12.214  1.00 20.00           H  
ATOM   3867 2HB  SER A 238      11.957  12.879 -13.851  1.00 20.00           H  
ATOM   3868  HG  SER A 238      14.066  11.960 -13.227  1.00 20.00           H  
ATOM   3869  N   ILE A 239      14.844  13.221 -10.911  1.00 20.00           N  
ATOM   3870  CA  ILE A 239      15.337  12.741  -9.624  1.00 20.00           C  
ATOM   3871  C   ILE A 239      16.795  13.202  -9.465  1.00 20.00           C  
ATOM   3872  O   ILE A 239      17.484  12.667  -8.606  1.00 20.00           O  
ATOM   3873  CB  ILE A 239      15.228  11.196  -9.474  1.00 20.00           C  
ATOM   3874  CG1 ILE A 239      15.942  10.441 -10.617  1.00 20.00           C  
ATOM   3875  CG2 ILE A 239      13.773  10.739  -9.318  1.00 20.00           C  
ATOM   3876  CD1 ILE A 239      16.101   8.949 -10.359  1.00 20.00           C  
ATOM   3877  HN  ILE A 239      15.368  13.101 -11.773  1.00 20.00           H  
ATOM   3878  HA  ILE A 239      14.740  13.182  -8.832  1.00 20.00           H  
ATOM   3879  HB  ILE A 239      15.726  10.920  -8.537  1.00 20.00           H  
ATOM   3880 1HG1 ILE A 239      15.406  10.574 -11.561  1.00 20.00           H  
ATOM   3881 2HG1 ILE A 239      16.942  10.855 -10.774  1.00 20.00           H  
ATOM   3882 1HG2 ILE A 239      13.269  11.299  -8.525  1.00 20.00           H  
ATOM   3883 2HG2 ILE A 239      13.202  10.870 -10.240  1.00 20.00           H  
ATOM   3884 3HG2 ILE A 239      13.714   9.682  -9.046  1.00 20.00           H  
ATOM   3885 1HD1 ILE A 239      16.606   8.765  -9.405  1.00 20.00           H  
ATOM   3886 2HD1 ILE A 239      15.136   8.435 -10.344  1.00 20.00           H  
ATOM   3887 3HD1 ILE A 239      16.704   8.492 -11.149  1.00 20.00           H  
ATOM   3888  N   LEU A 240      17.114  14.311 -10.154  1.00 20.00           N  
ATOM   3889  CA  LEU A 240      18.234  14.996  -9.688  1.00 20.00           C  
ATOM   3890  C   LEU A 240      17.762  16.432  -9.176  1.00 20.00           C  
ATOM   3891  O   LEU A 240      17.959  16.749  -8.009  1.00 20.00           O  
ATOM   3892  CB  LEU A 240      19.406  15.075 -10.674  1.00 20.00           C  
ATOM   3893  CG  LEU A 240      19.853  13.753 -11.338  1.00 20.00           C  
ATOM   3894  CD1 LEU A 240      21.155  13.991 -12.085  1.00 20.00           C  
ATOM   3895  CD2 LEU A 240      20.041  12.558 -10.404  1.00 20.00           C  
ATOM   3896  HN  LEU A 240      16.509  14.700 -10.870  1.00 20.00           H  
ATOM   3897  HA  LEU A 240      18.640  14.519  -8.790  1.00 20.00           H  
ATOM   3898 1HB  LEU A 240      19.191  15.809 -11.456  1.00 20.00           H  
ATOM   3899 2HB  LEU A 240      20.253  15.513 -10.135  1.00 20.00           H  
ATOM   3900  HG  LEU A 240      19.099  13.458 -12.066  1.00 20.00           H  
ATOM   3901 1HD1 LEU A 240      21.402  13.148 -12.737  1.00 20.00           H  
ATOM   3902 2HD1 LEU A 240      21.115  14.889 -12.703  1.00 20.00           H  
ATOM   3903 3HD1 LEU A 240      21.970  14.110 -11.372  1.00 20.00           H  
ATOM   3904 1HD2 LEU A 240      20.504  12.841  -9.461  1.00 20.00           H  
ATOM   3905 2HD2 LEU A 240      19.091  12.071 -10.187  1.00 20.00           H  
ATOM   3906 3HD2 LEU A 240      20.662  11.784 -10.860  1.00 20.00           H  
ATOM   3907  N   PHE A 241      17.273  17.257 -10.144  1.00 20.00           N  
ATOM   3908  CA  PHE A 241      17.139  18.645  -9.757  1.00 20.00           C  
ATOM   3909  C   PHE A 241      15.660  18.857  -9.128  1.00 20.00           C  
ATOM   3910  O   PHE A 241      15.527  19.620  -8.186  1.00 20.00           O  
ATOM   3911  CB  PHE A 241      17.333  19.601 -10.939  1.00 20.00           C  
ATOM   3912  CG  PHE A 241      18.649  19.481 -11.677  1.00 20.00           C  
ATOM   3913  CD1 PHE A 241      18.684  19.771 -13.044  1.00 20.00           C  
ATOM   3914  CD2 PHE A 241      19.851  19.129 -11.045  1.00 20.00           C  
ATOM   3915  CE1 PHE A 241      19.871  19.698 -13.761  1.00 20.00           C  
ATOM   3916  CE2 PHE A 241      21.040  19.053 -11.764  1.00 20.00           C  
ATOM   3917  CZ  PHE A 241      21.050  19.337 -13.125  1.00 20.00           C  
ATOM   3918  HN  PHE A 241      17.088  16.934 -11.088  1.00 20.00           H  
ATOM   3919  HA  PHE A 241      17.859  18.890  -8.968  1.00 20.00           H  
ATOM   3920 1HB  PHE A 241      16.516  19.445 -11.652  1.00 20.00           H  
ATOM   3921 2HB  PHE A 241      17.229  20.634 -10.593  1.00 20.00           H  
ATOM   3922  HD1 PHE A 241      17.778  20.067 -13.559  1.00 20.00           H  
ATOM   3923  HD2 PHE A 241      19.883  18.919  -9.981  1.00 20.00           H  
ATOM   3924  HE1 PHE A 241      19.873  19.926 -14.819  1.00 20.00           H  
ATOM   3925  HE2 PHE A 241      21.960  18.783 -11.257  1.00 20.00           H  
ATOM   3926  HZ  PHE A 241      21.973  19.283 -13.691  1.00 20.00           H  
ATOM   3927  N   THR A 242      14.654  18.327  -9.848  1.00 20.00           N  
ATOM   3928  CA  THR A 242      13.236  18.544  -9.258  1.00 20.00           C  
ATOM   3929  C   THR A 242      13.256  18.104  -7.735  1.00 20.00           C  
ATOM   3930  O   THR A 242      12.665  18.804  -6.927  1.00 20.00           O  
ATOM   3931  CB  THR A 242      12.100  17.909 -10.077  1.00 20.00           C  
ATOM   3932  CG2 THR A 242      10.725  18.160  -9.480  1.00 20.00           C  
ATOM   3933  OG1 THR A 242      12.102  18.483 -11.381  1.00 20.00           O  
ATOM   3934  HN  THR A 242      14.813  17.836 -10.720  1.00 20.00           H  
ATOM   3935  HA  THR A 242      13.099  19.633  -9.263  1.00 20.00           H  
ATOM   3936  HB  THR A 242      12.232  16.828 -10.173  1.00 20.00           H  
ATOM   3937  HG1 THR A 242      12.785  18.021 -11.894  1.00 20.00           H  
ATOM   3938 1HG2 THR A 242      10.534  19.231  -9.357  1.00 20.00           H  
ATOM   3939 2HG2 THR A 242      10.619  17.667  -8.512  1.00 20.00           H  
ATOM   3940 3HG2 THR A 242       9.943  17.775 -10.143  1.00 20.00           H  
ATOM   3941  N   PRO A 243      13.706  17.085  -7.545  1.00 20.00           N  
ATOM   3942  CA  PRO A 243      13.603  16.571  -6.076  1.00 20.00           C  
ATOM   3943  C   PRO A 243      14.563  17.503  -5.076  1.00 20.00           C  
ATOM   3944  O   PRO A 243      14.290  17.569  -3.888  1.00 20.00           O  
ATOM   3945  CB  PRO A 243      14.104  15.148  -6.070  1.00 20.00           C  
ATOM   3946  CG  PRO A 243      15.073  15.181  -7.208  1.00 20.00           C  
ATOM   3947  CD  PRO A 243      14.340  15.998  -8.281  1.00 20.00           C  
ATOM   3948  HA  PRO A 243      12.571  16.632  -5.710  1.00 20.00           H  
ATOM   3949 1HB  PRO A 243      14.565  14.845  -5.131  1.00 20.00           H  
ATOM   3950 2HB  PRO A 243      13.285  14.455  -6.295  1.00 20.00           H  
ATOM   3951 1HG  PRO A 243      15.992  15.677  -6.897  1.00 20.00           H  
ATOM   3952 2HG  PRO A 243      15.379  14.175  -7.460  1.00 20.00           H  
ATOM   3953 1HD  PRO A 243      15.013  16.273  -9.076  1.00 20.00           H  
ATOM   3954 2HD  PRO A 243      13.537  15.423  -8.721  1.00 20.00           H  
ATOM   3955  N   TYR A 244      15.635  17.955  -5.621  1.00 20.00           N  
ATOM   3956  CA  TYR A 244      16.468  18.843  -4.751  1.00 20.00           C  
ATOM   3957  C   TYR A 244      15.688  20.268  -4.573  1.00 20.00           C  
ATOM   3958  O   TYR A 244      15.729  20.833  -3.499  1.00 20.00           O  
ATOM   3959  CB  TYR A 244      17.855  19.050  -5.372  1.00 20.00           C  
ATOM   3960  CG  TYR A 244      18.687  20.097  -4.670  1.00 20.00           C  
ATOM   3961  CD1 TYR A 244      19.333  19.795  -3.469  1.00 20.00           C  
ATOM   3962  CD2 TYR A 244      18.849  21.370  -5.232  1.00 20.00           C  
ATOM   3963  CE1 TYR A 244      20.147  20.742  -2.842  1.00 20.00           C  
ATOM   3964  CE2 TYR A 244      19.627  22.330  -4.597  1.00 20.00           C  
ATOM   3965  CZ  TYR A 244      20.288  22.003  -3.417  1.00 20.00           C  
ATOM   3966  OH  TYR A 244      21.109  22.932  -2.802  1.00 20.00           O  
ATOM   3967  HN  TYR A 244      15.858  17.810  -6.600  1.00 20.00           H  
ATOM   3968  HA  TYR A 244      16.567  18.390  -3.756  1.00 20.00           H  
ATOM   3969 1HB  TYR A 244      18.397  18.098  -5.378  1.00 20.00           H  
ATOM   3970 2HB  TYR A 244      17.757  19.324  -6.428  1.00 20.00           H  
ATOM   3971  HD1 TYR A 244      19.210  18.816  -3.018  1.00 20.00           H  
ATOM   3972  HD2 TYR A 244      18.343  21.625  -6.158  1.00 20.00           H  
ATOM   3973  HE1 TYR A 244      20.663  20.496  -1.922  1.00 20.00           H  
ATOM   3974  HE2 TYR A 244      19.714  23.328  -5.015  1.00 20.00           H  
ATOM   3975  HH  TYR A 244      21.593  23.401  -3.505  1.00 20.00           H  
ATOM   3976  N   HIS A 245      15.256  20.855  -5.762  1.00 20.00           N  
ATOM   3977  CA  HIS A 245      14.474  22.095  -5.601  1.00 20.00           C  
ATOM   3978  C   HIS A 245      13.265  21.797  -4.654  1.00 20.00           C  
ATOM   3979  O   HIS A 245      12.927  22.652  -3.845  1.00 20.00           O  
ATOM   3980  CB  HIS A 245      14.012  22.662  -6.948  1.00 20.00           C  
ATOM   3981  CG  HIS A 245      15.159  23.287  -7.652  1.00 20.00           C  
ATOM   3982  CD2 HIS A 245      15.634  24.602  -7.606  1.00 20.00           C  
ATOM   3983  ND1 HIS A 245      16.002  22.598  -8.484  1.00 20.00           N  
ATOM   3984  CE1 HIS A 245      16.987  23.455  -8.908  1.00 20.00           C  
ATOM   3985  NE2 HIS A 245      16.796  24.658  -8.407  1.00 20.00           N  
ATOM   3986  HN  HIS A 245      15.443  20.441  -6.667  1.00 20.00           H  
ATOM   3987  HA  HIS A 245      15.118  22.809  -5.071  1.00 20.00           H  
ATOM   3988 1HB  HIS A 245      13.571  21.872  -7.567  1.00 20.00           H  
ATOM   3989 2HB  HIS A 245      13.223  23.406  -6.796  1.00 20.00           H  
ATOM   3990  HD1 HIS A 245      15.925  21.621  -8.732  1.00 20.00           H  
ATOM   3991  HD2 HIS A 245      15.248  25.455  -7.066  1.00 20.00           H  
ATOM   3992  HE1 HIS A 245      17.807  23.174  -9.550  1.00 20.00           H  
ATOM   3993  N   ILE A 246      12.586  20.704  -4.940  1.00 20.00           N  
ATOM   3994  CA  ILE A 246      11.404  20.444  -4.062  1.00 20.00           C  
ATOM   3995  C   ILE A 246      11.915  20.329  -2.555  1.00 20.00           C  
ATOM   3996  O   ILE A 246      11.302  20.925  -1.681  1.00 20.00           O  
ATOM   3997  CB  ILE A 246      10.556  19.222  -4.495  1.00 20.00           C  
ATOM   3998  CG1 ILE A 246       9.718  19.591  -5.738  1.00 20.00           C  
ATOM   3999  CG2 ILE A 246       9.642  18.715  -3.370  1.00 20.00           C  
ATOM   4000  CD1 ILE A 246       8.902  18.436  -6.303  1.00 20.00           C  
ATOM   4001  HN  ILE A 246      12.849  20.084  -5.698  1.00 20.00           H  
ATOM   4002  HA  ILE A 246      10.773  21.342  -4.099  1.00 20.00           H  
ATOM   4003  HB  ILE A 246      11.228  18.398  -4.753  1.00 20.00           H  
ATOM   4004 1HG1 ILE A 246       9.038  20.417  -5.506  1.00 20.00           H  
ATOM   4005 2HG1 ILE A 246      10.377  19.958  -6.530  1.00 20.00           H  
ATOM   4006 1HG2 ILE A 246      10.216  18.374  -2.505  1.00 20.00           H  
ATOM   4007 2HG2 ILE A 246       8.950  19.494  -3.033  1.00 20.00           H  
ATOM   4008 3HG2 ILE A 246       9.048  17.853  -3.683  1.00 20.00           H  
ATOM   4009 1HD1 ILE A 246       9.510  17.533  -6.408  1.00 20.00           H  
ATOM   4010 2HD1 ILE A 246       8.044  18.200  -5.668  1.00 20.00           H  
ATOM   4011 3HD1 ILE A 246       8.512  18.698  -7.291  1.00 20.00           H  
ATOM   4012  N   MET A 247      12.887  19.458  -2.359  1.00 20.00           N  
ATOM   4013  CA  MET A 247      13.241  19.209  -0.917  1.00 20.00           C  
ATOM   4014  C   MET A 247      13.974  20.508  -0.347  1.00 20.00           C  
ATOM   4015  O   MET A 247      14.019  20.664   0.859  1.00 20.00           O  
ATOM   4016  CB  MET A 247      14.103  17.961  -0.716  1.00 20.00           C  
ATOM   4017  CG  MET A 247      13.353  16.654  -0.984  1.00 20.00           C  
ATOM   4018  SD  MET A 247      12.174  16.261   0.351  1.00 20.00           S  
ATOM   4019  CE  MET A 247      11.027  15.221  -0.587  1.00 20.00           C  
ATOM   4020  HN  MET A 247      13.341  18.968  -3.123  1.00 20.00           H  
ATOM   4021  HA  MET A 247      12.310  19.107  -0.353  1.00 20.00           H  
ATOM   4022 1HB  MET A 247      14.966  18.013  -1.387  1.00 20.00           H  
ATOM   4023 2HB  MET A 247      14.518  17.949   0.295  1.00 20.00           H  
ATOM   4024 1HG  MET A 247      12.818  16.699  -1.936  1.00 20.00           H  
ATOM   4025 2HG  MET A 247      14.072  15.834  -1.044  1.00 20.00           H  
ATOM   4026 1HE  MET A 247      10.497  15.821  -1.332  1.00 20.00           H  
ATOM   4027 2HE  MET A 247      11.561  14.410  -1.086  1.00 20.00           H  
ATOM   4028 3HE  MET A 247      10.292  14.788   0.096  1.00 20.00           H  
ATOM   4029  N   ARG A 248      14.716  21.177  -1.238  1.00 20.00           N  
ATOM   4030  CA  ARG A 248      15.388  22.414  -0.705  1.00 20.00           C  
ATOM   4031  C   ARG A 248      14.254  23.436  -0.219  1.00 20.00           C  
ATOM   4032  O   ARG A 248      14.456  24.131   0.769  1.00 20.00           O  
ATOM   4033  CB  ARG A 248      16.258  23.117  -1.758  1.00 20.00           C  
ATOM   4034  CG  ARG A 248      17.132  24.243  -1.198  1.00 20.00           C  
ATOM   4035  CD  ARG A 248      18.049  24.827  -2.272  1.00 20.00           C  
ATOM   4036  NE  ARG A 248      19.429  24.981  -1.799  1.00 20.00           N  
ATOM   4037  CZ  ARG A 248      19.913  26.100  -1.116  1.00 20.00           C  
ATOM   4038  NH1 ARG A 248      19.090  27.167  -0.777  1.00 20.00           N1+
ATOM   4039  NH2 ARG A 248      21.251  26.148  -0.773  1.00 20.00           N  
ATOM   4040  HN  ARG A 248      14.778  20.881  -2.201  1.00 20.00           H  
ATOM   4041  HA  ARG A 248      15.989  22.131   0.165  1.00 20.00           H  
ATOM   4042 1HB  ARG A 248      16.925  22.376  -2.209  1.00 20.00           H  
ATOM   4043 2HB  ARG A 248      15.635  23.514  -2.567  1.00 20.00           H  
ATOM   4044 1HG  ARG A 248      16.505  25.045  -0.798  1.00 20.00           H  
ATOM   4045 2HG  ARG A 248      17.723  23.862  -0.358  1.00 20.00           H  
ATOM   4046 1HD  ARG A 248      18.090  24.184  -3.155  1.00 20.00           H  
ATOM   4047 2HD  ARG A 248      17.675  25.791  -2.630  1.00 20.00           H  
ATOM   4048  HE  ARG A 248      20.109  24.231  -2.048  1.00 20.00           H  
ATOM   4049 1HH1 ARG A 248      18.099  27.177  -1.004  1.00 20.00           H  
ATOM   4050 2HH1 ARG A 248      19.458  27.978  -0.286  1.00 20.00           H  
ATOM   4051 1HH2 ARG A 248      21.651  26.947  -0.287  1.00 20.00           H  
ATOM   4052 2HH2 ARG A 248      21.876  25.369  -0.968  1.00 20.00           H  
ATOM   4053  N   ASN A 249      13.204  23.544  -1.033  1.00 20.00           N  
ATOM   4054  CA  ASN A 249      12.120  24.434  -0.546  1.00 20.00           C  
ATOM   4055  C   ASN A 249      11.482  23.782   0.735  1.00 20.00           C  
ATOM   4056  O   ASN A 249      11.139  24.517   1.645  1.00 20.00           O  
ATOM   4057  CB  ASN A 249      11.054  24.683  -1.619  1.00 20.00           C  
ATOM   4058  CG  ASN A 249      11.558  25.537  -2.767  1.00 20.00           C  
ATOM   4059  ND2 ASN A 249      10.537  26.082  -3.506  1.00 20.00           N  
ATOM   4060  OD1 ASN A 249      12.741  25.704  -3.027  1.00 20.00           O  
ATOM   4061  HN  ASN A 249      13.130  23.020  -1.900  1.00 20.00           H  
ATOM   4062  HA  ASN A 249      12.574  25.386  -0.242  1.00 20.00           H  
ATOM   4063 1HB  ASN A 249      10.688  23.740  -2.039  1.00 20.00           H  
ATOM   4064 2HB  ASN A 249      10.192  25.187  -1.165  1.00 20.00           H  
ATOM   4065 1HD2 ASN A 249       9.559  25.918  -3.291  1.00 20.00           H  
ATOM   4066 2HD2 ASN A 249      10.736  26.679  -4.302  1.00 20.00           H  
ATOM   4067  N   LEU A 250      11.163  22.484   0.613  1.00 20.00           N  
ATOM   4068  CA  LEU A 250      10.504  21.886   1.794  1.00 20.00           C  
ATOM   4069  C   LEU A 250      11.494  21.986   3.021  1.00 20.00           C  
ATOM   4070  O   LEU A 250      11.032  21.912   4.148  1.00 20.00           O  
ATOM   4071  CB  LEU A 250      10.073  20.428   1.591  1.00 20.00           C  
ATOM   4072  CG  LEU A 250       8.938  20.228   0.569  1.00 20.00           C  
ATOM   4073  CD1 LEU A 250       8.768  18.740   0.270  1.00 20.00           C  
ATOM   4074  CD2 LEU A 250       7.610  20.808   1.057  1.00 20.00           C  
ATOM   4075  HN  LEU A 250      11.335  21.960  -0.238  1.00 20.00           H  
ATOM   4076  HA  LEU A 250       9.632  22.498   2.036  1.00 20.00           H  
ATOM   4077 1HB  LEU A 250      10.945  19.843   1.288  1.00 20.00           H  
ATOM   4078 2HB  LEU A 250       9.762  20.005   2.552  1.00 20.00           H  
ATOM   4079  HG  LEU A 250       9.194  20.727  -0.370  1.00 20.00           H  
ATOM   4080 1HD1 LEU A 250       9.696  18.311  -0.117  1.00 20.00           H  
ATOM   4081 2HD1 LEU A 250       8.489  18.179   1.168  1.00 20.00           H  
ATOM   4082 3HD1 LEU A 250       7.992  18.575  -0.484  1.00 20.00           H  
ATOM   4083 1HD2 LEU A 250       7.346  20.425   2.048  1.00 20.00           H  
ATOM   4084 2HD2 LEU A 250       7.646  21.899   1.116  1.00 20.00           H  
ATOM   4085 3HD2 LEU A 250       6.794  20.551   0.375  1.00 20.00           H  
ATOM   4086  N   ARG A 251      12.804  21.918   2.704  1.00 20.00           N  
ATOM   4087  CA  ARG A 251      13.730  21.923   3.861  1.00 20.00           C  
ATOM   4088  C   ARG A 251      13.688  23.371   4.534  1.00 20.00           C  
ATOM   4089  O   ARG A 251      13.684  23.464   5.752  1.00 20.00           O  
ATOM   4090  CB  ARG A 251      15.174  21.530   3.481  1.00 20.00           C  
ATOM   4091  CG  ARG A 251      16.227  21.802   4.566  1.00 20.00           C  
ATOM   4092  CD  ARG A 251      15.926  21.099   5.889  1.00 20.00           C  
ATOM   4093  NE  ARG A 251      16.718  21.677   6.979  1.00 20.00           N  
ATOM   4094  CZ  ARG A 251      16.483  21.417   8.329  1.00 20.00           C  
ATOM   4095  NH1 ARG A 251      15.444  20.592   8.744  1.00 20.00           N1+
ATOM   4096  NH2 ARG A 251      17.312  21.985   9.280  1.00 20.00           N  
ATOM   4097  HN  ARG A 251      13.126  21.854   1.747  1.00 20.00           H  
ATOM   4098  HA  ARG A 251      13.364  21.190   4.582  1.00 20.00           H  
ATOM   4099 1HB  ARG A 251      15.201  20.470   3.207  1.00 20.00           H  
ATOM   4100 2HB  ARG A 251      15.484  22.082   2.588  1.00 20.00           H  
ATOM   4101 1HG  ARG A 251      17.202  21.462   4.207  1.00 20.00           H  
ATOM   4102 2HG  ARG A 251      16.342  22.880   4.725  1.00 20.00           H  
ATOM   4103 1HD  ARG A 251      14.872  21.162   6.155  1.00 20.00           H  
ATOM   4104 2HD  ARG A 251      16.195  20.041   5.802  1.00 20.00           H  
ATOM   4105  HE  ARG A 251      17.535  22.280   6.726  1.00 20.00           H  
ATOM   4106 1HH1 ARG A 251      14.786  20.184   8.085  1.00 20.00           H  
ATOM   4107 2HH1 ARG A 251      15.275  20.420   9.731  1.00 20.00           H  
ATOM   4108 1HH2 ARG A 251      17.160  21.825  10.273  1.00 20.00           H  
ATOM   4109 2HH2 ARG A 251      18.072  22.606   9.012  1.00 20.00           H  
ATOM   4110  N   ILE A 252      13.857  24.391   3.689  1.00 20.00           N  
ATOM   4111  CA  ILE A 252      13.786  25.744   4.311  1.00 20.00           C  
ATOM   4112  C   ILE A 252      12.328  25.957   4.871  1.00 20.00           C  
ATOM   4113  O   ILE A 252      12.177  26.636   5.879  1.00 20.00           O  
ATOM   4114  CB  ILE A 252      14.174  26.843   3.287  1.00 20.00           C  
ATOM   4115  CG1 ILE A 252      15.650  26.702   2.867  1.00 20.00           C  
ATOM   4116  CG2 ILE A 252      13.917  28.250   3.844  1.00 20.00           C  
ATOM   4117  CD1 ILE A 252      15.971  27.387   1.546  1.00 20.00           C  
ATOM   4118  HN  ILE A 252      13.944  24.256   2.686  1.00 20.00           H  
ATOM   4119  HA  ILE A 252      14.477  25.766   5.163  1.00 20.00           H  
ATOM   4120  HB  ILE A 252      13.545  26.716   2.397  1.00 20.00           H  
ATOM   4121 1HG1 ILE A 252      16.303  27.107   3.645  1.00 20.00           H  
ATOM   4122 2HG1 ILE A 252      15.928  25.650   2.756  1.00 20.00           H  
ATOM   4123 1HG2 ILE A 252      12.848  28.442   3.963  1.00 20.00           H  
ATOM   4124 2HG2 ILE A 252      14.397  28.388   4.818  1.00 20.00           H  
ATOM   4125 3HG2 ILE A 252      14.297  29.028   3.178  1.00 20.00           H  
ATOM   4126 1HD1 ILE A 252      15.338  27.007   0.738  1.00 20.00           H  
ATOM   4127 2HD1 ILE A 252      15.835  28.470   1.604  1.00 20.00           H  
ATOM   4128 3HD1 ILE A 252      17.012  27.201   1.269  1.00 20.00           H  
ATOM   4129  N   ALA A 253      11.347  25.492   4.086  1.00 20.00           N  
ATOM   4130  CA  ALA A 253      10.026  25.626   4.619  1.00 20.00           C  
ATOM   4131  C   ALA A 253       9.983  24.892   6.080  1.00 20.00           C  
ATOM   4132  O   ALA A 253       9.361  25.421   6.986  1.00 20.00           O  
ATOM   4133  CB  ALA A 253       8.932  25.057   3.728  1.00 20.00           C  
ATOM   4134  HN  ALA A 253      11.534  25.096   3.174  1.00 20.00           H  
ATOM   4135  HA  ALA A 253       9.835  26.696   4.770  1.00 20.00           H  
ATOM   4136 1HB  ALA A 253       8.965  25.498   2.728  1.00 20.00           H  
ATOM   4137 2HB  ALA A 253       9.016  23.973   3.630  1.00 20.00           H  
ATOM   4138 3HB  ALA A 253       7.945  25.266   4.152  1.00 20.00           H  
ATOM   4139  N   SER A 254      10.434  23.648   6.094  1.00 20.00           N  
ATOM   4140  CA  SER A 254      10.281  22.936   7.390  1.00 20.00           C  
ATOM   4141  C   SER A 254      11.142  23.705   8.489  1.00 20.00           C  
ATOM   4142  O   SER A 254      10.739  23.757   9.644  1.00 20.00           O  
ATOM   4143  CB  SER A 254      10.604  21.450   7.374  1.00 20.00           C  
ATOM   4144  OG  SER A 254      11.826  21.180   6.704  1.00 20.00           O  
ATOM   4145  HN  SER A 254      10.874  23.224   5.287  1.00 20.00           H  
ATOM   4146  HA  SER A 254       9.233  23.037   7.697  1.00 20.00           H  
ATOM   4147 1HB  SER A 254      10.668  21.060   8.389  1.00 20.00           H  
ATOM   4148 2HB  SER A 254       9.813  20.890   6.864  1.00 20.00           H  
ATOM   4149  HG  SER A 254      11.605  21.070   5.764  1.00 20.00           H  
ATOM   4150  N   ARG A 255      12.338  24.143   8.071  1.00 20.00           N  
ATOM   4151  CA  ARG A 255      13.148  24.902   9.116  1.00 20.00           C  
ATOM   4152  C   ARG A 255      12.300  26.175   9.581  1.00 20.00           C  
ATOM   4153  O   ARG A 255      12.542  26.688  10.667  1.00 20.00           O  
ATOM   4154  CB  ARG A 255      14.514  25.346   8.575  1.00 20.00           C  
ATOM   4155  CG  ARG A 255      15.293  26.196   9.592  1.00 20.00           C  
ATOM   4156  CD  ARG A 255      16.759  26.306   9.214  1.00 20.00           C  
ATOM   4157  NE  ARG A 255      17.520  27.098  10.191  1.00 20.00           N  
ATOM   4158  CZ  ARG A 255      18.912  27.234  10.135  1.00 20.00           C  
ATOM   4159  NH1 ARG A 255      19.656  26.671   9.106  1.00 20.00           N1+
ATOM   4160  NH2 ARG A 255      19.568  27.965  11.111  1.00 20.00           N  
ATOM   4161  HN  ARG A 255      12.685  23.966   7.136  1.00 20.00           H  
ATOM   4162  HA  ARG A 255      13.260  24.243   9.986  1.00 20.00           H  
ATOM   4163 1HB  ARG A 255      15.094  24.454   8.310  1.00 20.00           H  
ATOM   4164 2HB  ARG A 255      14.386  25.916   7.648  1.00 20.00           H  
ATOM   4165 1HG  ARG A 255      14.863  27.200   9.657  1.00 20.00           H  
ATOM   4166 2HG  ARG A 255      15.220  25.758  10.594  1.00 20.00           H  
ATOM   4167 1HD  ARG A 255      17.193  25.303   9.162  1.00 20.00           H  
ATOM   4168 2HD  ARG A 255      16.853  26.800   8.245  1.00 20.00           H  
ATOM   4169  HE  ARG A 255      17.004  27.592  10.952  1.00 20.00           H  
ATOM   4170 1HH1 ARG A 255      19.225  26.131   8.363  1.00 20.00           H  
ATOM   4171 2HH1 ARG A 255      20.660  26.819   9.050  1.00 20.00           H  
ATOM   4172 1HH2 ARG A 255      20.580  28.074  11.100  1.00 20.00           H  
ATOM   4173 2HH2 ARG A 255      19.051  28.436  11.851  1.00 20.00           H  
ATOM   4174  N   LEU A 256      11.475  26.615   8.715  1.00 20.00           N  
ATOM   4175  CA  LEU A 256      10.647  27.816   9.151  1.00 20.00           C  
ATOM   4176  C   LEU A 256       9.322  27.278   9.865  1.00 20.00           C  
ATOM   4177  O   LEU A 256       9.222  27.415  11.079  1.00 20.00           O  
ATOM   4178  CB  LEU A 256      10.305  28.741   7.966  1.00 20.00           C  
ATOM   4179  CG  LEU A 256      11.430  29.736   7.615  1.00 20.00           C  
ATOM   4180  CD1 LEU A 256      11.220  30.286   6.204  1.00 20.00           C  
ATOM   4181  CD2 LEU A 256      11.486  30.896   8.612  1.00 20.00           C  
ATOM   4182  HN  LEU A 256      11.336  26.174   7.813  1.00 20.00           H  
ATOM   4183  HA  LEU A 256      11.185  28.398   9.905  1.00 20.00           H  
ATOM   4184 1HB  LEU A 256      10.074  28.132   7.086  1.00 20.00           H  
ATOM   4185 2HB  LEU A 256       9.390  29.305   8.181  1.00 20.00           H  
ATOM   4186  HG  LEU A 256      12.397  29.220   7.631  1.00 20.00           H  
ATOM   4187 1HD1 LEU A 256      11.201  29.477   5.468  1.00 20.00           H  
ATOM   4188 2HD1 LEU A 256      10.273  30.829   6.125  1.00 20.00           H  
ATOM   4189 3HD1 LEU A 256      12.020  30.979   5.922  1.00 20.00           H  
ATOM   4190 1HD2 LEU A 256      10.511  31.381   8.720  1.00 20.00           H  
ATOM   4191 2HD2 LEU A 256      11.804  30.561   9.603  1.00 20.00           H  
ATOM   4192 3HD2 LEU A 256      12.194  31.664   8.286  1.00 20.00           H  
ATOM   4193  N   ASP A 257       8.466  26.785   9.078  1.00 20.00           N  
ATOM   4194  CA  ASP A 257       7.135  26.525   9.655  1.00 20.00           C  
ATOM   4195  C   ASP A 257       7.295  25.459  10.829  1.00 20.00           C  
ATOM   4196  O   ASP A 257       6.810  25.713  11.926  1.00 20.00           O  
ATOM   4197  CB  ASP A 257       6.120  26.022   8.615  1.00 20.00           C  
ATOM   4198  CG  ASP A 257       5.887  26.988   7.439  1.00 20.00           C  
ATOM   4199  OD1 ASP A 257       4.723  27.473   7.380  1.00 20.00           O  
ATOM   4200  OD2 ASP A 257       6.858  27.165   6.651  1.00 20.00           O1-
ATOM   4201  HN  ASP A 257       8.628  26.693   8.080  1.00 20.00           H  
ATOM   4202  HA  ASP A 257       6.771  27.464  10.091  1.00 20.00           H  
ATOM   4203 1HB  ASP A 257       6.446  25.071   8.179  1.00 20.00           H  
ATOM   4204 2HB  ASP A 257       5.160  25.826   9.106  1.00 20.00           H  
ATOM   4205  N   SER A 258       7.811  24.224  10.445  1.00 20.00           N  
ATOM   4206  CA  SER A 258       7.450  23.193  11.227  1.00 20.00           C  
ATOM   4207  C   SER A 258       8.659  22.869  12.225  1.00 20.00           C  
ATOM   4208  O   SER A 258       9.591  22.164  11.856  1.00 20.00           O  
ATOM   4209  CB  SER A 258       7.138  21.955  10.383  1.00 20.00           C  
ATOM   4210  OG  SER A 258       6.006  22.194   9.552  1.00 20.00           O  
ATOM   4211  HN  SER A 258       8.382  24.115   9.613  1.00 20.00           H  
ATOM   4212  HA  SER A 258       6.550  23.427  11.810  1.00 20.00           H  
ATOM   4213 1HB  SER A 258       7.981  21.659   9.749  1.00 20.00           H  
ATOM   4214 2HB  SER A 258       6.908  21.103  11.031  1.00 20.00           H  
ATOM   4215  HG  SER A 258       6.313  22.710   8.787  1.00 20.00           H  
ATOM   4216  N   TRP A 259       8.520  23.397  13.410  1.00 20.00           N  
ATOM   4217  CA  TRP A 259       9.351  22.907  14.390  1.00 20.00           C  
ATOM   4218  C   TRP A 259       8.571  23.072  15.851  1.00 20.00           C  
ATOM   4219  O   TRP A 259       9.113  23.650  16.787  1.00 20.00           O  
ATOM   4220  CB  TRP A 259      10.739  23.596  14.362  1.00 20.00           C  
ATOM   4221  CG  TRP A 259      10.831  25.029  14.794  1.00 20.00           C  
ATOM   4222  CD1 TRP A 259       9.872  26.027  14.882  1.00 20.00           C  
ATOM   4223  CD2 TRP A 259      12.059  25.664  15.224  1.00 20.00           C  
ATOM   4224  CE2 TRP A 259      11.796  26.949  15.546  1.00 20.00           C  
ATOM   4225  CE3 TRP A 259      13.368  25.173  15.336  1.00 20.00           C  
ATOM   4226  NE1 TRP A 259      10.460  27.189  15.334  1.00 20.00           N  
ATOM   4227  CZ2 TRP A 259      12.741  27.858  16.010  1.00 20.00           C  
ATOM   4228  CZ3 TRP A 259      14.349  26.049  15.802  1.00 20.00           C  
ATOM   4229  CH2 TRP A 259      14.039  27.367  16.132  1.00 20.00           C  
ATOM   4230  HN  TRP A 259       7.849  24.139  13.588  1.00 20.00           H  
ATOM   4231  HA  TRP A 259       9.481  21.836  14.225  1.00 20.00           H  
ATOM   4232 1HB  TRP A 259      11.410  23.018  15.005  1.00 20.00           H  
ATOM   4233 2HB  TRP A 259      11.162  23.528  13.354  1.00 20.00           H  
ATOM   4234  HD1 TRP A 259       8.819  25.978  14.648  1.00 20.00           H  
ATOM   4235  HE1 TRP A 259       9.985  28.071  15.483  1.00 20.00           H  
ATOM   4236  HE3 TRP A 259      13.624  24.152  15.075  1.00 20.00           H  
ATOM   4237  HZ2 TRP A 259      12.492  28.885  16.262  1.00 20.00           H  
ATOM   4238  HZ3 TRP A 259      15.371  25.701  15.905  1.00 20.00           H  
ATOM   4239  HH2 TRP A 259      14.823  28.026  16.492  1.00 20.00           H  
ATOM   4240  N   PRO A 260       7.428  22.438  15.920  1.00 20.00           N  
ATOM   4241  CA  PRO A 260       7.031  22.036  17.185  1.00 20.00           C  
ATOM   4242  C   PRO A 260       8.223  21.008  17.879  1.00 20.00           C  
ATOM   4243  O   PRO A 260       9.410  21.157  17.695  1.00 20.00           O  
ATOM   4244  CB  PRO A 260       5.613  21.495  17.069  1.00 20.00           C  
ATOM   4245  CG  PRO A 260       5.536  21.038  15.643  1.00 20.00           C  
ATOM   4246  CD  PRO A 260       6.501  21.952  14.908  1.00 20.00           C  
ATOM   4247  HA  PRO A 260       7.037  22.909  17.850  1.00 20.00           H  
ATOM   4248 1HB  PRO A 260       5.380  20.697  17.779  1.00 20.00           H  
ATOM   4249 2HB  PRO A 260       4.890  22.302  17.230  1.00 20.00           H  
ATOM   4250 1HG  PRO A 260       5.845  19.993  15.588  1.00 20.00           H  
ATOM   4251 2HG  PRO A 260       4.524  21.098  15.232  1.00 20.00           H  
ATOM   4252 1HD  PRO A 260       7.013  21.435  14.096  1.00 20.00           H  
ATOM   4253 2HD  PRO A 260       5.973  22.822  14.504  1.00 20.00           H  
ATOM   4254  N   GLN A 261       7.715  20.033  18.892  1.00 20.00           N  
ATOM   4255  CA  GLN A 261       8.669  18.849  19.194  1.00 20.00           C  
ATOM   4256  C   GLN A 261       8.102  17.524  18.445  1.00 20.00           C  
ATOM   4257  O   GLN A 261       8.895  16.659  18.097  1.00 20.00           O  
ATOM   4258  CB  GLN A 261       8.711  18.560  20.695  1.00 20.00           C  
ATOM   4259  CG  GLN A 261       9.222  19.705  21.565  1.00 20.00           C  
ATOM   4260  CD  GLN A 261      10.693  19.999  21.355  1.00 20.00           C  
ATOM   4261  NE2 GLN A 261      10.928  21.114  20.580  1.00 20.00           N  
ATOM   4262  OE1 GLN A 261      11.578  19.307  21.835  1.00 20.00           O  
ATOM   4263  HN  GLN A 261       6.755  20.047  19.220  1.00 20.00           H  
ATOM   4264  HA  GLN A 261       9.662  19.050  18.780  1.00 20.00           H  
ATOM   4265 1HB  GLN A 261       7.705  18.295  21.039  1.00 20.00           H  
ATOM   4266 2HB  GLN A 261       9.329  17.672  20.868  1.00 20.00           H  
ATOM   4267 1HG  GLN A 261       8.631  20.612  21.398  1.00 20.00           H  
ATOM   4268 2HG  GLN A 261       9.094  19.452  22.622  1.00 20.00           H  
ATOM   4269 1HE2 GLN A 261      10.181  21.674  20.182  1.00 20.00           H  
ATOM   4270 2HE2 GLN A 261      11.880  21.412  20.379  1.00 20.00           H  
ATOM   4271  N   GLY A 262       6.827  17.404  18.433  1.00 20.00           N  
ATOM   4272  CA  GLY A 262       6.295  16.014  17.929  1.00 20.00           C  
ATOM   4273  C   GLY A 262       6.188  16.061  16.273  1.00 20.00           C  
ATOM   4274  O   GLY A 262       5.718  15.119  15.649  1.00 20.00           O  
ATOM   4275  HN  GLY A 262       6.196  18.142  18.727  1.00 20.00           H  
ATOM   4276 1HA  GLY A 262       6.958  15.195  18.228  1.00 20.00           H  
ATOM   4277 2HA  GLY A 262       5.297  15.860  18.349  1.00 20.00           H  
ATOM   4278  N   CYS A 263       6.622  17.183  15.711  1.00 20.00           N  
ATOM   4279  CA  CYS A 263       6.519  17.228  14.200  1.00 20.00           C  
ATOM   4280  C   CYS A 263       7.612  16.043  13.534  1.00 20.00           C  
ATOM   4281  O   CYS A 263       8.555  15.626  14.195  1.00 20.00           O  
ATOM   4282  CB  CYS A 263       7.708  18.473  14.160  1.00 20.00           C  
ATOM   4283  SG  CYS A 263       9.548  18.651  15.204  1.00 20.00           S  
ATOM   4284  HN  CYS A 263       6.903  17.977  16.278  1.00 20.00           H  
ATOM   4285  HA  CYS A 263       5.533  17.383  13.750  1.00 20.00           H  
ATOM   4286 1HB  CYS A 263       7.990  18.608  13.110  1.00 20.00           H  
ATOM   4287 2HB  CYS A 263       7.206  19.396  14.428  1.00 20.00           H  
ATOM   4288  N   THR A 264       7.307  15.640  12.256  1.00 20.00           N  
ATOM   4289  CA  THR A 264       8.204  14.492  11.686  1.00 20.00           C  
ATOM   4290  C   THR A 264       9.202  15.119  10.660  1.00 20.00           C  
ATOM   4291  O   THR A 264       9.541  14.526   9.646  1.00 20.00           O  
ATOM   4292  CB  THR A 264       7.349  13.369  11.064  1.00 20.00           C  
ATOM   4293  CG2 THR A 264       8.082  12.031  11.042  1.00 20.00           C  
ATOM   4294  OG1 THR A 264       6.126  13.203  11.783  1.00 20.00           O  
ATOM   4295  HN  THR A 264       6.632  16.134  11.681  1.00 20.00           H  
ATOM   4296  HA  THR A 264       8.808  14.064  12.493  1.00 20.00           H  
ATOM   4297  HB  THR A 264       7.067  13.631  10.039  1.00 20.00           H  
ATOM   4298  HG1 THR A 264       6.348  13.056  12.719  1.00 20.00           H  
ATOM   4299 1HG2 THR A 264       8.225  11.642  12.055  1.00 20.00           H  
ATOM   4300 2HG2 THR A 264       9.061  12.106  10.556  1.00 20.00           H  
ATOM   4301 3HG2 THR A 264       7.493  11.285  10.499  1.00 20.00           H  
ATOM   4302  N   GLN A 265       9.688  16.323  11.023  1.00 20.00           N  
ATOM   4303  CA  GLN A 265      10.737  17.076   9.899  1.00 20.00           C  
ATOM   4304  C   GLN A 265      12.099  16.080   9.669  1.00 20.00           C  
ATOM   4305  O   GLN A 265      12.816  16.311   8.708  1.00 20.00           O  
ATOM   4306  CB  GLN A 265      11.125  18.418  10.526  1.00 20.00           C  
ATOM   4307  CG  GLN A 265      12.377  19.088   9.964  1.00 20.00           C  
ATOM   4308  CD  GLN A 265      12.648  20.384  10.696  1.00 20.00           C  
ATOM   4309  NE2 GLN A 265      13.307  20.228  11.890  1.00 20.00           N  
ATOM   4310  OE1 GLN A 265      12.289  21.473  10.281  1.00 20.00           O  
ATOM   4311  HN  GLN A 265       9.419  16.784  11.886  1.00 20.00           H  
ATOM   4312  HA  GLN A 265      10.216  17.172   8.940  1.00 20.00           H  
ATOM   4313 1HB  GLN A 265      10.275  19.105  10.452  1.00 20.00           H  
ATOM   4314 2HB  GLN A 265      11.273  18.266  11.601  1.00 20.00           H  
ATOM   4315 1HG  GLN A 265      13.263  18.457  10.075  1.00 20.00           H  
ATOM   4316 2HG  GLN A 265      12.265  19.293   8.897  1.00 20.00           H  
ATOM   4317 1HE2 GLN A 265      13.541  19.314  12.267  1.00 20.00           H  
ATOM   4318 2HE2 GLN A 265      13.514  21.035  12.469  1.00 20.00           H  
ATOM   4319  N   LYS A 266      12.364  15.268  10.631  1.00 20.00           N  
ATOM   4320  CA  LYS A 266      13.606  14.397  10.410  1.00 20.00           C  
ATOM   4321  C   LYS A 266      13.458  13.669   9.022  1.00 20.00           C  
ATOM   4322  O   LYS A 266      14.469  13.287   8.447  1.00 20.00           O  
ATOM   4323  CB  LYS A 266      13.664  13.418  11.580  1.00 20.00           C  
ATOM   4324  CG  LYS A 266      14.954  12.601  11.690  1.00 20.00           C  
ATOM   4325  CD  LYS A 266      15.691  12.968  12.976  1.00 20.00           C  
ATOM   4326  CE  LYS A 266      14.988  12.424  14.224  1.00 20.00           C  
ATOM   4327  NZ  LYS A 266      15.845  12.676  15.418  1.00 20.00           N1+
ATOM   4328  HN  LYS A 266      11.783  15.199  11.461  1.00 20.00           H  
ATOM   4329  HA  LYS A 266      14.482  15.057  10.376  1.00 20.00           H  
ATOM   4330 1HB  LYS A 266      13.500  13.994  12.498  1.00 20.00           H  
ATOM   4331 2HB  LYS A 266      12.815  12.727  11.523  1.00 20.00           H  
ATOM   4332 1HG  LYS A 266      14.730  11.529  11.666  1.00 20.00           H  
ATOM   4333 2HG  LYS A 266      15.612  12.803  10.837  1.00 20.00           H  
ATOM   4334 1HD  LYS A 266      16.708  12.567  12.917  1.00 20.00           H  
ATOM   4335 2HD  LYS A 266      15.796  14.056  13.042  1.00 20.00           H  
ATOM   4336 1HE  LYS A 266      14.030  12.918  14.414  1.00 20.00           H  
ATOM   4337 2HE  LYS A 266      14.827  11.342  14.166  1.00 20.00           H  
ATOM   4338 1HZ  LYS A 266      15.339  12.517  16.300  1.00 20.00           H  
ATOM   4339 2HZ  LYS A 266      16.669  12.056  15.425  1.00 20.00           H  
ATOM   4340 3HZ  LYS A 266      16.200  13.641  15.446  1.00 20.00           H  
ATOM   4341  N   ALA A 267      12.243  13.398   8.672  1.00 20.00           N  
ATOM   4342  CA  ALA A 267      12.108  12.671   7.416  1.00 20.00           C  
ATOM   4343  C   ALA A 267      12.570  13.667   6.189  1.00 20.00           C  
ATOM   4344  O   ALA A 267      13.169  13.194   5.238  1.00 20.00           O  
ATOM   4345  CB  ALA A 267      10.671  12.209   7.208  1.00 20.00           C  
ATOM   4346  HN  ALA A 267      11.432  13.691   9.209  1.00 20.00           H  
ATOM   4347  HA  ALA A 267      12.783  11.806   7.429  1.00 20.00           H  
ATOM   4348 1HB  ALA A 267      10.348  11.550   8.020  1.00 20.00           H  
ATOM   4349 2HB  ALA A 267       9.977  13.055   7.171  1.00 20.00           H  
ATOM   4350 3HB  ALA A 267      10.575  11.664   6.264  1.00 20.00           H  
ATOM   4351  N   ILE A 268      12.068  14.897   6.246  1.00 20.00           N  
ATOM   4352  CA  ILE A 268      12.417  15.774   5.099  1.00 20.00           C  
ATOM   4353  C   ILE A 268      13.959  16.030   5.124  1.00 20.00           C  
ATOM   4354  O   ILE A 268      14.544  16.194   4.065  1.00 20.00           O  
ATOM   4355  CB  ILE A 268      11.624  17.105   5.188  1.00 20.00           C  
ATOM   4356  CG1 ILE A 268      10.111  16.856   5.005  1.00 20.00           C  
ATOM   4357  CG2 ILE A 268      12.119  18.149   4.180  1.00 20.00           C  
ATOM   4358  CD1 ILE A 268       9.242  17.993   5.525  1.00 20.00           C  
ATOM   4359  HN  ILE A 268      11.544  15.229   7.050  1.00 20.00           H  
ATOM   4360  HA  ILE A 268      12.182  15.241   4.169  1.00 20.00           H  
ATOM   4361  HB  ILE A 268      11.780  17.529   6.187  1.00 20.00           H  
ATOM   4362 1HG1 ILE A 268       9.880  16.675   3.950  1.00 20.00           H  
ATOM   4363 2HG1 ILE A 268       9.807  15.952   5.540  1.00 20.00           H  
ATOM   4364 1HG2 ILE A 268      13.146  18.460   4.390  1.00 20.00           H  
ATOM   4365 2HG2 ILE A 268      12.085  17.765   3.157  1.00 20.00           H  
ATOM   4366 3HG2 ILE A 268      11.515  19.058   4.213  1.00 20.00           H  
ATOM   4367 1HD1 ILE A 268       9.466  18.216   6.572  1.00 20.00           H  
ATOM   4368 2HD1 ILE A 268       9.378  18.907   4.941  1.00 20.00           H  
ATOM   4369 3HD1 ILE A 268       8.185  17.718   5.463  1.00 20.00           H  
ATOM   4370  N   LYS A 269      14.479  16.239   6.341  1.00 20.00           N  
ATOM   4371  CA  LYS A 269      15.922  16.555   6.358  1.00 20.00           C  
ATOM   4372  C   LYS A 269      16.715  15.297   5.818  1.00 20.00           C  
ATOM   4373  O   LYS A 269      17.763  15.468   5.212  1.00 20.00           O  
ATOM   4374  CB  LYS A 269      16.352  16.915   7.784  1.00 20.00           C  
ATOM   4375  CG  LYS A 269      17.700  17.629   7.825  1.00 20.00           C  
ATOM   4376  CD  LYS A 269      18.052  18.070   9.242  1.00 20.00           C  
ATOM   4377  CE  LYS A 269      19.246  19.017   9.239  1.00 20.00           C  
ATOM   4378  NZ  LYS A 269      19.534  19.436  10.643  1.00 20.00           N1+
ATOM   4379  HN  LYS A 269      13.921  16.183   7.187  1.00 20.00           H  
ATOM   4380  HA  LYS A 269      16.094  17.395   5.672  1.00 20.00           H  
ATOM   4381 1HB  LYS A 269      15.590  17.565   8.229  1.00 20.00           H  
ATOM   4382 2HB  LYS A 269      16.390  16.017   8.411  1.00 20.00           H  
ATOM   4383 1HG  LYS A 269      18.487  16.978   7.435  1.00 20.00           H  
ATOM   4384 2HG  LYS A 269      17.663  18.506   7.169  1.00 20.00           H  
ATOM   4385 1HD  LYS A 269      17.192  18.568   9.702  1.00 20.00           H  
ATOM   4386 2HD  LYS A 269      18.260  17.187   9.858  1.00 20.00           H  
ATOM   4387 1HE  LYS A 269      20.148  18.549   8.841  1.00 20.00           H  
ATOM   4388 2HE  LYS A 269      19.044  19.929   8.667  1.00 20.00           H  
ATOM   4389 1HZ  LYS A 269      20.313  20.107  10.680  1.00 20.00           H  
ATOM   4390 2HZ  LYS A 269      18.721  19.882  11.088  1.00 20.00           H  
ATOM   4391 3HZ  LYS A 269      19.802  18.633  11.228  1.00 20.00           H  
ATOM   4392  N   SER A 270      16.240  14.110   6.223  1.00 20.00           N  
ATOM   4393  CA  SER A 270      16.977  12.925   5.705  1.00 20.00           C  
ATOM   4394  C   SER A 270      16.860  12.918   4.112  1.00 20.00           C  
ATOM   4395  O   SER A 270      17.831  12.568   3.458  1.00 20.00           O  
ATOM   4396  CB  SER A 270      16.423  11.630   6.293  1.00 20.00           C  
ATOM   4397  OG  SER A 270      17.128  10.520   5.748  1.00 20.00           O  
ATOM   4398  HN  SER A 270      15.433  14.024   6.834  1.00 20.00           H  
ATOM   4399  HA  SER A 270      18.039  13.036   5.955  1.00 20.00           H  
ATOM   4400 1HB  SER A 270      16.544  11.617   7.381  1.00 20.00           H  
ATOM   4401 2HB  SER A 270      15.358  11.508   6.065  1.00 20.00           H  
ATOM   4402  HG  SER A 270      16.746   9.717   6.141  1.00 20.00           H  
ATOM   4403  N   ILE A 271      15.621  13.077   3.634  1.00 20.00           N  
ATOM   4404  CA  ILE A 271      15.491  12.925   2.173  1.00 20.00           C  
ATOM   4405  C   ILE A 271      16.303  14.099   1.473  1.00 20.00           C  
ATOM   4406  O   ILE A 271      16.778  13.912   0.368  1.00 20.00           O  
ATOM   4407  CB  ILE A 271      14.015  12.845   1.719  1.00 20.00           C  
ATOM   4408  CG1 ILE A 271      13.288  11.640   2.356  1.00 20.00           C  
ATOM   4409  CG2 ILE A 271      13.901  12.739   0.196  1.00 20.00           C  
ATOM   4410  CD1 ILE A 271      11.782  11.848   2.452  1.00 20.00           C  
ATOM   4411  HN  ILE A 271      14.830  13.296   4.233  1.00 20.00           H  
ATOM   4412  HA  ILE A 271      15.991  11.988   1.899  1.00 20.00           H  
ATOM   4413  HB  ILE A 271      13.514  13.768   2.033  1.00 20.00           H  
ATOM   4414 1HG1 ILE A 271      13.492  10.726   1.789  1.00 20.00           H  
ATOM   4415 2HG1 ILE A 271      13.656  11.444   3.367  1.00 20.00           H  
ATOM   4416 1HG2 ILE A 271      14.239  13.653  -0.293  1.00 20.00           H  
ATOM   4417 2HG2 ILE A 271      14.502  11.910  -0.193  1.00 20.00           H  
ATOM   4418 3HG2 ILE A 271      12.869  12.572  -0.122  1.00 20.00           H  
ATOM   4419 1HD1 ILE A 271      11.539  12.745   3.028  1.00 20.00           H  
ATOM   4420 2HD1 ILE A 271      11.324  11.947   1.464  1.00 20.00           H  
ATOM   4421 3HD1 ILE A 271      11.314  10.995   2.951  1.00 20.00           H  
ATOM   4422  N   TYR A 272      16.195  15.283   2.061  1.00 20.00           N  
ATOM   4423  CA  TYR A 272      17.029  16.380   1.450  1.00 20.00           C  
ATOM   4424  C   TYR A 272      18.573  15.918   1.475  1.00 20.00           C  
ATOM   4425  O   TYR A 272      19.334  16.324   0.609  1.00 20.00           O  
ATOM   4426  CB  TYR A 272      16.847  17.664   2.278  1.00 20.00           C  
ATOM   4427  CG  TYR A 272      17.757  18.809   1.906  1.00 20.00           C  
ATOM   4428  CD1 TYR A 272      17.615  19.472   0.682  1.00 20.00           C  
ATOM   4429  CD2 TYR A 272      18.753  19.235   2.796  1.00 20.00           C  
ATOM   4430  CE1 TYR A 272      18.442  20.545   0.359  1.00 20.00           C  
ATOM   4431  CE2 TYR A 272      19.582  20.306   2.479  1.00 20.00           C  
ATOM   4432  CZ  TYR A 272      19.422  20.955   1.262  1.00 20.00           C  
ATOM   4433  OH  TYR A 272      20.257  22.022   0.973  1.00 20.00           O  
ATOM   4434  HN  TYR A 272      15.594  15.435   2.863  1.00 20.00           H  
ATOM   4435  HA  TYR A 272      16.716  16.535   0.415  1.00 20.00           H  
ATOM   4436 1HB  TYR A 272      15.808  18.004   2.216  1.00 20.00           H  
ATOM   4437 2HB  TYR A 272      16.993  17.436   3.339  1.00 20.00           H  
ATOM   4438  HD1 TYR A 272      16.852  19.161  -0.024  1.00 20.00           H  
ATOM   4439  HD2 TYR A 272      18.886  18.736   3.751  1.00 20.00           H  
ATOM   4440  HE1 TYR A 272      18.308  21.059  -0.586  1.00 20.00           H  
ATOM   4441  HE2 TYR A 272      20.343  20.628   3.182  1.00 20.00           H  
ATOM   4442  HH  TYR A 272      20.051  22.334   0.074  1.00 20.00           H  
ATOM   4443  N   THR A 273      18.948  15.243   2.575  1.00 20.00           N  
ATOM   4444  CA  THR A 273      20.385  14.789   2.584  1.00 20.00           C  
ATOM   4445  C   THR A 273      20.546  13.622   1.530  1.00 20.00           C  
ATOM   4446  O   THR A 273      21.671  13.233   1.258  1.00 20.00           O  
ATOM   4447  CB  THR A 273      20.816  14.384   4.007  1.00 20.00           C  
ATOM   4448  CG2 THR A 273      22.284  13.985   4.124  1.00 20.00           C  
ATOM   4449  OG1 THR A 273      20.618  15.495   4.879  1.00 20.00           O  
ATOM   4450  HN  THR A 273      18.293  14.988   3.306  1.00 20.00           H  
ATOM   4451  HA  THR A 273      21.001  15.629   2.240  1.00 20.00           H  
ATOM   4452  HB  THR A 273      20.201  13.556   4.379  1.00 20.00           H  
ATOM   4453  HG1 THR A 273      19.676  15.508   5.124  1.00 20.00           H  
ATOM   4454 1HG2 THR A 273      22.937  14.735   3.668  1.00 20.00           H  
ATOM   4455 2HG2 THR A 273      22.483  13.019   3.652  1.00 20.00           H  
ATOM   4456 3HG2 THR A 273      22.579  13.909   5.175  1.00 20.00           H  
ATOM   4457  N   LEU A 274      19.393  13.039   1.143  1.00 20.00           N  
ATOM   4458  CA  LEU A 274      19.544  11.965   0.166  1.00 20.00           C  
ATOM   4459  C   LEU A 274      19.464  12.589  -1.265  1.00 20.00           C  
ATOM   4460  O   LEU A 274      19.967  11.992  -2.205  1.00 20.00           O  
ATOM   4461  CB  LEU A 274      18.435  10.917   0.364  1.00 20.00           C  
ATOM   4462  CG  LEU A 274      18.525   9.670  -0.536  1.00 20.00           C  
ATOM   4463  CD1 LEU A 274      19.794   8.856  -0.276  1.00 20.00           C  
ATOM   4464  CD2 LEU A 274      17.297   8.788  -0.314  1.00 20.00           C  
ATOM   4465  HN  LEU A 274      18.496  13.298   1.530  1.00 20.00           H  
ATOM   4466  HA  LEU A 274      20.527  11.497   0.275  1.00 20.00           H  
ATOM   4467 1HB  LEU A 274      18.425  10.602   1.414  1.00 20.00           H  
ATOM   4468 2HB  LEU A 274      17.464  11.392   0.187  1.00 20.00           H  
ATOM   4469  HG  LEU A 274      18.520   9.972  -1.588  1.00 20.00           H  
ATOM   4470 1HD1 LEU A 274      20.689   9.396  -0.600  1.00 20.00           H  
ATOM   4471 2HD1 LEU A 274      19.908   8.621   0.787  1.00 20.00           H  
ATOM   4472 3HD1 LEU A 274      19.774   7.909  -0.823  1.00 20.00           H  
ATOM   4473 1HD2 LEU A 274      17.230   8.447   0.724  1.00 20.00           H  
ATOM   4474 2HD2 LEU A 274      16.376   9.332  -0.547  1.00 20.00           H  
ATOM   4475 3HD2 LEU A 274      17.326   7.902  -0.955  1.00 20.00           H  
ATOM   4476  N   THR A 275      18.676  13.693  -1.369  1.00 20.00           N  
ATOM   4477  CA  THR A 275      18.519  14.219  -2.730  1.00 20.00           C  
ATOM   4478  C   THR A 275      19.756  15.169  -3.045  1.00 20.00           C  
ATOM   4479  O   THR A 275      20.053  15.380  -4.210  1.00 20.00           O  
ATOM   4480  CB  THR A 275      17.194  14.956  -2.967  1.00 20.00           C  
ATOM   4481  CG2 THR A 275      16.003  14.009  -2.901  1.00 20.00           C  
ATOM   4482  OG1 THR A 275      17.013  15.986  -2.001  1.00 20.00           O  
ATOM   4483  HN  THR A 275      18.238  14.133  -0.569  1.00 20.00           H  
ATOM   4484  HA  THR A 275      18.578  13.393  -3.444  1.00 20.00           H  
ATOM   4485  HB  THR A 275      17.197  15.438  -3.952  1.00 20.00           H  
ATOM   4486  HG1 THR A 275      17.584  16.732  -2.252  1.00 20.00           H  
ATOM   4487 1HG2 THR A 275      16.017  13.404  -1.994  1.00 20.00           H  
ATOM   4488 2HG2 THR A 275      15.992  13.325  -3.754  1.00 20.00           H  
ATOM   4489 3HG2 THR A 275      15.063  14.567  -2.880  1.00 20.00           H  
ATOM   4490  N   ARG A 276      20.201  15.882  -2.004  1.00 20.00           N  
ATOM   4491  CA  ARG A 276      21.421  16.781  -2.296  1.00 20.00           C  
ATOM   4492  C   ARG A 276      22.515  15.909  -3.032  1.00 20.00           C  
ATOM   4493  O   ARG A 276      23.068  16.372  -4.017  1.00 20.00           O  
ATOM   4494  CB  ARG A 276      21.863  17.462  -0.995  1.00 20.00           C  
ATOM   4495  CG  ARG A 276      23.200  18.203  -1.057  1.00 20.00           C  
ATOM   4496  CD  ARG A 276      23.391  19.081   0.179  1.00 20.00           C  
ATOM   4497  NE  ARG A 276      23.488  18.281   1.410  1.00 20.00           N  
ATOM   4498  CZ  ARG A 276      23.541  18.829   2.694  1.00 20.00           C  
ATOM   4499  NH1 ARG A 276      23.592  20.199   2.903  1.00 20.00           N1+
ATOM   4500  NH2 ARG A 276      23.540  17.982   3.790  1.00 20.00           N  
ATOM   4501  HN  ARG A 276      19.757  15.843  -1.093  1.00 20.00           H  
ATOM   4502  HA  ARG A 276      21.105  17.537  -3.018  1.00 20.00           H  
ATOM   4503 1HB  ARG A 276      21.067  18.149  -0.691  1.00 20.00           H  
ATOM   4504 2HB  ARG A 276      21.906  16.723  -0.192  1.00 20.00           H  
ATOM   4505 1HG  ARG A 276      24.022  17.483  -1.128  1.00 20.00           H  
ATOM   4506 2HG  ARG A 276      23.236  18.830  -1.954  1.00 20.00           H  
ATOM   4507 1HD  ARG A 276      24.313  19.659   0.076  1.00 20.00           H  
ATOM   4508 2HD  ARG A 276      22.548  19.774   0.275  1.00 20.00           H  
ATOM   4509  HE  ARG A 276      23.466  17.241   1.328  1.00 20.00           H  
ATOM   4510 1HH1 ARG A 276      23.589  20.859   2.128  1.00 20.00           H  
ATOM   4511 2HH1 ARG A 276      23.617  20.591   3.840  1.00 20.00           H  
ATOM   4512 1HH2 ARG A 276      23.587  18.346   4.738  1.00 20.00           H  
ATOM   4513 2HH2 ARG A 276      23.506  16.973   3.675  1.00 20.00           H  
ATOM   4514  N   PRO A 277      22.759  14.891  -2.514  1.00 20.00           N  
ATOM   4515  CA  PRO A 277      23.866  14.035  -3.206  1.00 20.00           C  
ATOM   4516  C   PRO A 277      23.329  13.495  -4.670  1.00 20.00           C  
ATOM   4517  O   PRO A 277      24.143  13.156  -5.519  1.00 20.00           O  
ATOM   4518  CB  PRO A 277      24.199  12.917  -2.239  1.00 20.00           C  
ATOM   4519  CG  PRO A 277      23.020  12.887  -1.313  1.00 20.00           C  
ATOM   4520  CD  PRO A 277      22.567  14.332  -1.194  1.00 20.00           C  
ATOM   4521  HA  PRO A 277      24.755  14.649  -3.395  1.00 20.00           H  
ATOM   4522 1HB  PRO A 277      24.352  11.950  -2.725  1.00 20.00           H  
ATOM   4523 2HB  PRO A 277      25.102  13.162  -1.673  1.00 20.00           H  
ATOM   4524 1HG  PRO A 277      22.247  12.271  -1.772  1.00 20.00           H  
ATOM   4525 2HG  PRO A 277      23.271  12.430  -0.356  1.00 20.00           H  
ATOM   4526 1HD  PRO A 277      21.546  14.413  -0.843  1.00 20.00           H  
ATOM   4527 2HD  PRO A 277      23.216  14.880  -0.500  1.00 20.00           H  
ATOM   4528  N   LEU A 278      22.046  13.384  -4.772  1.00 20.00           N  
ATOM   4529  CA  LEU A 278      21.536  13.117  -6.159  1.00 20.00           C  
ATOM   4530  C   LEU A 278      21.850  14.380  -7.054  1.00 20.00           C  
ATOM   4531  O   LEU A 278      22.040  14.245  -8.254  1.00 20.00           O  
ATOM   4532  CB  LEU A 278      20.044  12.751  -6.242  1.00 20.00           C  
ATOM   4533  CG  LEU A 278      19.649  11.446  -5.526  1.00 20.00           C  
ATOM   4534  CD1 LEU A 278      18.133  11.257  -5.549  1.00 20.00           C  
ATOM   4535  CD2 LEU A 278      20.321  10.210  -6.118  1.00 20.00           C  
ATOM   4536  HN  LEU A 278      21.421  13.521  -3.985  1.00 20.00           H  
ATOM   4537  HA  LEU A 278      22.127  12.296  -6.579  1.00 20.00           H  
ATOM   4538 1HB  LEU A 278      19.445  13.576  -5.847  1.00 20.00           H  
ATOM   4539 2HB  LEU A 278      19.762  12.675  -7.295  1.00 20.00           H  
ATOM   4540  HG  LEU A 278      19.961  11.513  -4.486  1.00 20.00           H  
ATOM   4541 1HD1 LEU A 278      17.611  12.145  -5.184  1.00 20.00           H  
ATOM   4542 2HD1 LEU A 278      17.770  11.051  -6.560  1.00 20.00           H  
ATOM   4543 3HD1 LEU A 278      17.836  10.415  -4.915  1.00 20.00           H  
ATOM   4544 1HD2 LEU A 278      20.132  10.136  -7.194  1.00 20.00           H  
ATOM   4545 2HD2 LEU A 278      21.402  10.226  -5.956  1.00 20.00           H  
ATOM   4546 3HD2 LEU A 278      19.941   9.296  -5.653  1.00 20.00           H  
ATOM   4547  N   ALA A 279      21.650  15.587  -6.437  1.00 20.00           N  
ATOM   4548  CA  ALA A 279      21.923  16.743  -7.244  1.00 20.00           C  
ATOM   4549  C   ALA A 279      23.413  16.620  -7.815  1.00 20.00           C  
ATOM   4550  O   ALA A 279      23.684  17.182  -8.867  1.00 20.00           O  
ATOM   4551  CB  ALA A 279      21.756  18.045  -6.474  1.00 20.00           C  
ATOM   4552  HN  ALA A 279      21.282  15.659  -5.495  1.00 20.00           H  
ATOM   4553  HA  ALA A 279      21.230  16.725  -8.093  1.00 20.00           H  
ATOM   4554 1HB  ALA A 279      20.773  18.096  -6.000  1.00 20.00           H  
ATOM   4555 2HB  ALA A 279      22.511  18.159  -5.692  1.00 20.00           H  
ATOM   4556 3HB  ALA A 279      21.861  18.905  -7.143  1.00 20.00           H  
ATOM   4557  N   PHE A 280      24.265  16.046  -7.015  1.00 20.00           N  
ATOM   4558  CA  PHE A 280      25.685  15.986  -7.527  1.00 20.00           C  
ATOM   4559  C   PHE A 280      25.756  14.893  -8.672  1.00 20.00           C  
ATOM   4560  O   PHE A 280      26.747  14.867  -9.386  1.00 20.00           O  
ATOM   4561  CB  PHE A 280      26.662  15.639  -6.395  1.00 20.00           C  
ATOM   4562  CG  PHE A 280      27.134  16.767  -5.498  1.00 20.00           C  
ATOM   4563  CD1 PHE A 280      26.294  17.366  -4.556  1.00 20.00           C  
ATOM   4564  CD2 PHE A 280      28.482  17.148  -5.501  1.00 20.00           C  
ATOM   4565  CE1 PHE A 280      26.770  18.304  -3.645  1.00 20.00           C  
ATOM   4566  CE2 PHE A 280      28.963  18.089  -4.593  1.00 20.00           C  
ATOM   4567  CZ  PHE A 280      28.111  18.661  -3.658  1.00 20.00           C  
ATOM   4568  HN  PHE A 280      23.996  15.657  -6.117  1.00 20.00           H  
ATOM   4569  HA  PHE A 280      25.945  16.949  -7.979  1.00 20.00           H  
ATOM   4570 1HB  PHE A 280      26.265  14.833  -5.767  1.00 20.00           H  
ATOM   4571 2HB  PHE A 280      27.544  15.224  -6.877  1.00 20.00           H  
ATOM   4572  HD1 PHE A 280      25.253  17.105  -4.521  1.00 20.00           H  
ATOM   4573  HD2 PHE A 280      29.172  16.716  -6.218  1.00 20.00           H  
ATOM   4574  HE1 PHE A 280      26.096  18.748  -2.921  1.00 20.00           H  
ATOM   4575  HE2 PHE A 280      30.005  18.387  -4.619  1.00 20.00           H  
ATOM   4576  HZ  PHE A 280      28.488  19.391  -2.949  1.00 20.00           H  
ATOM   4577  N   LEU A 281      24.812  13.929  -8.601  1.00 20.00           N  
ATOM   4578  CA  LEU A 281      25.023  12.771  -9.514  1.00 20.00           C  
ATOM   4579  C   LEU A 281      25.059  13.310 -11.000  1.00 20.00           C  
ATOM   4580  O   LEU A 281      25.448  12.553 -11.867  1.00 20.00           O  
ATOM   4581  CB  LEU A 281      23.903  11.711  -9.425  1.00 20.00           C  
ATOM   4582  CG  LEU A 281      24.281  10.420  -8.681  1.00 20.00           C  
ATOM   4583  CD1 LEU A 281      23.087   9.471  -8.652  1.00 20.00           C  
ATOM   4584  CD2 LEU A 281      25.481   9.695  -9.298  1.00 20.00           C  
ATOM   4585  HN  LEU A 281      24.132  13.903  -7.851  1.00 20.00           H  
ATOM   4586  HA  LEU A 281      26.010  12.356  -9.293  1.00 20.00           H  
ATOM   4587 1HB  LEU A 281      23.024  12.137  -8.940  1.00 20.00           H  
ATOM   4588 2HB  LEU A 281      23.562  11.434 -10.428  1.00 20.00           H  
ATOM   4589  HG  LEU A 281      24.519  10.679  -7.648  1.00 20.00           H  
ATOM   4590 1HD1 LEU A 281      22.219   9.956  -8.204  1.00 20.00           H  
ATOM   4591 2HD1 LEU A 281      22.801   9.153  -9.659  1.00 20.00           H  
ATOM   4592 3HD1 LEU A 281      23.309   8.571  -8.071  1.00 20.00           H  
ATOM   4593 1HD2 LEU A 281      25.327   9.502 -10.364  1.00 20.00           H  
ATOM   4594 2HD2 LEU A 281      26.404  10.268  -9.187  1.00 20.00           H  
ATOM   4595 3HD2 LEU A 281      25.652   8.732  -8.808  1.00 20.00           H  
ATOM   4596  N   ASN A 282      24.445  14.505 -11.194  1.00 20.00           N  
ATOM   4597  CA  ASN A 282      24.518  15.032 -12.585  1.00 20.00           C  
ATOM   4598  C   ASN A 282      26.027  14.997 -13.051  1.00 20.00           C  
ATOM   4599  O   ASN A 282      26.282  14.945 -14.238  1.00 20.00           O  
ATOM   4600  CB  ASN A 282      23.953  16.456 -12.738  1.00 20.00           C  
ATOM   4601  CG  ASN A 282      24.771  17.558 -12.079  1.00 20.00           C  
ATOM   4602  ND2 ASN A 282      24.726  18.752 -12.755  1.00 20.00           N  
ATOM   4603  OD1 ASN A 282      25.399  17.413 -11.041  1.00 20.00           O  
ATOM   4604  HN  ASN A 282      23.931  14.985 -10.461  1.00 20.00           H  
ATOM   4605  HA  ASN A 282      23.954  14.340 -13.221  1.00 20.00           H  
ATOM   4606 1HB  ASN A 282      23.856  16.680 -13.806  1.00 20.00           H  
ATOM   4607 2HB  ASN A 282      22.949  16.506 -12.308  1.00 20.00           H  
ATOM   4608 1HD2 ASN A 282      24.229  18.871 -13.632  1.00 20.00           H  
ATOM   4609 2HD2 ASN A 282      25.237  19.558 -12.410  1.00 20.00           H  
ATOM   4610  N   SER A 283      26.935  15.253 -12.075  1.00 20.00           N  
ATOM   4611  CA  SER A 283      28.378  15.227 -12.519  1.00 20.00           C  
ATOM   4612  C   SER A 283      28.677  13.819 -13.144  1.00 20.00           C  
ATOM   4613  O   SER A 283      29.522  13.748 -14.023  1.00 20.00           O  
ATOM   4614  CB  SER A 283      29.361  15.539 -11.394  1.00 20.00           C  
ATOM   4615  OG  SER A 283      28.889  16.614 -10.589  1.00 20.00           O  
ATOM   4616  HN  SER A 283      26.664  15.555 -11.145  1.00 20.00           H  
ATOM   4617  HA  SER A 283      28.469  15.980 -13.309  1.00 20.00           H  
ATOM   4618 1HB  SER A 283      29.527  14.665 -10.758  1.00 20.00           H  
ATOM   4619 2HB  SER A 283      30.333  15.818 -11.809  1.00 20.00           H  
ATOM   4620  HG  SER A 283      28.645  16.244  -9.723  1.00 20.00           H  
ATOM   4621  N   ALA A 284      28.142  12.767 -12.470  1.00 20.00           N  
ATOM   4622  CA  ALA A 284      28.611  11.510 -12.864  1.00 20.00           C  
ATOM   4623  C   ALA A 284      27.597  10.912 -13.944  1.00 20.00           C  
ATOM   4624  O   ALA A 284      27.951   9.969 -14.640  1.00 20.00           O  
ATOM   4625  CB  ALA A 284      28.677  10.574 -11.663  1.00 20.00           C  
ATOM   4626  HN  ALA A 284      27.477  12.888 -11.714  1.00 20.00           H  
ATOM   4627  HA  ALA A 284      29.603  11.568 -13.325  1.00 20.00           H  
ATOM   4628 1HB  ALA A 284      29.374  10.950 -10.908  1.00 20.00           H  
ATOM   4629 2HB  ALA A 284      27.697  10.467 -11.189  1.00 20.00           H  
ATOM   4630 3HB  ALA A 284      29.003   9.573 -11.962  1.00 20.00           H  
ATOM   4631  N   ILE A 285      26.375  11.440 -13.918  1.00 20.00           N  
ATOM   4632  CA  ILE A 285      25.460  10.970 -14.999  1.00 20.00           C  
ATOM   4633  C   ILE A 285      25.733  11.829 -16.280  1.00 20.00           C  
ATOM   4634  O   ILE A 285      25.426  11.369 -17.372  1.00 20.00           O  
ATOM   4635  CB  ILE A 285      23.988  11.018 -14.517  1.00 20.00           C  
ATOM   4636  CG1 ILE A 285      23.770   9.914 -13.460  1.00 20.00           C  
ATOM   4637  CG2 ILE A 285      22.987  10.870 -15.667  1.00 20.00           C  
ATOM   4638  CD1 ILE A 285      22.379   9.886 -12.847  1.00 20.00           C  
ATOM   4639  HN  ILE A 285      26.122  12.188 -13.289  1.00 20.00           H  
ATOM   4640  HA  ILE A 285      25.713   9.938 -15.271  1.00 20.00           H  
ATOM   4641  HB  ILE A 285      23.798  11.990 -14.048  1.00 20.00           H  
ATOM   4642 1HG1 ILE A 285      23.976   8.930 -13.896  1.00 20.00           H  
ATOM   4643 2HG1 ILE A 285      24.489  10.040 -12.645  1.00 20.00           H  
ATOM   4644 1HG2 ILE A 285      23.069  11.696 -16.378  1.00 20.00           H  
ATOM   4645 2HG2 ILE A 285      23.144   9.932 -16.208  1.00 20.00           H  
ATOM   4646 3HG2 ILE A 285      21.953  10.884 -15.315  1.00 20.00           H  
ATOM   4647 1HD1 ILE A 285      22.106  10.871 -12.460  1.00 20.00           H  
ATOM   4648 2HD1 ILE A 285      21.619   9.571 -13.566  1.00 20.00           H  
ATOM   4649 3HD1 ILE A 285      22.348   9.177 -12.015  1.00 20.00           H  
ATOM   4650  N   ASN A 286      26.135  13.089 -16.041  1.00 20.00           N  
ATOM   4651  CA  ASN A 286      26.353  13.955 -17.292  1.00 20.00           C  
ATOM   4652  C   ASN A 286      27.170  13.127 -18.323  1.00 20.00           C  
ATOM   4653  O   ASN A 286      26.879  13.219 -19.507  1.00 20.00           O  
ATOM   4654  CB  ASN A 286      26.890  15.367 -17.048  1.00 20.00           C  
ATOM   4655  CG  ASN A 286      25.779  16.404 -17.122  1.00 20.00           C  
ATOM   4656  ND2 ASN A 286      25.855  17.379 -16.161  1.00 20.00           N  
ATOM   4657  OD1 ASN A 286      24.904  16.383 -17.976  1.00 20.00           O  
ATOM   4658  HN  ASN A 286      26.160  13.469 -15.105  1.00 20.00           H  
ATOM   4659  HA  ASN A 286      25.352  14.016 -17.735  1.00 20.00           H  
ATOM   4660 1HB  ASN A 286      27.437  15.428 -16.108  1.00 20.00           H  
ATOM   4661 2HB  ASN A 286      27.618  15.627 -17.811  1.00 20.00           H  
ATOM   4662 1HD2 ASN A 286      26.624  17.430 -15.501  1.00 20.00           H  
ATOM   4663 2HD2 ASN A 286      25.188  18.143 -16.143  1.00 20.00           H  
ATOM   4664  N   PRO A 287      28.155  12.642 -17.896  1.00 20.00           N  
ATOM   4665  CA  PRO A 287      29.146  12.142 -18.940  1.00 20.00           C  
ATOM   4666  C   PRO A 287      28.506  10.843 -19.753  1.00 20.00           C  
ATOM   4667  O   PRO A 287      29.018  10.500 -20.811  1.00 20.00           O  
ATOM   4668  CB  PRO A 287      30.419  11.788 -18.179  1.00 20.00           C  
ATOM   4669  CG  PRO A 287      29.970  11.694 -16.746  1.00 20.00           C  
ATOM   4670  CD  PRO A 287      28.887  12.741 -16.646  1.00 20.00           C  
ATOM   4671  HA  PRO A 287      29.345  12.914 -19.674  1.00 20.00           H  
ATOM   4672 1HB  PRO A 287      30.902  10.870 -18.529  1.00 20.00           H  
ATOM   4673 2HB  PRO A 287      31.144  12.604 -18.264  1.00 20.00           H  
ATOM   4674 1HG  PRO A 287      29.560  10.697 -16.559  1.00 20.00           H  
ATOM   4675 2HG  PRO A 287      30.778  11.872 -16.030  1.00 20.00           H  
ATOM   4676 1HD  PRO A 287      28.281  12.574 -15.771  1.00 20.00           H  
ATOM   4677 2HD  PRO A 287      29.320  13.747 -16.587  1.00 20.00           H  
ATOM   4678  N   ILE A 288      27.519  10.265 -19.163  1.00 20.00           N  
ATOM   4679  CA  ILE A 288      26.744   9.327 -20.004  1.00 20.00           C  
ATOM   4680  C   ILE A 288      25.902  10.185 -21.069  1.00 20.00           C  
ATOM   4681  O   ILE A 288      25.774   9.741 -22.203  1.00 20.00           O  
ATOM   4682  CB  ILE A 288      25.812   8.440 -19.138  1.00 20.00           C  
ATOM   4683  CG1 ILE A 288      26.631   7.617 -18.121  1.00 20.00           C  
ATOM   4684  CG2 ILE A 288      24.952   7.521 -20.016  1.00 20.00           C  
ATOM   4685  CD1 ILE A 288      25.783   6.941 -17.051  1.00 20.00           C  
ATOM   4686  HN  ILE A 288      27.190  10.554 -18.248  1.00 20.00           H  
ATOM   4687  HA  ILE A 288      27.440   8.689 -20.562  1.00 20.00           H  
ATOM   4688  HB  ILE A 288      25.126   9.087 -18.581  1.00 20.00           H  
ATOM   4689 1HG1 ILE A 288      27.228   6.859 -18.640  1.00 20.00           H  
ATOM   4690 2HG1 ILE A 288      27.345   8.261 -17.598  1.00 20.00           H  
ATOM   4691 1HG2 ILE A 288      24.277   8.095 -20.657  1.00 20.00           H  
ATOM   4692 2HG2 ILE A 288      25.572   6.890 -20.661  1.00 20.00           H  
ATOM   4693 3HG2 ILE A 288      24.317   6.862 -19.420  1.00 20.00           H  
ATOM   4694 1HD1 ILE A 288      25.157   7.669 -16.526  1.00 20.00           H  
ATOM   4695 2HD1 ILE A 288      25.135   6.168 -17.471  1.00 20.00           H  
ATOM   4696 3HD1 ILE A 288      26.427   6.458 -16.311  1.00 20.00           H  
ATOM   4697  N   PHE A 289      25.234  11.249 -20.544  1.00 20.00           N  
ATOM   4698  CA  PHE A 289      24.386  12.044 -21.535  1.00 20.00           C  
ATOM   4699  C   PHE A 289      25.219  12.234 -22.868  1.00 20.00           C  
ATOM   4700  O   PHE A 289      24.681  12.063 -23.945  1.00 20.00           O  
ATOM   4701  CB  PHE A 289      24.043  13.371 -20.828  1.00 20.00           C  
ATOM   4702  CG  PHE A 289      22.999  14.286 -21.410  1.00 20.00           C  
ATOM   4703  CD1 PHE A 289      21.803  14.501 -20.715  1.00 20.00           C  
ATOM   4704  CD2 PHE A 289      23.246  15.051 -22.553  1.00 20.00           C  
ATOM   4705  CE1 PHE A 289      20.908  15.486 -21.109  1.00 20.00           C  
ATOM   4706  CE2 PHE A 289      22.349  16.040 -22.947  1.00 20.00           C  
ATOM   4707  CZ  PHE A 289      21.195  16.273 -22.212  1.00 20.00           C  
ATOM   4708  HN  PHE A 289      25.237  11.444 -19.547  1.00 20.00           H  
ATOM   4709  HA  PHE A 289      23.494  11.465 -21.717  1.00 20.00           H  
ATOM   4710 1HB  PHE A 289      23.756  13.144 -19.794  1.00 20.00           H  
ATOM   4711 2HB  PHE A 289      24.944  13.981 -20.718  1.00 20.00           H  
ATOM   4712  HD1 PHE A 289      21.577  13.916 -19.832  1.00 20.00           H  
ATOM   4713  HD2 PHE A 289      24.162  14.921 -23.118  1.00 20.00           H  
ATOM   4714  HE1 PHE A 289      20.001  15.658 -20.539  1.00 20.00           H  
ATOM   4715  HE2 PHE A 289      22.553  16.638 -23.826  1.00 20.00           H  
ATOM   4716  HZ  PHE A 289      20.524  17.074 -22.496  1.00 20.00           H  
ATOM   4717  N   TYR A 290      26.412  12.784 -22.711  1.00 20.00           N  
ATOM   4718  CA  TYR A 290      27.014  13.420 -23.983  1.00 20.00           C  
ATOM   4719  C   TYR A 290      27.188  12.282 -25.081  1.00 20.00           C  
ATOM   4720  O   TYR A 290      27.150  12.582 -26.267  1.00 20.00           O  
ATOM   4721  CB  TYR A 290      28.363  14.020 -23.607  1.00 20.00           C  
ATOM   4722  CG  TYR A 290      28.241  14.991 -22.458  1.00 20.00           C  
ATOM   4723  CD1 TYR A 290      27.275  15.997 -22.422  1.00 20.00           C  
ATOM   4724  CD2 TYR A 290      29.081  14.860 -21.364  1.00 20.00           C  
ATOM   4725  CE1 TYR A 290      27.181  16.873 -21.345  1.00 20.00           C  
ATOM   4726  CE2 TYR A 290      29.015  15.726 -20.280  1.00 20.00           C  
ATOM   4727  CZ  TYR A 290      28.069  16.740 -20.288  1.00 20.00           C  
ATOM   4728  OH  TYR A 290      27.995  17.632 -19.239  1.00 20.00           O  
ATOM   4729  HN  TYR A 290      26.790  12.954 -21.783  1.00 20.00           H  
ATOM   4730  HA  TYR A 290      26.306  14.160 -24.374  1.00 20.00           H  
ATOM   4731 1HB  TYR A 290      29.051  13.210 -23.338  1.00 20.00           H  
ATOM   4732 2HB  TYR A 290      28.824  14.500 -24.466  1.00 20.00           H  
ATOM   4733  HD1 TYR A 290      26.584  16.096 -23.246  1.00 20.00           H  
ATOM   4734  HD2 TYR A 290      29.807  14.060 -21.361  1.00 20.00           H  
ATOM   4735  HE1 TYR A 290      26.430  17.654 -21.342  1.00 20.00           H  
ATOM   4736  HE2 TYR A 290      29.693  15.596 -19.442  1.00 20.00           H  
ATOM   4737  HH  TYR A 290      28.701  17.424 -18.602  1.00 20.00           H  
ATOM   4738  N   PHE A 291      27.525  11.084 -24.606  1.00 20.00           N  
ATOM   4739  CA  PHE A 291      27.574   9.951 -25.661  1.00 20.00           C  
ATOM   4740  C   PHE A 291      26.137   9.809 -26.304  1.00 20.00           C  
ATOM   4741  O   PHE A 291      26.033   9.725 -27.522  1.00 20.00           O  
ATOM   4742  CB  PHE A 291      28.066   8.608 -25.108  1.00 20.00           C  
ATOM   4743  CG  PHE A 291      29.485   8.656 -24.594  1.00 20.00           C  
ATOM   4744  CD1 PHE A 291      30.559   8.813 -25.480  1.00 20.00           C  
ATOM   4745  CD2 PHE A 291      29.758   8.519 -23.229  1.00 20.00           C  
ATOM   4746  CE1 PHE A 291      31.869   8.853 -25.009  1.00 20.00           C  
ATOM   4747  CE2 PHE A 291      31.068   8.550 -22.759  1.00 20.00           C  
ATOM   4748  CZ  PHE A 291      32.124   8.724 -23.648  1.00 20.00           C  
ATOM   4749  HN  PHE A 291      27.659  10.905 -23.615  1.00 20.00           H  
ATOM   4750  HA  PHE A 291      28.245  10.292 -26.459  1.00 20.00           H  
ATOM   4751 1HB  PHE A 291      27.399   8.270 -24.307  1.00 20.00           H  
ATOM   4752 2HB  PHE A 291      27.997   7.835 -25.883  1.00 20.00           H  
ATOM   4753  HD1 PHE A 291      30.380   8.912 -26.546  1.00 20.00           H  
ATOM   4754  HD2 PHE A 291      28.948   8.375 -22.522  1.00 20.00           H  
ATOM   4755  HE1 PHE A 291      32.691   8.983 -25.705  1.00 20.00           H  
ATOM   4756  HE2 PHE A 291      31.266   8.439 -21.698  1.00 20.00           H  
ATOM   4757  HZ  PHE A 291      33.145   8.754 -23.280  1.00 20.00           H  
ATOM   4758  N   LEU A 292      25.150   9.601 -25.434  1.00 20.00           N  
ATOM   4759  CA  LEU A 292      23.885   9.001 -26.024  1.00 20.00           C  
ATOM   4760  C   LEU A 292      22.961  10.151 -26.454  1.00 20.00           C  
ATOM   4761  O   LEU A 292      21.985   9.893 -27.148  1.00 20.00           O  
ATOM   4762  CB  LEU A 292      23.205   8.038 -25.042  1.00 20.00           C  
ATOM   4763  CG  LEU A 292      24.046   6.808 -24.652  1.00 20.00           C  
ATOM   4764  CD1 LEU A 292      23.316   6.005 -23.576  1.00 20.00           C  
ATOM   4765  CD2 LEU A 292      24.359   5.908 -25.848  1.00 20.00           C  
ATOM   4766  HN  LEU A 292      25.251   9.782 -24.439  1.00 20.00           H  
ATOM   4767  HA  LEU A 292      24.129   8.454 -26.941  1.00 20.00           H  
ATOM   4768 1HB  LEU A 292      22.971   8.581 -24.126  1.00 20.00           H  
ATOM   4769 2HB  LEU A 292      22.243   7.713 -25.454  1.00 20.00           H  
ATOM   4770  HG  LEU A 292      24.995   7.143 -24.221  1.00 20.00           H  
ATOM   4771 1HD1 LEU A 292      23.135   6.614 -22.685  1.00 20.00           H  
ATOM   4772 2HD1 LEU A 292      22.348   5.641 -23.935  1.00 20.00           H  
ATOM   4773 3HD1 LEU A 292      23.905   5.136 -23.266  1.00 20.00           H  
ATOM   4774 1HD2 LEU A 292      23.445   5.599 -26.365  1.00 20.00           H  
ATOM   4775 2HD2 LEU A 292      25.003   6.413 -26.572  1.00 20.00           H  
ATOM   4776 3HD2 LEU A 292      24.883   5.002 -25.530  1.00 20.00           H  
ATOM   4777  N   MET A 293      23.285  11.340 -25.961  1.00 20.00           N  
ATOM   4778  CA  MET A 293      22.312  12.378 -26.170  1.00 20.00           C  
ATOM   4779  C   MET A 293      23.007  13.554 -26.966  1.00 20.00           C  
ATOM   4780  O   MET A 293      22.501  14.671 -26.968  1.00 20.00           O  
ATOM   4781  CB  MET A 293      21.780  12.922 -24.831  1.00 20.00           C  
ATOM   4782  CG  MET A 293      20.453  12.317 -24.425  1.00 20.00           C  
ATOM   4783  SD  MET A 293      20.436  10.517 -24.235  1.00 20.00           S  
ATOM   4784  CE  MET A 293      21.429  10.359 -22.759  1.00 20.00           C  
ATOM   4785  HN  MET A 293      24.126  11.490 -25.418  1.00 20.00           H  
ATOM   4786  HA  MET A 293      21.477  12.061 -26.805  1.00 20.00           H  
ATOM   4787 1HB  MET A 293      22.495  12.785 -24.025  1.00 20.00           H  
ATOM   4788 2HB  MET A 293      21.610  13.999 -24.888  1.00 20.00           H  
ATOM   4789 1HG  MET A 293      20.106  12.772 -23.493  1.00 20.00           H  
ATOM   4790 2HG  MET A 293      19.750  12.548 -25.224  1.00 20.00           H  
ATOM   4791 1HE  MET A 293      21.177  11.142 -22.042  1.00 20.00           H  
ATOM   4792 2HE  MET A 293      21.265   9.375 -22.312  1.00 20.00           H  
ATOM   4793 3HE  MET A 293      22.472  10.433 -23.053  1.00 20.00           H  
ATOM   4794  N   GLY A 294      24.120  13.172 -27.743  1.00 20.00           N  
ATOM   4795  CA  GLY A 294      24.790  14.164 -28.272  1.00 20.00           C  
ATOM   4796  C   GLY A 294      25.017  13.837 -29.929  1.00 20.00           C  
ATOM   4797  O   GLY A 294      24.480  12.858 -30.433  1.00 20.00           O  
ATOM   4798  HN  GLY A 294      24.471  12.218 -27.755  1.00 20.00           H  
ATOM   4799 1HA  GLY A 294      24.324  15.147 -28.185  1.00 20.00           H  
ATOM   4800 2HA  GLY A 294      25.770  14.213 -27.787  1.00 20.00           H  
ATOM   4801  N   ASP A 295      25.813  14.698 -30.557  1.00 20.00           N  
ATOM   4802  CA  ASP A 295      26.109  14.389 -31.891  1.00 20.00           C  
ATOM   4803  C   ASP A 295      26.584  12.726 -31.981  1.00 20.00           C  
ATOM   4804  O   ASP A 295      27.288  12.240 -31.102  1.00 20.00           O  
ATOM   4805  CB  ASP A 295      27.180  15.299 -32.487  1.00 20.00           C  
ATOM   4806  CG  ASP A 295      26.547  16.591 -33.023  1.00 20.00           C  
ATOM   4807  OD1 ASP A 295      27.072  17.043 -34.079  1.00 20.00           O  
ATOM   4808  OD2 ASP A 295      25.568  17.042 -32.362  1.00 20.00           O1-
ATOM   4809  HN  ASP A 295      26.103  15.574 -30.130  1.00 20.00           H  
ATOM   4810  HA  ASP A 295      25.171  14.473 -32.456  1.00 20.00           H  
ATOM   4811 1HB  ASP A 295      27.943  15.552 -31.746  1.00 20.00           H  
ATOM   4812 2HB  ASP A 295      27.688  14.787 -33.312  1.00 20.00           H  
ATOM   4813  N   HIE A 296      26.191  12.111 -33.090  1.00 20.00           N  
ATOM   4814  CA  HIE A 296      26.626  10.768 -33.245  1.00 20.00           C  
ATOM   4815  C   HIE A 296      28.262  10.770 -33.531  1.00 20.00           C  
ATOM   4816  O   HIE A 296      28.752  11.813 -33.947  1.00 20.00           O  
ATOM   4817  CB  HIE A 296      25.929  10.053 -34.416  1.00 20.00           C  
ATOM   4818  CG  HIE A 296      26.382   8.650 -34.638  1.00 20.00           C  
ATOM   4819  CD2 HIE A 296      26.614   7.951 -35.829  1.00 20.00           C  
ATOM   4820  ND1 HIE A 296      26.743   7.773 -33.575  1.00 20.00           N  
ATOM   4821  CE1 HIE A 296      27.166   6.645 -34.115  1.00 20.00           C  
ATOM   4822  NE2 HIE A 296      27.113   6.724 -35.487  1.00 20.00           N  
ATOM   4823  HN  HIE A 296      25.631  12.582 -33.795  1.00 20.00           H  
ATOM   4824  HA  HIE A 296      26.452  10.219 -32.313  1.00 20.00           H  
ATOM   4825 1HB  HIE A 296      24.848  10.044 -34.272  1.00 20.00           H  
ATOM   4826 2HB  HIE A 296      26.093  10.639 -35.316  1.00 20.00           H  
ATOM   4827  HD2 HIE A 296      26.465   8.251 -36.855  1.00 20.00           H  
ATOM   4828  HE1 HIE A 296      27.516   5.781 -33.567  1.00 20.00           H  
ATOM   4829  HE2 HIE A 296      27.384   5.997 -36.136  1.00 20.00           H  
ATOM   4830  N   TYR A 297      28.914   9.562 -33.196  1.00 20.00           N  
ATOM   4831  CA  TYR A 297      30.389   9.583 -33.305  1.00 20.00           C  
ATOM   4832  C   TYR A 297      30.780  10.510 -34.482  1.00 20.00           C  
ATOM   4833  O   TYR A 297      31.586  11.413 -34.292  1.00 20.00           O  
ATOM   4834  CB  TYR A 297      30.971   8.170 -33.480  1.00 20.00           C  
ATOM   4835  CG  TYR A 297      32.483   8.131 -33.561  1.00 20.00           C  
ATOM   4836  CD1 TYR A 297      33.288   8.767 -32.603  1.00 20.00           C  
ATOM   4837  CD2 TYR A 297      33.107   7.453 -34.618  1.00 20.00           C  
ATOM   4838  CE1 TYR A 297      34.677   8.747 -32.709  1.00 20.00           C  
ATOM   4839  CE2 TYR A 297      34.494   7.433 -34.735  1.00 20.00           C  
ATOM   4840  CZ  TYR A 297      35.270   8.081 -33.781  1.00 20.00           C  
ATOM   4841  OH  TYR A 297      36.646   8.073 -33.936  1.00 20.00           O  
ATOM   4842  HN  TYR A 297      28.426   8.809 -32.723  1.00 20.00           H  
ATOM   4843  HA  TYR A 297      30.743  10.051 -32.380  1.00 20.00           H  
ATOM   4844 1HB  TYR A 297      30.654   7.537 -32.644  1.00 20.00           H  
ATOM   4845 2HB  TYR A 297      30.534   7.706 -34.372  1.00 20.00           H  
ATOM   4846  HD1 TYR A 297      32.840   9.287 -31.763  1.00 20.00           H  
ATOM   4847  HD2 TYR A 297      32.514   6.948 -35.373  1.00 20.00           H  
ATOM   4848  HE1 TYR A 297      35.282   9.251 -31.963  1.00 20.00           H  
ATOM   4849  HE2 TYR A 297      34.959   6.923 -35.573  1.00 20.00           H  
ATOM   4850  HH  TYR A 297      37.044   8.364 -33.096  1.00 20.00           H  
ATOM   4851  N   ARG A 298      30.247  10.154 -35.710  1.00 20.00           N  
ATOM   4852  CA  ARG A 298      30.497  11.113 -36.806  1.00 20.00           C  
ATOM   4853  C   ARG A 298      29.235  11.195 -37.670  1.00 20.00           C  
ATOM   4854  O   ARG A 298      28.773  12.299 -37.932  1.00 20.00           O  
ATOM   4855  CB  ARG A 298      31.670  10.697 -37.715  1.00 20.00           C  
ATOM   4856  CG  ARG A 298      33.051  10.726 -37.059  1.00 20.00           C  
ATOM   4857  CD  ARG A 298      34.098   9.990 -37.888  1.00 20.00           C  
ATOM   4858  NE  ARG A 298      35.349   9.839 -37.133  1.00 20.00           N  
ATOM   4859  CZ  ARG A 298      36.577   9.496 -37.705  1.00 20.00           C  
ATOM   4860  NH1 ARG A 298      36.717   9.290 -39.071  1.00 20.00           N1+
ATOM   4861  NH2 ARG A 298      37.681   9.346 -36.883  1.00 20.00           N  
ATOM   4862  HN  ARG A 298      29.654   9.338 -35.827  1.00 20.00           H  
ATOM   4863  HA  ARG A 298      30.655  12.113 -36.384  1.00 20.00           H  
ATOM   4864 1HB  ARG A 298      31.482   9.684 -38.087  1.00 20.00           H  
ATOM   4865 2HB  ARG A 298      31.695  11.339 -38.603  1.00 20.00           H  
ATOM   4866 1HG  ARG A 298      33.367  11.760 -36.885  1.00 20.00           H  
ATOM   4867 2HG  ARG A 298      33.021  10.240 -36.081  1.00 20.00           H  
ATOM   4868 1HD  ARG A 298      33.750   8.985 -38.150  1.00 20.00           H  
ATOM   4869 2HD  ARG A 298      34.290  10.552 -38.807  1.00 20.00           H  
ATOM   4870  HE  ARG A 298      35.319   9.976 -36.099  1.00 20.00           H  
ATOM   4871 1HH1 ARG A 298      35.934   9.378 -39.713  1.00 20.00           H  
ATOM   4872 2HH1 ARG A 298      37.617   9.041 -39.474  1.00 20.00           H  
ATOM   4873 1HH2 ARG A 298      38.590   9.091 -37.261  1.00 20.00           H  
ATOM   4874 2HH2 ARG A 298      37.605   9.449 -35.874  1.00 20.00           H  
ATOM   4875  N   GLU A 299      28.810   9.997 -38.192  1.00 20.00           N  
ATOM   4876  CA  GLU A 299      27.569  10.069 -39.009  1.00 20.00           C  
ATOM   4877  C   GLU A 299      27.941  10.573 -40.405  1.00 20.00           C  
ATOM   4878  O   GLU A 299      27.069  10.846 -41.222  1.00 20.00           O  
ATOM   4879  CB  GLU A 299      26.370  10.821 -38.406  1.00 20.00           C  
ATOM   4880  CG  GLU A 299      25.017  10.264 -38.864  1.00 20.00           C  
ATOM   4881  CD  GLU A 299      23.781  10.992 -38.314  1.00 20.00           C  
ATOM   4882  OE1 GLU A 299      22.683  10.490 -38.683  1.00 20.00           O  
ATOM   4883  OE2 GLU A 299      23.987  11.981 -37.556  1.00 20.00           O1-
ATOM   4884  HN  GLU A 299      29.295   9.120 -38.029  1.00 20.00           H  
ATOM   4885  HA  GLU A 299      27.293   9.018 -39.147  1.00 20.00           H  
ATOM   4886 1HB  GLU A 299      26.416  10.758 -37.325  1.00 20.00           H  
ATOM   4887 2HB  GLU A 299      26.417  11.886 -38.656  1.00 20.00           H  
ATOM   4888 1HG  GLU A 299      24.939  10.311 -39.954  1.00 20.00           H  
ATOM   4889 2HG  GLU A 299      24.933   9.207 -38.586  1.00 20.00           H  
ATOM   4890  N   MET A 300      29.249  10.588 -40.667  1.00 20.00           N  
ATOM   4891  CA  MET A 300      29.618  11.234 -41.891  1.00 20.00           C  
ATOM   4892  C   MET A 300      30.949  10.644 -42.363  1.00 20.00           C  
ATOM   4893  O   MET A 300      31.990  10.609 -41.719  1.00 20.00           O  
ATOM   4894  CB  MET A 300      29.831  12.752 -41.718  1.00 20.00           C  
ATOM   4895  CG  MET A 300      28.529  13.559 -41.674  1.00 20.00           C  
ATOM   4896  SD  MET A 300      28.826  15.359 -41.628  1.00 20.00           S  
ATOM   4897  CE  MET A 300      29.526  15.516 -39.962  1.00 20.00           C  
ATOM   4898  HN  MET A 300      29.944  10.254 -40.007  1.00 20.00           H  
ATOM   4899  HA  MET A 300      28.897  11.019 -42.688  1.00 20.00           H  
ATOM   4900 1HB  MET A 300      30.413  12.927 -40.807  1.00 20.00           H  
ATOM   4901 2HB  MET A 300      30.445  13.126 -42.546  1.00 20.00           H  
ATOM   4902 1HG  MET A 300      27.927  13.346 -42.562  1.00 20.00           H  
ATOM   4903 2HG  MET A 300      27.925  13.297 -40.802  1.00 20.00           H  
ATOM   4904 1HE  MET A 300      28.847  15.090 -39.219  1.00 20.00           H  
ATOM   4905 2HE  MET A 300      30.499  15.023 -39.899  1.00 20.00           H  
ATOM   4906 3HE  MET A 300      29.670  16.574 -39.733  1.00 20.00           H  
TER    4907      MET A 300 
HETATM 4908  C1  RES     1      23.612  18.901   7.257  1.00  0.00           C  
HETATM 4909  N1  RES     1      23.550  20.114   7.926  1.00  0.00           N  
HETATM 4910  O1  RES     1      23.279  18.714   6.094  1.00  0.00           O  
HETATM 4911  C2  RES     1      23.084  21.350   7.306  1.00  0.00           C  
HETATM 4912  N2  RES     1      24.381  18.040   9.380  1.00  0.00           N  
HETATM 4913  O2  RES     1      25.043  21.172   5.952  1.00  0.00           O  
HETATM 4914  C3  RES     1      24.002  21.854   6.170  1.00  0.00           C  
HETATM 4915  O3  RES     1      23.600  22.893   5.574  1.00  0.00           O  
HETATM 4916  C4  RES     1      22.860  22.459   8.351  1.00  0.00           C  
HETATM 4917  O4  RES     1      20.579  22.729   8.923  1.00  0.00           O  
HETATM 4918  C5  RES     1      21.659  22.170   9.264  1.00  0.00           C  
HETATM 4919  O5  RES     1      21.890  21.398  10.236  1.00  0.00           O  
HETATM 4920  C6  RES     1      24.131  17.769   8.075  1.00  0.00           C  
HETATM 4921  O6  RES     1      25.858  18.623  15.562  1.00  0.00           O  
HETATM 4922  C7  RES     1      24.850  17.043  10.174  1.00  0.00           C  
HETATM 4923  C8  RES     1      25.101  17.408  11.575  1.00  0.00           C  
HETATM 4924  C9  RES     1      25.095  16.453  12.606  1.00  0.00           C  
HETATM 4925  C10 RES     1      25.336  16.802  13.932  1.00  0.00           C  
HETATM 4926  C11 RES     1      25.598  18.137  14.271  1.00  0.00           C  
HETATM 4927  C12 RES     1      25.741  17.688  16.647  1.00  0.00           C  
HETATM 4928  C13 RES     1      25.611  19.097  13.263  1.00  0.00           C  
HETATM 4929  C14 RES     1      25.368  18.738  11.941  1.00  0.00           C  
HETATM 4930  C15 RES     1      25.070  15.755   9.662  1.00  0.00           C  
HETATM 4931  C16 RES     1      24.808  15.500   8.320  1.00  0.00           C  
HETATM 4932  C17 RES     1      24.330  16.514   7.499  1.00  0.00           C  
HETATM 4933  F1  RES     1      26.650  16.679  16.531  1.00  0.00           F  
HETATM 4934  F2  RES     1      25.987  18.339  17.815  1.00  0.00           F  
HETATM 4935  F3  RES     1      24.484  17.166  16.717  1.00  0.00           F  
HETATM 4936  H1  RES     1      23.799  20.146   8.911  1.00  0.00           H  
HETATM 4937  H2  RES     1      22.117  21.124   6.842  1.00  0.00           H  
HETATM 4938  H3  RES     1      23.754  22.590   8.972  1.00  0.00           H
[truncated: 3,535 more chars]
